# Supplementary material for: The H3.3K27M oncohistone affects replication stress outcome and provokes genomic instability in pediatric glioma
Source: PLoS Genet. 2021 Nov 9;17(11):e1009868. doi: 10.1371/journal.pgen.1009868 (PMC8604337; doi:10.1371/journal.pgen.1009868)
Supplement: S1 Table — Data originally published as Mackay et al, Cancer Cell 2017, DOI: https://doi.org/10.1016/j.ccell.2017.08.017 [4]. Reprinted with permission. Related to Fig 1A. (XLSX) [file pgen.1009868.s004.xlsx]

## Sheet: Wild Type_n=387
Table S1. Copy number gains and losses in paediatric gliomas. Data originally published as Mackay et al, Cancer Cell 2017, DOI:https://doi.org/10.1016/j.ccell.2017.08.017
Index_ID	Index_ID	Histone_K27M_G34RV	Total Gains	Total Losses	An-Score	1p_gain	1q_gain	2p_gain	2q_gain	3p_gain	3q_gain	4p_gain	4q_gain	5p_gain	5q_gain	6p_gain	6q_gain	7p_gain	7q_gain	8p_gain	8q_gain	9p_gain	9q_gain	10p_gain	10q_gain	11p_gain	11q_gain	12p_gain	12q_gain	13q_gain	14q_gain	15q_gain	16p_gain	16q_gain	17p_gain	17q_gain	18p_gain	18q_gain	19p_gain	19q_gain	20p_gain	20q_gain	21q_gain	22q_gain	Xp_gain	Xq_gain	1p_loss	1q_loss	2p_loss
pHGG_META_0002	pHGG_META_0002	Wild-type	8	12	20	Gain	Gain	None	None	None	None	None	None	Gain	None	None	None	None	None	None	Gain	None	None	None	None	None	None	None	None	None	None	None	None	None	None	Gain	None	None	None	None	None	None	Gain	None	Gain	Gain	None	None	None
pHGG_META_0006	pHGG_META_0006	Wild-type	3	2	5	None	None	None	None	None	None	None	None	None	None	None	None	None	None	None	None	None	None	None	None	None	None	Gain	Gain	Gain	None	None	None	None	None	None	None	None	None	None	None	None	None	None	None	None	None	None	None
pHGG_META_0007	pHGG_META_0007	Wild-type	1	0	1	None	None	None	None	None	None	None	None	None	None	None	None	None	None	None	None	None	None	None	Gain	None	None	None	None	None	None	None	None	None	None	None	None	None	None	None	None	None	None	None	None	None	None	None	None
pHGG_META_0011	pHGG_META_0011	Wild-type	0	0	0	None	None	None	None	None	None	None	None	None	None	None	None	None	None	None	None	None	None	None	None	None	None	None	None	None	None	None	None	None	None	None	None	None	None	None	None	None	None	None	None	None	None	None	None
pHGG_META_0012	pHGG_META_0012	Wild-type	3	0	3	None	None	None	None	None	None	None	None	None	None	None	None	Gain	None	None	Gain	None	None	None	None	None	Gain	None	None	None	None	None	None	None	None	None	None	None	None	None	None	None	None	None	None	None	None	None	None
pHGG_META_0017	pHGG_META_0017	Wild-type	1	0	1	None	None	None	None	None	None	None	None	None	None	None	None	None	None	None	None	None	None	None	None	None	None	None	None	Gain	None	None	None	None	None	None	None	None	None	None	None	None	None	None	None	None	None	None	None
pHGG_META_0020	pHGG_META_0020	Wild-type	2	4	6	None	None	None	Gain	None	None	None	None	None	None	None	None	None	None	None	None	Gain	None	None	None	None	None	None	None	None	None	None	None	None	None	None	None	None	None	None	None	None	None	None	None	None	None	None	None
pHGG_META_0021	pHGG_META_0021	Wild-type	3	2	5	None	None	None	None	None	None	None	Gain	None	None	None	None	None	None	None	None	None	None	None	None	None	None	None	None	None	None	Gain	None	None	None	None	None	None	None	None	None	None	Gain	None	None	None	None	None	None
pHGG_META_0022	pHGG_META_0022	Wild-type	1	1	2	None	None	None	None	None	None	None	None	None	None	None	None	None	None	None	None	None	None	None	None	None	None	None	None	Gain	None	None	None	None	None	None	None	None	None	None	None	None	None	None	None	None	None	None	None
pHGG_META_0025	pHGG_META_0025	Wild-type	3	8	11	None	None	None	None	None	None	None	None	None	None	None	None	None	None	None	None	None	None	None	None	None	None	None	None	None	None	None	None	None	None	None	None	Gain	None	None	None	None	None	None	Gain	Gain	Loss	None	None
pHGG_META_0027	pHGG_META_0027	Wild-type	6	7	13	None	None	Gain	Gain	None	None	None	None	None	None	None	None	None	Gain	None	None	None	None	Gain	None	None	None	None	None	Gain	None	None	None	None	None	None	None	None	None	None	None	Gain	None	None	None	None	None	None	None
pHGG_META_0028	pHGG_META_0028	Wild-type	2	7	9	None	Gain	None	None	None	None	Gain	None	None	None	None	None	None	None	None	None	None	None	None	None	None	None	None	None	None	None	None	None	None	None	None	None	None	None	None	None	None	None	None	None	None	None	None	None
pHGG_META_0029	pHGG_META_0029	Wild-type	2	9	11	None	None	Gain	None	None	None	None	None	None	None	None	None	None	None	None	None	None	None	None	None	None	None	None	None	None	None	None	None	None	None	None	None	Gain	None	None	None	None	None	None	None	None	None	None	None
pHGG_META_0030	pHGG_META_0030	Wild-type	1	2	3	None	None	None	None	None	None	None	None	None	None	None	None	None	None	None	None	None	None	None	None	None	None	None	None	None	None	None	None	None	None	None	Gain	None	None	None	None	None	None	None	None	None	None	None	None
pHGG_META_0031	pHGG_META_0031	Wild-type	2	4	6	None	Gain	None	None	None	None	None	None	None	None	None	None	None	None	None	None	None	None	None	None	None	None	None	None	None	None	None	None	None	Gain	None	None	None	None	None	None	None	None	None	None	None	Loss	None	None
pHGG_META_0032	pHGG_META_0032	Wild-type	0	0	0	None	None	None	None	None	None	None	None	None	None	None	None	None	None	None	None	None	None	None	None	None	None	None	None	None	None	None	None	None	None	None	None	None	None	None	None	None	None	None	None	None	None	None	None
pHGG_META_0033	pHGG_META_0033	Wild-type	1	1	2	None	None	Gain	None	None	None	None	None	None	None	None	None	None	None	None	None	None	None	None	None	None	None	None	None	None	None	None	None	None	None	None	None	None	None	None	None	None	None	None	None	None	None	None	None
pHGG_META_0035	pHGG_META_0035	Wild-type	2	1	3	None	None	None	None	None	None	None	None	None	None	None	None	None	Gain	None	None	None	None	Gain	None	None	None	None	None	None	None	None	None	None	None	None	None	None	None	None	None	None	None	None	None	None	None	None	None
pHGG_META_0037	pHGG_META_0037	Wild-type	0	0	0	None	None	None	None	None	None	None	None	None	None	None	None	None	None	None	None	None	None	None	None	None	None	None	None	None	None	None	None	None	None	None	None	None	None	None	None	None	None	None	None	None	None	None	None
pHGG_META_0040	pHGG_META_0040	Wild-type	0	0	0	None	None	None	None	None	None	None	None	None	None	None	None	None	None	None	None	None	None	None	None	None	None	None	None	None	None	None	None	None	None	None	None	None	None	None	None	None	None	None	None	None	None	None	None
pHGG_META_0042	pHGG_META_0042	Wild-type	0	0	0	None	None	None	None	None	None	None	None	None	None	None	None	None	None	None	None	None	None	None	None	None	None	None	None	None	None	None	None	None	None	None	None	None	None	None	None	None	None	None	None	None	None	None	None
pHGG_META_0048	pHGG_META_0048	Wild-type	6	9	15	None	None	None	None	None	None	Gain	Gain	Gain	Gain	Gain	None	None	None	None	None	Gain	None	None	None	None	None	None	None	None	None	None	None	None	None	None	None	None	None	None	None	None	None	None	None	None	None	None	None
pHGG_META_0050	pHGG_META_0050	Wild-type	5	2	7	None	None	None	None	None	None	None	None	None	None	None	None	Gain	Gain	None	Gain	None	None	Gain	None	None	None	Gain	None	None	None	None	None	None	None	None	None	None	None	None	None	None	None	None	None	None	None	None	None
pHGG_META_0055	pHGG_META_0055	Wild-type	3	5	8	None	None	None	None	None	None	None	Gain	None	None	None	None	None	None	None	None	None	None	Gain	None	None	None	None	None	None	None	None	None	None	None	None	None	None	None	None	None	None	None	None	None	Gain	None	None	None
pHGG_META_0056	pHGG_META_0056	Wild-type	0	0	0	None	None	None	None	None	None	None	None	None	None	None	None	None	None	None	None	None	None	None	None	None	None	None	None	None	None	None	None	None	None	None	None	None	None	None	None	None	None	None	None	None	None	None	None
pHGG_META_0057	pHGG_META_0057	Wild-type	2	0	2	None	None	None	None	None	None	Gain	None	None	None	None	None	None	None	None	None	None	None	None	None	None	None	None	None	None	None	None	None	None	None	None	None	None	Gain	None	None	None	None	None	None	None	None	None	None
pHGG_META_0058	pHGG_META_0058	Wild-type	4	1	5	None	None	None	None	Gain	None	None	None	Gain	None	None	None	None	None	None	None	None	None	None	None	None	None	None	None	None	None	None	None	None	None	None	None	Gain	Gain	None	None	None	None	None	None	None	None	None	None
pHGG_META_0059	pHGG_META_0059	Wild-type	3	0	3	None	None	None	None	None	None	None	None	None	None	None	None	Gain	None	None	None	None	None	None	None	None	None	None	None	None	None	None	None	None	None	None	None	None	None	None	None	None	None	None	Gain	Gain	None	None	None
pHGG_META_0060	pHGG_META_0060	Wild-type	6	3	9	None	Gain	None	None	None	None	None	None	Gain	Gain	None	None	None	None	None	None	None	None	None	None	None	None	None	None	None	None	None	None	None	Gain	None	None	None	Gain	None	None	None	Gain	None	None	None	None	None	None
pHGG_META_0061	pHGG_META_0061	Wild-type	1	10	11	None	None	None	None	None	None	None	None	None	None	None	None	None	None	None	None	None	Gain	None	None	None	None	None	None	None	None	None	None	None	None	None	None	None	None	None	None	None	None	None	None	None	Loss	Loss	None
pHGG_META_0063	pHGG_META_0063	Wild-type	1	4	5	None	None	None	None	None	None	None	None	None	None	None	None	None	None	None	None	None	None	None	None	None	None	None	None	None	None	None	None	None	Gain	None	None	None	None	None	None	None	None	None	None	None	None	Loss	None
pHGG_META_0064	pHGG_META_0064	Wild-type	5	2	7	None	None	None	None	None	None	None	None	None	None	None	None	None	None	None	None	None	None	None	None	None	None	None	None	None	None	None	Gain	Gain	Gain	None	None	None	Gain	Gain	None	None	None	None	None	None	None	None	None
pHGG_META_0065	pHGG_META_0065	Wild-type	2	0	2	None	None	None	None	None	None	None	None	None	None	None	None	None	None	None	None	None	None	None	None	None	None	None	None	None	None	None	Gain	None	None	None	None	None	Gain	None	None	None	None	None	None	None	None	None	None
pHGG_META_0066	pHGG_META_0066	Wild-type	4	1	5	None	None	None	None	None	None	None	None	None	None	None	None	None	None	None	None	Gain	None	None	None	None	None	None	None	None	None	None	Gain	None	None	Gain	None	None	Gain	None	None	None	None	None	None	None	None	None	None
pHGG_META_0067	pHGG_META_0067	Wild-type	1	1	2	None	None	None	None	None	None	None	None	None	None	None	None	None	None	None	None	Gain	None	None	None	None	None	None	None	None	None	None	None	None	None	None	None	None	None	None	None	None	None	None	None	None	None	None	None
pHGG_META_0069	pHGG_META_0069	Wild-type	2	5	7	None	None	None	None	None	None	None	None	None	None	None	None	None	None	None	None	Gain	None	None	None	None	None	None	None	None	None	Gain	None	None	None	None	None	None	None	None	None	None	None	None	None	None	None	None	None
pHGG_META_0071	pHGG_META_0071	Wild-type	1	0	1	None	None	None	None	None	None	None	None	None	None	None	None	None	None	None	None	None	None	None	None	None	None	None	None	None	None	None	None	None	None	None	None	None	Gain	None	None	None	None	None	None	None	None	None	None
pHGG_META_0072	pHGG_META_0072	Wild-type	9	0	9	None	None	None	None	None	None	None	None	None	None	Gain	Gain	Gain	Gain	Gain	Gain	None	None	None	None	Gain	Gain	None	None	None	None	None	None	Gain	None	None	None	None	None	None	None	None	None	None	None	None	None	None	None
pHGG_META_0073	pHGG_META_0073	Wild-type	0	3	3	None	None	None	None	None	None	None	None	None	None	None	None	None	None	None	None	None	None	None	None	None	None	None	None	None	None	None	None	None	None	None	None	None	None	None	None	None	None	None	None	None	None	None	None
pHGG_META_0074	pHGG_META_0074	Wild-type	5	4	9	None	Gain	None	None	None	None	None	None	None	None	None	None	Gain	Gain	Gain	Gain	None	None	None	None	None	None	None	None	None	None	None	None	None	None	None	None	None	None	None	None	None	None	None	None	None	None	None	None
pHGG_META_0077	pHGG_META_0077	Wild-type	1	4	5	None	None	None	None	None	None	None	None	None	None	None	None	None	None	None	None	None	None	None	None	None	None	None	None	None	None	None	Gain	None	None	None	None	None	None	None	None	None	None	None	None	None	None	None	None
pHGG_META_0078	pHGG_META_0078	Wild-type	6	9	15	None	None	None	None	None	None	Gain	Gain	None	None	None	None	None	None	Gain	Gain	None	None	None	None	None	None	None	None	None	None	None	Gain	Gain	None	None	None	None	None	None	None	None	None	None	None	None	None	Loss	None
pHGG_META_0082	pHGG_META_0082	Wild-type	9	9	18	Gain	Gain	Gain	Gain	None	None	None	None	None	None	None	None	None	None	None	None	None	None	None	None	None	None	None	None	None	Gain	Gain	Gain	Gain	None	None	None	None	None	None	None	None	Gain	None	None	None	None	None	None
pHGG_META_0083	pHGG_META_0083	Wild-type	6	7	13	None	None	None	None	None	None	Gain	None	None	None	None	None	None	None	None	Gain	Gain	None	None	None	None	None	None	None	None	None	Gain	None	None	Gain	Gain	None	None	None	None	None	None	None	None	None	None	None	None	Loss
pHGG_META_0085	pHGG_META_0085	Wild-type	1	4	5	None	None	None	None	None	None	None	None	None	None	None	None	None	None	None	None	None	Gain	None	None	None	None	None	None	None	None	None	None	None	None	None	None	None	None	None	None	None	None	None	None	None	None	None	None
pHGG_META_0087	pHGG_META_0087	Wild-type	7	1	8	None	None	Gain	None	None	None	None	None	Gain	Gain	None	None	None	None	None	None	None	None	None	None	None	None	None	None	None	None	Gain	None	None	None	None	None	None	Gain	Gain	None	None	Gain	None	None	None	None	None	None
pHGG_META_0088	pHGG_META_0088	Wild-type	5	2	7	None	Gain	None	None	Gain	Gain	None	None	None	None	None	None	None	None	None	None	Gain	Gain	None	None	None	None	None	None	None	None	None	None	None	None	None	None	None	None	None	None	None	None	None	None	None	Loss	None	None
pHGG_META_0089	pHGG_META_0089	Wild-type	0	0	0	None	None	None	None	None	None	None	None	None	None	None	None	None	None	None	None	None	None	None	None	None	None	None	None	None	None	None	None	None	None	None	None	None	None	None	None	None	None	None	None	None	None	None	None
pHGG_META_0090	pHGG_META_0090	Wild-type	7	2	9	None	None	None	None	None	None	None	None	Gain	Gain	None	Gain	None	None	None	None	None	None	Gain	Gain	None	None	None	None	Gain	Gain	None	None	None	None	None	None	None	None	None	None	None	None	None	None	None	None	None	None
pHGG_META_0091	pHGG_META_0091	Wild-type	9	4	13	None	Gain	None	None	Gain	Gain	Gain	Gain	Gain	Gain	None	None	None	None	Gain	Gain	None	None	None	None	None	None	None	None	None	None	None	None	None	None	None	None	None	None	None	None	None	None	None	None	None	Loss	None	None
pHGG_META_0094	pHGG_META_0094	Wild-type	0	0	0	None	None	None	None	None	None	None	None	None	None	None	None	None	None	None	None	None	None	None	None	None	None	None	None	None	None	None	None	None	None	None	None	None	None	None	None	None	None	None	None	None	None	None	None
pHGG_META_0097	pHGG_META_0097	Wild-type	1	3	4	None	None	None	None	None	None	None	None	None	None	None	None	None	None	None	None	None	None	None	None	None	None	None	None	Gain	None	None	None	None	None	None	None	None	None	None	None	None	None	None	None	None	None	None	None
pHGG_META_0098	pHGG_META_0098	Wild-type	10	7	17	None	None	Gain	None	None	None	None	None	None	None	None	Gain	None	Gain	None	None	None	Gain	Gain	None	None	None	Gain	Gain	Gain	None	None	None	None	None	None	Gain	Gain	None	None	None	None	None	None	None	None	None	None	None
pHGG_META_0117	pHGG_META_0117	Wild-type	7	1	8	Gain	None	None	None	None	None	None	Gain	None	None	None	Gain	None	None	None	None	None	None	None	None	None	None	Gain	None	Gain	None	None	None	None	None	None	Gain	Gain	None	None	None	None	None	None	None	None	None	None	None
pHGG_META_0121	pHGG_META_0121	Wild-type	10	0	10	None	Gain	Gain	None	Gain	Gain	None	None	Gain	Gain	None	None	None	None	Gain	None	Gain	None	None	None	None	None	None	None	Gain	None	Gain	None	None	None	None	None	None	None	None	None	None	None	None	None	None	None	None	None
pHGG_META_0123	pHGG_META_0123	Wild-type	3	0	3	None	None	None	None	None	None	None	None	None	None	None	None	None	None	None	None	None	None	None	None	None	None	None	None	None	None	None	None	None	None	None	Gain	Gain	None	None	None	None	None	Gain	None	None	None	None	None
pHGG_META_0124	pHGG_META_0124	Wild-type	1	2	3	None	None	None	None	None	None	None	None	None	None	None	None	None	None	None	None	None	None	None	Gain	None	None	None	None	None	None	None	None	None	None	None	None	None	None	None	None	None	None	None	None	None	None	None	None
pHGG_META_0125	pHGG_META_0125	Wild-type	2	5	7	None	None	None	None	None	None	None	None	Gain	None	None	None	None	None	None	None	None	Gain	None	None	None	None	None	None	None	None	None	None	None	None	None	None	None	None	None	None	None	None	None	None	None	None	None	None
pHGG_META_0126	pHGG_META_0126	Wild-type	0	0	0	None	None	None	None	None	None	None	None	None	None	None	None	None	None	None	None	None	None	None	None	None	None	None	None	None	None	None	None	None	None	None	None	None	None	None	None	None	None	None	None	None	None	None	None
pHGG_META_0130	pHGG_META_0130	Wild-type	1	3	4	None	None	None	None	None	None	None	None	None	None	None	None	None	None	None	None	None	None	None	None	None	None	None	None	None	None	None	None	None	None	None	Gain	None	None	None	None	None	None	None	None	None	None	None	None
pHGG_META_0131	pHGG_META_0131	Wild-type	1	4	5	None	None	None	None	None	None	None	None	None	None	None	None	None	None	None	None	None	None	None	None	None	None	Gain	None	None	None	None	None	None	None	None	None	None	None	None	None	None	None	None	None	None	None	None	None
pHGG_META_0133	pHGG_META_0133	Wild-type	6	7	13	None	None	None	None	Gain	None	None	None	None	None	None	None	Gain	Gain	None	None	None	None	None	None	None	None	None	None	None	Gain	None	None	None	None	None	Gain	Gain	None	None	None	None	None	None	None	None	None	None	None
pHGG_META_0134	pHGG_META_0134	Wild-type	4	3	7	None	None	None	None	None	None	None	None	None	None	None	None	None	None	None	Gain	Gain	None	Gain	None	None	None	None	None	None	None	None	None	None	Gain	None	None	None	None	None	None	None	None	None	None	None	None	None	None
pHGG_META_0135	pHGG_META_0135	Wild-type	3	10	13	None	None	None	None	None	None	None	None	None	None	Gain	None	None	None	None	None	None	Gain	None	None	None	None	None	None	None	None	None	None	None	None	None	None	None	None	None	None	None	None	None	None	Gain	None	None	Loss
pHGG_META_0136	pHGG_META_0136	Wild-type	5	6	11	None	None	None	None	None	None	None	None	None	None	None	None	Gain	None	None	None	Gain	None	None	None	None	None	None	None	None	None	None	None	None	None	None	None	None	None	None	Gain	None	None	None	Gain	Gain	None	None	None
pHGG_META_0141	pHGG_META_0141	Wild-type	8	4	12	Gain	None	None	None	None	None	Gain	Gain	None	None	None	None	None	None	None	None	Gain	Gain	None	None	None	None	None	None	None	None	None	None	None	None	None	Gain	Gain	None	None	None	None	None	Gain	None	None	None	None	None
pHGG_META_0142	pHGG_META_0142	Wild-type	6	0	6	None	None	None	None	None	None	None	Gain	None	None	None	None	Gain	Gain	None	None	None	None	None	None	None	None	None	None	Gain	None	None	None	None	None	None	Gain	Gain	None	None	None	None	None	None	None	None	None	None	None
pHGG_META_0143	pHGG_META_0143	Wild-type	1	7	8	None	None	None	None	None	None	None	None	None	None	None	None	None	None	None	None	None	Gain	None	None	None	None	None	None	None	None	None	None	None	None	None	None	None	None	None	None	None	None	None	None	None	None	None	None
pHGG_META_0156	pHGG_META_0156	Wild-type	8	9	17	None	None	None	None	None	None	None	None	Gain	Gain	None	None	None	None	None	None	None	None	None	None	None	None	Gain	Gain	None	None	None	None	None	Gain	Gain	None	None	None	Gain	None	None	Gain	None	None	None	None	None	None
pHGG_META_0157	pHGG_META_0157	Wild-type	0	0	0	None	None	None	None	None	None	None	None	None	None	None	None	None	None	None	None	None	None	None	None	None	None	None	None	None	None	None	None	None	None	None	None	None	None	None	None	None	None	None	None	None	None	None	None
pHGG_META_0159	pHGG_META_0159	Wild-type	1	8	9	None	None	None	None	None	None	None	None	None	None	None	None	None	None	None	None	None	None	None	None	None	None	None	None	None	None	None	None	None	None	None	None	Gain	None	None	None	None	None	None	None	None	None	None	None
pHGG_META_0167	pHGG_META_0167	Wild-type	2	8	10	None	None	None	None	None	None	None	None	None	None	Gain	None	None	None	None	None	None	None	None	None	None	None	Gain	None	None	None	None	None	None	None	None	None	None	None	None	None	None	None	None	None	None	Loss	Loss	None
pHGG_META_0168	pHGG_META_0168	Wild-type	2	9	11	None	None	None	None	None	None	None	None	None	None	None	None	None	None	None	Gain	None	Gain	None	None	None	None	None	None	None	None	None	None	None	None	None	None	None	None	None	None	None	None	None	None	None	None	None	None
pHGG_META_0169	pHGG_META_0169	Wild-type	4	1	5	Gain	Gain	None	None	None	None	None	None	None	None	None	None	Gain	Gain	None	None	None	None	None	None	None	None	None	None	None	None	None	None	None	None	None	None	None	None	None	None	None	None	None	None	None	None	None	None
pHGG_META_0170	pHGG_META_0170	Wild-type	8	0	8	None	None	None	None	None	None	None	None	None	None	None	None	Gain	Gain	None	None	None	None	None	None	None	None	Gain	Gain	None	None	None	None	None	None	None	Gain	Gain	None	None	None	None	None	None	Gain	Gain	None	None	None
pHGG_META_0171	pHGG_META_0171	Wild-type	2	7	9	None	None	None	None	None	None	None	None	None	None	None	None	None	None	None	Gain	None	None	None	None	None	None	None	None	None	None	None	Gain	None	None	None	None	None	None	None	None	None	None	None	None	None	None	None	None
pHGG_META_0172	pHGG_META_0172	Wild-type	2	5	7	None	None	None	None	None	None	None	None	None	None	None	None	None	None	None	None	None	None	None	Gain	None	None	None	None	None	None	None	None	Gain	None	None	None	None	None	None	None	None	None	None	None	None	None	None	None
pHGG_META_0173	pHGG_META_0173	Wild-type	6	7	13	None	None	None	None	None	Gain	None	Gain	Gain	None	None	None	None	Gain	None	None	Gain	None	None	None	None	None	None	None	None	None	None	None	None	None	None	None	None	None	None	None	None	Gain	None	None	None	None	None	None
pHGG_META_0174	pHGG_META_0174	Wild-type	1	5	6	None	None	None	None	None	None	None	None	None	None	None	None	None	None	None	None	None	Gain	None	None	None	None	None	None	None	None	None	None	None	None	None	None	None	None	None	None	None	None	None	None	None	None	None	None
pHGG_META_0175	pHGG_META_0175	Wild-type	3	6	9	None	None	Gain	None	None	None	None	None	None	None	None	None	None	Gain	None	Gain	None	None	None	None	None	None	None	None	None	None	None	None	None	None	None	None	None	None	None	None	None	None	None	None	None	None	None	None
pHGG_META_0176	pHGG_META_0176	Wild-type	4	2	6	None	None	None	None	None	None	None	None	None	None	None	None	Gain	Gain	None	None	None	None	None	None	None	None	None	None	None	None	None	None	None	None	None	None	None	None	None	Gain	Gain	None	None	None	None	None	None	None
pHGG_META_0177	pHGG_META_0177	Wild-type	0	0	0	None	None	None	None	None	None	None	None	None	None	None	None	None	None	None	None	None	None	None	None	None	None	None	None	None	None	None	None	None	None	None	None	None	None	None	None	None	None	None	None	None	None	None	None
pHGG_META_0178	pHGG_META_0178	Wild-type	4	0	4	None	None	None	None	None	None	None	None	None	None	None	None	Gain	Gain	None	None	None	None	None	None	None	None	None	None	None	None	None	None	None	None	None	None	None	None	None	Gain	Gain	None	None	None	None	None	None	None
pHGG_META_0180	pHGG_META_0180	Wild-type	15	6	21	None	None	None	None	None	None	Gain	None	None	None	None	None	Gain	None	None	None	Gain	Gain	Gain	None	Gain	None	None	Gain	None	None	Gain	Gain	Gain	None	Gain	Gain	None	None	None	Gain	Gain	None	Gain	None	None	Loss	None	None
pHGG_META_0181	pHGG_META_0181	Wild-type	3	8	11	None	None	None	None	None	None	None	None	None	None	None	None	None	Gain	None	None	None	None	None	None	None	None	None	None	None	None	None	None	None	None	None	None	None	None	None	None	None	None	None	Gain	Gain	None	None	None
pHGG_META_0184	pHGG_META_0184	Wild-type	7	9	16	None	None	None	None	None	None	Gain	None	None	None	None	None	None	None	None	None	None	Gain	None	None	None	Gain	None	None	None	None	None	None	Gain	None	None	None	None	Gain	None	Gain	Gain	None	None	None	None	None	None	None
pHGG_META_0186	pHGG_META_0186	Wild-type	2	0	2	None	None	None	None	None	None	None	None	None	None	None	None	Gain	Gain	None	None	None	None	None	None	None	None	None	None	None	None	None	None	None	None	None	None	None	None	None	None	None	None	None	None	None	None	None	None
pHGG_META_0187	pHGG_META_0187	Wild-type	0	0	0	None	None	None	None	None	None	None	None	None	None	None	None	None	None	None	None	None	None	None	None	None	None	None	None	None	None	None	None	None	None	None	None	None	None	None	None	None	None	None	None	None	None	None	None
pHGG_META_0188	pHGG_META_0188	Wild-type	7	12	19	None	Gain	None	None	None	None	None	None	None	None	None	None	None	None	None	None	Gain	Gain	Gain	None	None	None	None	None	None	None	None	None	None	None	None	None	None	None	None	None	None	Gain	None	Gain	Gain	None	None	None
pHGG_META_0189	pHGG_META_0189	Wild-type	3	4	7	None	None	None	None	None	Gain	Gain	None	None	None	None	None	None	None	None	None	None	None	None	None	None	None	None	None	None	None	None	None	None	None	None	None	None	None	None	None	None	None	None	Gain	None	None	Loss	None
pHGG_META_0190	pHGG_META_0190	Wild-type	14	1	15	None	None	None	None	None	None	Gain	Gain	Gain	Gain	None	None	Gain	Gain	None	None	None	None	None	None	None	None	None	None	None	Gain	None	Gain	Gain	None	None	None	None	Gain	Gain	Gain	Gain	Gain	None	None	None	None	Loss	None
pHGG_META_0191	pHGG_META_0191	Wild-type	2	1	3	None	None	None	None	None	None	None	None	None	None	None	None	None	None	None	None	None	None	None	None	None	None	None	None	None	None	None	None	None	None	None	None	None	None	None	Gain	Gain	None	None	None	None	None	None	None
pHGG_META_0193	pHGG_META_0193	Wild-type	14	1	15	None	None	None	None	None	None	Gain	Gain	Gain	Gain	None	None	Gain	Gain	None	None	None	None	None	None	None	None	None	None	None	Gain	None	Gain	Gain	None	None	None	None	Gain	Gain	Gain	Gain	Gain	None	None	None	None	Loss	None
pHGG_META_0194	pHGG_META_0194	Wild-type	0	0	0	None	None	None	None	None	None	None	None	None	None	None	None	None	None	None	None	None	None	None	None	None	None	None	None	None	None	None	None	None	None	None	None	None	None	None	None	None	None	None	None	None	None	None	None
pHGG_META_0195	pHGG_META_0195	Wild-type	0	0	0	None	None	None	None	None	None	None	None	None	None	None	None	None	None	None	None	None	None	None	None	None	None	None	None	None	None	None	None	None	None	None	None	None	None	None	None	None	None	None	None	None	None	None	None
pHGG_META_0197	pHGG_META_0197	Wild-type	1	2	3	None	None	None	None	None	None	None	None	None	None	None	None	None	None	None	None	None	None	None	None	None	None	None	None	Gain	None	None	None	None	None	None	None	None	None	None	None	None	None	None	None	None	None	Loss	None
pHGG_META_0198	pHGG_META_0198	Wild-type	0	0	0	None	None	None	None	None	None	None	None	None	None	None	None	None	None	None	None	None	None	None	None	None	None	None	None	None	None	None	None	None	None	None	None	None	None	None	None	None	None	None	None	None	None	None	None
pHGG_META_0199	pHGG_META_0199	Wild-type	6	0	6	None	None	None	None	Gain	None	None	Gain	None	None	None	Gain	None	None	None	None	None	None	Gain	Gain	None	None	None	None	Gain	None	None	None	None	None	None	None	None	None	None	None	None	None	None	None	None	None	None	None
pHGG_META_0200	pHGG_META_0200	Wild-type	7	1	8	Gain	None	None	None	None	Gain	Gain	Gain	None	None	None	Gain	None	None	None	None	None	None	None	None	None	None	None	None	Gain	None	None	None	None	None	None	None	Gain	None	None	None	None	None	None	None	None	None	None	None
pHGG_META_0201	pHGG_META_0201	Wild-type	0	0	0	None	None	None	None	None	None	None	None	None	None	None	None	None	None	None	None	None	None	None	None	None	None	None	None	None	None	None	None	None	None	None	None	None	None	None	None	None	None	None	None	None	None	None	None
pHGG_META_0208	pHGG_META_0208	Wild-type	1	2	3	None	None	Gain	None	None	None	None	None	None	None	None	None	None	None	None	None	None	None	None	None	None	None	None	None	None	None	None	None	None	None	None	None	None	None	None	None	None	None	None	None	None	None	None	None
pHGG_META_0213	pHGG_META_0213	Wild-type	3	0	3	None	Gain	Gain	Gain	None	None	None	None	None	None	None	None	None	None	None	None	None	None	None	None	None	None	None	None	None	None	None	None	None	None	None	None	None	None	None	None	None	None	None	None	None	None	None	None
pHGG_META_0215	pHGG_META_0215	Wild-type	10	4	14	None	Gain	Gain	None	None	Gain	None	None	None	None	None	None	None	None	Gain	Gain	None	None	None	None	None	None	Gain	Gain	None	None	None	None	None	None	Gain	None	None	None	None	Gain	None	Gain	None	None	None	None	None	None
pHGG_META_0216	pHGG_META_0216	Wild-type	10	6	16	None	Gain	None	None	None	None	None	None	Gain	Gain	None	None	None	None	None	None	None	None	None	None	None	None	None	None	None	None	Gain	None	None	Gain	Gain	None	None	None	None	Gain	Gain	Gain	Gain	None	None	None	None	None
pHGG_META_0217	pHGG_META_0217	Wild-type	5	5	10	None	Gain	None	None	None	None	Gain	None	None	None	None	None	None	Gain	None	None	None	None	None	None	None	Gain	None	None	None	None	None	None	None	None	Gain	None	None	None	None	None	None	None	None	None	None	None	None	None
pHGG_META_0219	pHGG_META_0219	Wild-type	2	2	4	None	None	Gain	None	None	None	None	None	None	None	None	None	None	None	None	None	None	None	None	None	None	None	None	None	None	None	None	None	None	None	None	None	Gain	None	None	None	None	None	None	None	None	None	None	None
pHGG_META_0220	pHGG_META_0220	Wild-type	5	6	11	None	Gain	None	None	None	None	None	None	None	None	None	None	None	None	None	None	Gain	Gain	None	None	None	None	None	None	None	None	None	None	None	Gain	Gain	None	None	None	None	None	None	None	None	None	None	None	None	None
pHGG_META_0224	pHGG_META_0224	Wild-type	1	9	10	None	Gain	None	None	None	None	None	None	None	None	None	None	None	None	None	None	None	None	None	None	None	None	None	None	None	None	None	None	None	None	None	None	None	None	None	None	None	None	None	None	None	Loss	None	None
pHGG_META_0226	pHGG_META_0226	Wild-type	10	8	18	None	None	None	None	None	None	None	None	None	None	None	None	Gain	Gain	Gain	None	None	None	None	None	None	None	Gain	Gain	None	None	Gain	None	None	None	None	Gain	Gain	None	None	Gain	Gain	None	None	None	None	None	None	None
pHGG_META_0227	pHGG_META_0227	Wild-type	0	2	2	None	None	None	None	None	None	None	None	None	None	None	None	None	None	None	None	None	None	None	None	None	None	None	None	None	None	None	None	None	None	None	None	None	None	None	None	None	None	None	None	None	None	None	None
pHGG_META_0230	pHGG_META_0230	Wild-type	0	0	0	None	None	None	None	None	None	None	None	None	None	None	None	None	None	None	None	None	None	None	None	None	None	None	None	None	None	None	None	None	None	None	None	None	None	None	None	None	None	None	None	None	None	None	None
pHGG_META_0233	pHGG_META_0233	Wild-type	2	0	2	None	None	None	None	None	None	None	None	None	None	None	None	None	None	None	None	None	None	None	None	None	None	None	None	None	None	None	Gain	None	None	None	None	None	Gain	None	None	None	None	None	None	None	None	None	None
pHGG_META_0235	pHGG_META_0235	Wild-type	6	0	6	None	None	None	None	None	None	None	None	Gain	Gain	None	None	Gain	Gain	None	None	None	None	None	None	None	None	None	None	None	None	None	Gain	Gain	None	None	None	None	None	None	None	None	None	None	None	None	None	None	None
pHGG_META_0236	pHGG_META_0236	Wild-type	11	8	19	Gain	None	None	None	None	None	None	Gain	None	None	None	None	Gain	Gain	None	None	None	None	None	None	None	None	Gain	Gain	None	None	None	None	None	None	None	Gain	Gain	Gain	None	None	None	Gain	None	None	Gain	None	None	None
pHGG_META_0237	pHGG_META_0237	Wild-type	2	4	6	None	None	None	None	None	None	None	None	None	None	None	None	None	None	Gain	None	None	None	None	None	None	None	None	None	None	None	None	None	None	Gain	None	None	None	None	None	None	None	None	None	None	None	None	None	None
pHGG_META_0250	pHGG_META_0250	Wild-type	4	0	4	None	None	None	None	None	None	None	None	None	None	None	None	None	None	Gain	Gain	Gain	Gain	None	None	None	None	None	None	None	None	None	None	None	None	None	None	None	None	None	None	None	None	None	None	None	None	None	None
pHGG_META_0252	pHGG_META_0252	Wild-type	10	15	25	Gain	Gain	None	None	None	None	None	None	Gain	None	None	None	Gain	Gain	None	Gain	None	None	None	None	None	None	None	None	None	None	Gain	None	None	None	Gain	None	None	None	None	None	Gain	None	None	Gain	None	None	None	None
pHGG_META_0254	pHGG_META_0254	Wild-type	0	1	1	None	None	None	None	None	None	None	None	None	None	None	None	None	None	None	None	None	None	None	None	None	None	None	None	None	None	None	None	None	None	None	None	None	None	None	None	None	None	None	None	None	None	None	None
pHGG_META_0262	pHGG_META_0262	Wild-type	6	0	6	None	None	None	None	Gain	Gain	None	None	None	None	Gain	None	None	None	None	None	None	None	None	None	None	None	Gain	Gain	None	None	None	None	None	None	None	None	None	None	None	None	None	Gain	None	None	None	None	None	None
pHGG_META_0266	pHGG_META_0266	Wild-type	9	18	27	Gain	Gain	Gain	Gain	None	None	None	None	None	None	None	None	Gain	Gain	None	Gain	None	None	None	None	None	None	None	None	None	None	None	None	None	None	None	None	None	Gain	None	None	None	None	Gain	None	None	None	None	None
pHGG_META_0277	pHGG_META_0277	Wild-type	1	1	2	None	Gain	None	None	None	None	None	None	None	None	None	None	None	None	None	None	None	None	None	None	None	None	None	None	None	None	None	None	None	None	None	None	None	None	None	None	None	None	None	None	None	None	None	None
pHGG_META_0279	pHGG_META_0279	Wild-type	6	3	9	None	Gain	None	None	None	None	None	None	None	None	None	None	None	None	Gain	Gain	None	None	None	None	None	None	Gain	Gain	None	None	None	None	None	None	Gain	None	None	None	None	None	None	None	None	None	None	None	None	None
pHGG_META_0281	pHGG_META_0281	Wild-type	0	0	0	None	None	None	None	None	None	None	None	None	None	None	None	None	None	None	None	None	None	None	None	None	None	None	None	None	None	None	None	None	None	None	None	None	None	None	None	None	None	None	None	None	None	None	None
pHGG_META_0282	pHGG_META_0282	Wild-type	0	0	0	None	None	None	None	None	None	None	None	None	None	None	None	None	None	None	None	None	None	None	None	None	None	None	None	None	None	None	None	None	None	None	None	None	None	None	None	None	None	None	None	None	None	None	None
pHGG_META_0283	pHGG_META_0283	Wild-type	0	3	3	None	None	None	None	None	None	None	None	None	None	None	None	None	None	None	None	None	None	None	None	None	None	None	None	None	None	None	None	None	None	None	None	None	None	None	None	None	None	None	None	None	None	None	None
pHGG_META_0289	pHGG_META_0289	Wild-type	1	2	3	None	None	None	None	None	Gain	None	None	None	None	None	None	None	None	None	None	None	None	None	None	None	None	None	None	None	None	None	None	None	None	None	None	None	None	None	None	None	None	None	None	None	None	None	None
pHGG_META_0297	pHGG_META_0297	Wild-type	4	3	7	None	None	None	None	None	None	Gain	Gain	None	None	None	None	None	None	None	None	None	Gain	None	None	None	None	None	None	None	Gain	None	None	None	None	None	None	None	None	None	None	None	None	None	None	None	None	None	None
pHGG_META_0298	pHGG_META_0298	Wild-type	4	2	6	None	None	None	None	None	None	None	None	None	None	None	None	None	None	None	None	None	None	None	None	None	None	None	None	None	None	None	None	None	None	None	None	None	Gain	Gain	Gain	Gain	None	None	None	None	None	None	None
pHGG_META_0299	pHGG_META_0299	Wild-type	3	5	8	None	None	None	None	None	None	None	None	None	None	None	None	Gain	Gain	None	None	None	None	None	None	None	None	None	None	None	Gain	None	None	None	None	None	None	None	None	None	None	None	None	None	None	None	None	None	None
pHGG_META_0300	pHGG_META_0300	Wild-type	3	3	6	None	None	None	None	None	None	None	None	None	None	Gain	None	Gain	Gain	None	None	None	None	None	None	None	None	None	None	None	None	None	None	None	None	None	None	None	None	None	None	None	None	None	None	None	None	None	None
pHGG_META_0301	pHGG_META_0301	Wild-type	0	0	0	None	None	None	None	None	None	None	None	None	None	None	None	None	None	None	None	None	None	None	None	None	None	None	None	None	None	None	None	None	None	None	None	None	None	None	None	None	None	None	None	None	None	None	None
pHGG_META_0302	pHGG_META_0302	Wild-type	2	4	6	None	None	None	None	None	None	None	None	None	None	None	None	None	None	None	None	Gain	None	None	None	None	None	Gain	None	None	None	None	None	None	None	None	None	None	None	None	None	None	None	None	None	None	None	None	None
pHGG_META_0304	pHGG_META_0304	Wild-type	2	0	2	None	None	None	None	None	None	None	None	None	None	None	None	Gain	Gain	None	None	None	None	None	None	None	None	None	None	None	None	None	None	None	None	None	None	None	None	None	None	None	None	None	None	None	None	None	None
pHGG_META_0306	pHGG_META_0306	Wild-type	0	1	1	None	None	None	None	None	None	None	None	None	None	None	None	None	None	None	None	None	None	None	None	None	None	None	None	None	None	None	None	None	None	None	None	None	None	None	None	None	None	None	None	None	None	None	None
pHGG_META_0308	pHGG_META_0308	Wild-type	1	0	1	None	None	None	None	None	None	None	None	None	None	None	None	None	None	None	None	None	Gain	None	None	None	None	None	None	None	None	None	None	None	None	None	None	None	None	None	None	None	None	None	None	None	None	None	None
pHGG_META_0309	pHGG_META_0309	Wild-type	12	10	22	Gain	Gain	Gain	Gain	None	None	None	None	None	None	None	None	Gain	Gain	None	None	None	Gain	None	None	None	None	Gain	Gain	None	None	None	None	Gain	None	None	Gain	Gain	None	None	None	None	None	None	None	None	None	None	None
pHGG_META_0312	pHGG_META_0312	Wild-type	0	0	0	None	None	None	None	None	None	None	None	None	None	None	None	None	None	None	None	None	None	None	None	None	None	None	None	None	None	None	None	None	None	None	None	None	None	None	None	None	None	None	None	None	None	None	None
pHGG_META_0313	pHGG_META_0313	Wild-type	7	2	9	None	None	None	None	None	None	None	None	None	None	None	Gain	Gain	Gain	None	None	None	None	None	None	Gain	None	None	None	None	Gain	None	None	None	None	None	None	None	None	None	Gain	Gain	None	None	None	None	None	None	None
pHGG_META_0314	pHGG_META_0314	Wild-type	18	10	28	Gain	Gain	None	Gain	Gain	Gain	None	None	Gain	Gain	None	None	None	Gain	None	None	None	None	Gain	Gain	None	None	Gain	Gain	None	None	Gain	Gain	Gain	None	None	None	None	None	None	Gain	Gain	Gain	None	None	None	None	None	Loss
pHGG_META_0316	pHGG_META_0316	Wild-type	0	0	0	None	None	None	None	None	None	None	None	None	None	None	None	None	None	None	None	None	None	None	None	None	None	None	None	None	None	None	None	None	None	None	None	None	None	None	None	None	None	None	None	None	None	None	None
pHGG_META_0320	pHGG_META_0320	Wild-type	6	10	16	None	None	None	None	None	None	None	None	None	None	None	None	None	None	None	None	Gain	Gain	None	None	None	None	None	None	None	None	None	None	None	Gain	None	None	None	Gain	Gain	None	None	None	Gain	None	None	None	None	None
pHGG_META_0326	pHGG_META_0326	Wild-type	0	1	1	None	None	None	None	None	None	None	None	None	None	None	None	None	None	None	None	None	None	None	None	None	None	None	None	None	None	None	None	None	None	None	None	None	None	None	None	None	None	None	None	None	None	None	None
pHGG_META_0327	pHGG_META_0327	Wild-type	5	5	10	Gain	None	None	None	None	None	Gain	None	None	None	None	None	None	Gain	None	None	None	None	None	None	None	None	Gain	Gain	None	None	None	None	None	None	None	None	None	None	None	None	None	None	None	None	None	None	None	None
pHGG_META_0334	pHGG_META_0334	Wild-type	0	2	2	None	None	None	None	None	None	None	None	None	None	None	None	None	None	None	None	None	None	None	None	None	None	None	None	None	None	None	None	None	None	None	None	None	None	None	None	None	None	None	None	None	None	None	None
pHGG_META_0337	pHGG_META_0337	Wild-type	1	1	2	None	Gain	None	None	None	None	None	None	None	None	None	None	None	None	None	None	None	None	None	None	None	None	None	None	None	None	None	None	None	None	None	None	None	None	None	None	None	None	None	None	None	None	None	None
pHGG_META_0342	pHGG_META_0342	Wild-type	0	0	0	None	None	None	None	None	None	None	None	None	None	None	None	None	None	None	None	None	None	None	None	None	None	None	None	None	None	None	None	None	None	None	None	None	None	None	None	None	None	None	None	None	None	None	None
pHGG_META_0362	pHGG_META_0362	Wild-type	1	0	1	None	None	Gain	None	None	None	None	None	None	None	None	None	None	None	None	None	None	None	None	None	None	None	None	None	None	None	None	None	None	None	None	None	None	None	None	None	None	None	None	None	None	None	None	None
pHGG_META_0366	pHGG_META_0366	Wild-type	1	2	3	None	None	None	Gain	None	None	None	None	None	None	None	None	None	None	None	None	None	None	None	None	None	None	None	None	None	None	None	None	None	None	None	None	None	None	None	None	None	None	None	None	None	None	None	None
pHGG_META_0378	pHGG_META_0378	Wild-type	4	2	6	None	Gain	Gain	Gain	None	None	None	None	Gain	None	None	None	None	None	None	None	None	None	None	None	None	None	None	None	None	None	None	None	None	None	None	None	None	None	None	None	None	None	None	None	None	None	None	None
pHGG_META_0380	pHGG_META_0380	Wild-type	4	9	13	None	None	None	None	None	None	None	None	None	None	None	None	None	None	None	None	None	None	None	None	None	None	None	None	None	None	None	Gain	None	None	None	None	None	Gain	Gain	None	None	None	Gain	None	None	None	None	None
pHGG_META_0384	pHGG_META_0384	Wild-type	6	1	7	None	Gain	Gain	Gain	None	None	None	None	None	None	None	None	None	None	Gain	Gain	None	None	None	None	None	None	None	None	None	None	None	None	None	None	Gain	None	None	None	None	None	None	None	None	None	None	None	None	None
pHGG_META_0391	pHGG_META_0391	Wild-type	15	0	15	Gain	Gain	Gain	Gain	None	None	None	None	None	None	None	None	Gain	Gain	None	None	None	None	Gain	None	Gain	None	Gain	Gain	None	None	None	None	None	None	Gain	Gain	Gain	None	None	None	None	None	None	Gain	Gain	None	None	None
pHGG_META_0392	pHGG_META_0392	Wild-type	0	0	0	None	None	None	None	None	None	None	None	None	None	None	None	None	None	None	None	None	None	None	None	None	None	None	None	None	None	None	None	None	None	None	None	None	None	None	None	None	None	None	None	None	None	None	None
pHGG_META_0393	pHGG_META_0393	Wild-type	2	5	7	None	None	None	None	None	None	None	None	None	None	None	None	None	None	Gain	None	None	None	Gain	None	None	None	None	None	None	None	None	None	None	None	None	None	None	None	None	None	None	None	None	None	None	Loss	None	None
pHGG_META_0395	pHGG_META_0395	Wild-type	3	8	11	None	Gain	None	None	None	None	Gain	None	None	None	None	None	None	None	None	None	None	Gain	None	None	None	None	None	None	None	None	None	None	None	None	None	None	None	None	None	None	None	None	None	None	None	Loss	None	None
pHGG_META_0396	pHGG_META_0396	Wild-type	8	3	11	None	None	Gain	Gain	None	None	Gain	Gain	Gain	Gain	None	None	None	None	None	None	None	None	None	None	None	None	None	None	None	None	None	None	None	None	None	None	None	Gain	Gain	None	None	None	None	None	None	None	None	None
pHGG_META_0400	pHGG_META_0400	Wild-type	4	0	4	None	Gain	None	None	None	None	None	None	None	None	None	None	None	None	None	None	None	None	None	None	None	None	None	None	None	None	None	None	None	None	None	None	None	Gain	Gain	None	None	Gain	None	None	None	None	None	None
pHGG_META_0401	pHGG_META_0401	Wild-type	0	4	4	None	None	None	None	None	None	None	None	None	None	None	None	None	None	None	None	None	None	None	None	None	None	None	None	None	None	None	None	None	None	None	None	None	None	None	None	None	None	None	None	None	Loss	None	None
pHGG_META_0402	pHGG_META_0402	Wild-type	2	3	5	None	None	Gain	Gain	None	None	None	None	None	None	None	None	None	None	None	None	None	None	None	None	None	None	None	None	None	None	None	None	None	None	None	None	None	None	None	None	None	None	None	None	None	None	None	None
pHGG_META_0403	pHGG_META_0403	Wild-type	3	4	7	None	Gain	None	None	None	None	None	None	None	None	None	None	None	None	None	None	None	None	None	None	None	None	None	None	None	None	None	None	Gain	None	None	None	None	None	None	None	None	None	Gain	None	None	None	None	None
pHGG_META_0404	pHGG_META_0404	Wild-type	7	8	15	None	Gain	Gain	Gain	None	None	None	None	Gain	Gain	None	None	Gain	Gain	None	None	None	None	None	None	None	None	None	None	None	None	None	None	None	None	None	None	None	None	None	None	None	None	None	None	None	None	None	None
pHGG_META_0405	pHGG_META_0405	Wild-type	1	4	5	None	Gain	None	None	None	None	None	None	None	None	None	None	None	None	None	None	None	None	None	None	None	None	None	None	None	None	None	None	None	None	None	None	None	None	None	None	None	None	None	None	None	Loss	None	None
pHGG_META_0406	pHGG_META_0406	Wild-type	0	0	0	None	None	None	None	None	None	None	None	None	None	None	None	None	None	None	None	None	None	None	None	None	None	None	None	None	None	None	None	None	None	None	None	None	None	None	None	None	None	None	None	None	None	None	None
pHGG_META_0407	pHGG_META_0407	Wild-type	5	3	8	None	None	None	None	None	Gain	None	None	None	None	None	None	None	None	Gain	Gain	None	Gain	None	None	None	None	None	None	None	None	None	None	None	None	None	None	None	None	None	None	None	Gain	None	None	None	Loss	None	None
pHGG_META_0424	pHGG_META_0424	Wild-type	0	0	0	None	None	None	None	None	None	None	None	None	None	None	None	None	None	None	None	None	None	None	None	None	None	None	None	None	None	None	None	None	None	None	None	None	None	None	None	None	None	None	None	None	None	None	None
pHGG_META_0429	pHGG_META_0429	Wild-type	2	9	11	None	None	None	None	None	None	None	None	None	None	None	None	None	None	None	None	Gain	Gain	None	None	None	None	None	None	None	None	None	None	None	None	None	None	None	None	None	None	None	None	None	None	None	Loss	None	None
pHGG_META_0430	pHGG_META_0430	Wild-type	0	0	0	None	None	None	None	None	None	None	None	None	None	None	None	None	None	None	None	None	None	None	None	None	None	None	None	None	None	None	None	None	None	None	None	None	None	None	None	None	None	None	None	None	None	None	None
pHGG_META_0431	pHGG_META_0431	Wild-type	15	1	16	Gain	Gain	Gain	Gain	None	None	None	None	None	None	None	None	Gain	Gain	None	None	Gain	Gain	None	None	Gain	Gain	None	None	None	None	None	None	None	None	None	None	None	Gain	Gain	Gain	Gain	Gain	None	None	None	None	None	None
pHGG_META_0436	pHGG_META_0436	Wild-type	1	2	3	None	None	None	None	None	None	None	None	None	None	None	None	None	None	None	None	Gain	None	None	None	None	None	None	None	None	None	None	None	None	None	None	None	None	None	None	None	None	None	None	None	None	Loss	None	None
pHGG_META_0444	pHGG_META_0444	Wild-type	4	1	5	None	None	None	None	None	None	None	None	None	None	None	None	None	None	None	Gain	Gain	Gain	None	None	None	None	None	None	None	None	None	None	None	None	Gain	None	None	None	None	None	None	None	None	None	None	None	None	None
pHGG_META_0445	pHGG_META_0445	Wild-type	1	2	3	None	Gain	None	None	None	None	None	None	None	None	None	None	None	None	None	None	None	None	None	None	None	None	None	None	None	None	None	None	None	None	None	None	None	None	None	None	None	None	None	None	None	None	None	None
pHGG_META_0446	pHGG_META_0446	Wild-type	2	7	9	None	None	None	None	None	None	None	None	None	None	None	None	None	None	None	None	None	None	None	None	None	None	None	None	None	None	None	Gain	None	Gain	None	None	None	None	None	None	None	None	None	None	None	None	None	None
pHGG_META_0447	pHGG_META_0447	Wild-type	0	2	2	None	None	None	None	None	None	None	None	None	None	None	None	None	None	None	None	None	None	None	None	None	None	None	None	None	None	None	None	None	None	None	None	None	None	None	None	None	None	None	None	None	None	None	None
pHGG_META_0449	pHGG_META_0449	Wild-type	7	7	14	Gain	None	None	None	None	None	None	None	None	Gain	None	None	Gain	None	None	None	None	None	None	None	None	None	None	Gain	None	Gain	None	None	None	None	None	None	None	None	None	None	Gain	None	Gain	None	None	None	None	None
pHGG_META_0450	pHGG_META_0450	Wild-type	6	1	7	None	None	None	None	None	None	None	None	None	None	None	None	Gain	Gain	Gain	Gain	None	None	Gain	None	None	None	None	Gain	None	None	None	None	None	None	None	None	None	None	None	None	None	None	None	None	None	None	None	None
pHGG_META_0451	pHGG_META_0451	Wild-type	0	1	1	None	None	None	None	None	None	None	None	None	None	None	None	None	None	None	None	None	None	None	None	None	None	None	None	None	None	None	None	None	None	None	None	None	None	None	None	None	None	None	None	None	None	Loss	None
pHGG_META_0452	pHGG_META_0452	Wild-type	0	2	2	None	None	None	None	None	None	None	None	None	None	None	None	None	None	None	None	None	None	None	None	None	None	None	None	None	None	None	None	None	None	None	None	None	None	None	None	None	None	None	None	None	None	Loss	None
pHGG_META_0453	pHGG_META_0453	Wild-type	0	8	8	None	None	None	None	None	None	None	None	None	None	None	None	None	None	None	None	None	None	None	None	None	None	None	None	None	None	None	None	None	None	None	None	None	None	None	None	None	None	None	None	None	Loss	None	None
pHGG_META_0455	pHGG_META_0455	Wild-type	2	3	5	None	None	None	None	None	None	None	None	None	None	None	None	None	None	None	None	None	None	None	None	None	None	None	None	None	None	None	Gain	None	None	None	None	None	None	None	None	None	None	Gain	None	None	Loss	None	None
pHGG_META_0456	pHGG_META_0456	Wild-type	6	10	16	None	Gain	None	None	None	None	None	None	Gain	Gain	None	None	Gain	Gain	None	None	None	None	None	None	None	None	None	None	None	None	None	None	None	Gain	None	None	None	None	None	None	None	None	None	None	None	None	None	None
pHGG_META_0458	pHGG_META_0458	Wild-type	6	10	16	None	Gain	None	None	None	None	None	None	None	None	None	None	None	Gain	None	None	Gain	None	None	None	None	None	None	None	None	None	None	None	None	None	None	Gain	None	None	Gain	None	None	Gain	None	None	None	Loss	None	None
pHGG_META_0459	pHGG_META_0459	Wild-type	0	0	0	None	None	None	None	None	None	None	None	None	None	None	None	None	None	None	None	None	None	None	None	None	None	None	None	None	None	None	None	None	None	None	None	None	None	None	None	None	None	None	None	None	None	None	None
pHGG_META_0465	pHGG_META_0465	Wild-type	0	0	0	None	None	None	None	None	None	None	None	None	None	None	None	None	None	None	None	None	None	None	None	None	None	None	None	None	None	None	None	None	None	None	None	None	None	None	None	None	None	None	None	None	None	None	None
pHGG_META_0470	pHGG_META_0470	Wild-type	7	2	9	None	Gain	Gain	Gain	None	None	Gain	Gain	None	None	None	None	None	None	None	None	None	None	None	None	None	None	None	None	None	None	None	None	None	Gain	Gain	None	None	None	None	None	None	None	None	None	None	None	None	None
pHGG_META_0471	pHGG_META_0471	Wild-type	2	0	2	None	None	None	None	None	None	None	None	None	None	None	None	None	None	None	None	None	None	None	None	None	None	None	None	None	None	None	None	None	None	None	None	None	Gain	Gain	None	None	None	None	None	None	None	None	None
pHGG_META_0472	pHGG_META_0472	Wild-type	0	0	0	None	None	None	None	None	None	None	None	None	None	None	None	None	None	None	None	None	None	None	None	None	None	None	None	None	None	None	None	None	None	None	None	None	None	None	None	None	None	None	None	None	None	None	None
pHGG_META_0473	pHGG_META_0473	Wild-type	0	0	0	None	None	None	None	None	None	None	None	None	None	None	None	None	None	None	None	None	None	None	None	None	None	None	None	None	None	None	None	None	None	None	None	None	None	None	None	None	None	None	None	None	None	None	None
pHGG_META_0474	pHGG_META_0474	Wild-type	0	0	0	None	None	None	None	None	None	None	None	None	None	None	None	None	None	None	None	None	None	None	None	None	None	None	None	None	None	None	None	None	None	None	None	None	None	None	None	None	None	None	None	None	None	None	None
pHGG_META_0475	pHGG_META_0475	Wild-type	2	2	4	None	None	None	None	None	None	None	None	None	None	None	None	None	None	None	None	Gain	None	None	None	None	None	None	Gain	None	None	None	None	None	None	None	None	None	None	None	None	None	None	None	None	None	None	None	None
pHGG_META_0476	pHGG_META_0476	Wild-type	0	0	0	None	None	None	None	None	None	None	None	None	None	None	None	None	None	None	None	None	None	None	None	None	None	None	None	None	None	None	None	None	None	None	None	None	None	None	None	None	None	None	None	None	None	None	None
pHGG_META_0477	pHGG_META_0477	Wild-type	0	1	1	None	None	None	None	None	None	None	None	None	None	None	None	None	None	None	None	None	None	None	None	None	None	None	None	None	None	None	None	None	None	None	None	None	None	None	None	None	None	None	None	None	None	None	None
pHGG_META_0478	pHGG_META_0478	Wild-type	0	0	0	None	None	None	None	None	None	None	None	None	None	None	None	None	None	None	None	None	None	None	None	None	None	None	None	None	None	None	None	None	None	None	None	None	None	None	None	None	None	None	None	None	None	None	None
pHGG_META_0479	pHGG_META_0479	Wild-type	0	0	0	None	None	None	None	None	None	None	None	None	None	None	None	None	None	None	None	None	None	None	None	None	None	None	None	None	None	None	None	None	None	None	None	None	None	None	None	None	None	None	None	None	None	None	None
pHGG_META_0487	pHGG_META_0487	Wild-type	0	0	0	None	None	None	None	None	None	None	None	None	None	None	None	None	None	None	None	None	None	None	None	None	None	None	None	None	None	None	None	None	None	None	None	None	None	None	None	None	None	None	None	None	None	None	None
pHGG_META_0489	pHGG_META_0489	Wild-type	2	5	7	None	None	None	None	None	None	None	None	None	None	None	None	None	None	None	None	None	None	None	None	None	None	None	None	None	None	None	Gain	None	None	None	None	None	Gain	None	None	None	None	None	None	None	None	None	Loss
pHGG_META_0491	pHGG_META_0491	Wild-type	9	0	9	Gain	Gain	Gain	Gain	None	None	None	None	None	None	None	None	Gain	Gain	None	None	None	None	None	None	None	None	None	None	None	None	None	None	None	None	None	None	None	Gain	Gain	None	None	Gain	None	None	None	None	None	None
pHGG_META_0494	pHGG_META_0494	Wild-type	0	3	3	None	None	None	None	None	None	None	None	None	None	None	None	None	None	None	None	None	None	None	None	None	None	None	None	None	None	None	None	None	None	None	None	None	None	None	None	None	None	None	None	None	None	None	None
pHGG_META_0502	pHGG_META_0502	Wild-type	0	0	0	None	None	None	None	None	None	None	None	None	None	None	None	None	None	None	None	None	None	None	None	None	None	None	None	None	None	None	None	None	None	None	None	None	None	None	None	None	None	None	None	None	None	None	None
pHGG_META_0509	pHGG_META_0509	Wild-type	0	2	2	None	None	None	None	None	None	None	None	None	None	None	None	None	None	None	None	None	None	None	None	None	None	None	None	None	None	None	None	None	None	None	None	None	None	None	None	None	None	None	None	None	None	None	None
pHGG_META_0511	pHGG_META_0511	Wild-type	0	1	1	None	None	None	None	None	None	None	None	None	None	None	None	None	None	None	None	None	None	None	None	None	None	None	None	None	None	None	None	None	None	None	None	None	None	None	None	None	None	None	None	None	None	Loss	None
pHGG_META_0523	pHGG_META_0523	Wild-type	12	8	20	None	None	None	None	Gain	Gain	Gain	Gain	None	None	None	None	None	None	None	Gain	None	Gain	None	None	None	None	None	None	None	None	None	None	None	None	None	None	None	Gain	None	Gain	Gain	Gain	Gain	Gain	None	Loss	None	None
pHGG_META_0524	pHGG_META_0524	Wild-type	1	1	2	None	None	None	None	None	None	None	None	None	None	None	None	None	Gain	None	None	None	None	None	None	None	None	None	None	None	None	None	None	None	None	None	None	None	None	None	None	None	None	None	None	None	None	None	None
pHGG_META_0525	pHGG_META_0525	Wild-type	9	5	14	None	None	None	None	Gain	Gain	None	None	None	None	None	None	Gain	Gain	None	None	None	None	None	None	None	None	Gain	Gain	None	None	None	None	None	None	None	None	None	Gain	Gain	None	None	Gain	None	None	None	None	None	None
pHGG_META_0528	pHGG_META_0528	Wild-type	4	0	4	None	None	None	None	None	None	None	None	None	None	None	None	Gain	Gain	None	None	None	None	None	None	None	None	None	None	None	None	None	None	None	None	None	Gain	Gain	None	None	None	None	None	None	None	None	None	None	None
pHGG_META_0530	pHGG_META_0530	Wild-type	2	2	4	None	Gain	None	None	None	None	None	None	None	None	None	None	None	None	None	None	None	Gain	None	None	None	None	None	None	None	None	None	None	None	None	None	None	None	None	None	None	None	None	None	None	None	None	None	None
pHGG_META_0531	pHGG_META_0531	Wild-type	0	0	0	None	None	None	None	None	None	None	None	None	None	None	None	None	None	None	None	None	None	None	None	None	None	None	None	None	None	None	None	None	None	None	None	None	None	None	None	None	None	None	None	None	None	None	None
pHGG_META_0532	pHGG_META_0532	Wild-type	0	5	5	None	None	None	None	None	None	None	None	None	None	None	None	None	None	None	None	None	None	None	None	None	None	None	None	None	None	None	None	None	None	None	None	None	None	None	None	None	None	None	None	None	None	None	None
pHGG_META_0533	pHGG_META_0533	Wild-type	12	3	15	None	None	None	None	None	None	Gain	Gain	Gain	Gain	None	None	Gain	Gain	Gain	None	None	None	None	None	None	None	Gain	Gain	None	None	Gain	None	None	None	None	Gain	None	None	None	None	None	None	Gain	None	None	None	None	None
pHGG_META_0535	pHGG_META_0535	Wild-type	4	4	8	None	None	None	None	None	None	None	None	None	None	None	None	None	None	None	None	Gain	Gain	None	None	None	None	None	Gain	None	None	None	None	None	None	None	None	None	None	None	Gain	None	None	None	None	None	None	None	None
pHGG_META_0536	pHGG_META_0536	Wild-type	7	0	7	None	Gain	None	None	Gain	Gain	Gain	None	None	None	Gain	Gain	None	None	None	None	Gain	None	None	None	None	None	None	None	None	None	None	None	None	None	None	None	None	None	None	None	None	None	None	None	None	None	None	None
pHGG_META_0537	pHGG_META_0537	Wild-type	5	3	8	None	None	None	None	None	None	None	None	Gain	Gain	None	None	Gain	None	None	None	None	None	None	None	None	None	None	None	None	Gain	None	None	None	None	None	None	None	None	None	None	None	None	Gain	None	None	None	None	None
pHGG_META_0542	pHGG_META_0542	Wild-type	3	5	8	Gain	Gain	None	None	None	None	None	None	None	None	None	None	None	None	None	None	None	None	None	None	None	Gain	None	None	None	None	None	None	None	None	None	None	None	None	None	None	None	None	None	None	None	Loss	None	None
pHGG_META_0543	pHGG_META_0543	Wild-type	8	2	10	None	None	None	Gain	None	None	None	None	None	None	None	None	None	None	None	None	None	Gain	None	None	None	Gain	None	None	Gain	None	Gain	Gain	None	None	None	None	None	Gain	None	None	None	Gain	None	None	None	None	None	None
pHGG_META_0545	pHGG_META_0545	Wild-type	1	1	2	None	None	None	None	None	None	None	None	None	None	None	None	None	None	None	None	None	None	None	Gain	None	None	None	None	None	None	None	None	None	None	None	None	None	None	None	None	None	None	None	None	None	None	None	None
pHGG_META_0547	pHGG_META_0547	Wild-type	4	3	7	None	None	None	None	None	None	None	None	None	None	None	None	None	None	None	None	None	None	None	None	None	None	None	None	None	None	None	None	None	Gain	None	Gain	Gain	None	None	None	None	Gain	None	None	None	None	None	None
pHGG_META_0551	pHGG_META_0551	Wild-type	0	2	2	None	None	None	None	None	None	None	None	None	None	None	None	None	None	None	None	None	None	None	None	None	None	None	None	None	None	None	None	None	None	None	None	None	None	None	None	None	None	None	None	None	None	None	None
pHGG_META_0553	pHGG_META_0553	Wild-type	0	0	0	None	None	None	None	None	None	None	None	None	None	None	None	None	None	None	None	None	None	None	None	None	None	None	None	None	None	None	None	None	None	None	None	None	None	None	None	None	None	None	None	None	None	None	None
pHGG_META_0555	pHGG_META_0555	Wild-type	8	4	12	None	None	None	None	None	None	None	None	Gain	Gain	None	None	Gain	Gain	Gain	Gain	Gain	Gain	None	None	None	None	None	None	None	None	None	None	None	None	None	None	None	None	None	None	None	None	None	None	None	Loss	Loss	None
pHGG_META_0558	pHGG_META_0558	Wild-type	3	8	11	None	Gain	None	None	None	None	None	None	None	None	None	None	None	None	None	None	None	None	Gain	Gain	None	None	None	None	None	None	None	None	None	None	None	None	None	None	None	None	None	None	None	None	None	None	None	None
pHGG_META_0559	pHGG_META_0559	Wild-type	3	0	3	None	None	None	None	None	None	None	None	None	None	None	None	None	None	None	None	None	None	Gain	Gain	None	None	None	None	None	None	None	None	None	None	Gain	None	None	None	None	None	None	None	None	None	None	None	None	None
pHGG_META_0561	pHGG_META_0561	Wild-type	5	5	10	None	None	None	None	None	None	None	None	None	Gain	None	Gain	None	None	None	None	None	None	None	Gain	None	Gain	None	None	None	None	None	None	None	None	None	None	None	None	None	None	None	Gain	None	None	None	None	None	None
pHGG_META_0562	pHGG_META_0562	Wild-type	1	6	7	None	None	None	None	None	None	None	None	None	None	None	None	None	None	None	None	None	None	None	Gain	None	None	None	None	None	None	None	None	None	None	None	None	None	None	None	None	None	None	None	None	None	None	None	None
pHGG_META_0563	pHGG_META_0563	Wild-type	3	6	9	None	None	None	None	None	None	None	None	None	None	None	None	None	None	None	None	None	None	Gain	Gain	None	None	None	None	None	None	None	None	None	None	None	None	Gain	None	None	None	None	None	None	None	None	None	None	None
pHGG_META_0564	pHGG_META_0564	Wild-type	1	5	6	None	None	None	None	None	None	None	None	None	None	None	None	None	None	None	None	None	Gain	None	None	None	None	None	None	None	None	None	None	None	None	None	None	None	None	None	None	None	None	None	None	None	None	None	None
pHGG_META_0565	pHGG_META_0565	Wild-type	13	11	24	Gain	Gain	Gain	Gain	None	Gain	None	None	None	None	None	None	Gain	Gain	None	None	Gain	Gain	None	None	None	None	Gain	None	None	Gain	None	Gain	None	None	None	None	None	None	None	None	None	None	None	Gain	None	None	None	None
pHGG_META_0566	pHGG_META_0566	Wild-type	15	13	28	Gain	Gain	Gain	Gain	None	None	None	None	None	None	None	None	Gain	Gain	None	None	Gain	Gain	None	None	None	None	Gain	None	Gain	None	Gain	None	None	None	None	None	None	None	None	Gain	Gain	None	None	Gain	Gain	None	None	None
pHGG_META_0567	pHGG_META_0567	Wild-type	1	0	1	None	Gain	None	None	None	None	None	None	None	None	None	None	None	None	None	None	None	None	None	None	None	None	None	None	None	None	None	None	None	None	None	None	None	None	None	None	None	None	None	None	None	None	None	None
pHGG_META_0573	pHGG_META_0573	Wild-type	1	2	3	None	None	None	None	None	None	None	None	None	None	None	None	None	None	None	None	None	None	None	None	None	None	None	None	None	None	None	None	None	None	None	None	None	None	Gain	None	None	None	None	None	None	None	None	None
pHGG_META_0574	pHGG_META_0574	Wild-type	14	16	30	None	None	None	Gain	Gain	None	None	None	Gain	Gain	None	None	None	None	Gain	Gain	Gain	Gain	Gain	None	None	None	Gain	Gain	None	None	None	Gain	None	None	None	None	None	None	None	None	None	Gain	None	None	Gain	None	None	Loss
pHGG_META_0575	pHGG_META_0575	Wild-type	2	2	4	None	Gain	None	None	None	None	None	None	None	None	Gain	None	None	None	None	None	None	None	None	None	None	None	None	None	None	None	None	None	None	None	None	None	None	None	None	None	None	None	None	None	None	Loss	None	None
pHGG_META_0578	pHGG_META_0578	Wild-type	3	1	4	None	None	None	None	None	None	None	None	None	None	None	None	None	Gain	None	None	Gain	None	Gain	None	None	None	None	None	None	None	None	None	None	None	None	None	None	None	None	None	None	None	None	None	None	None	None	None
pHGG_META_0579	pHGG_META_0579	Wild-type	5	10	15	None	None	None	None	None	None	None	None	None	None	Gain	Gain	None	Gain	None	None	None	None	None	None	None	None	None	None	None	None	None	None	None	None	Gain	Gain	None	None	None	None	None	None	None	None	None	None	None	None
pHGG_META_0589	pHGG_META_0589	Wild-type	0	3	3	None	None	None	None	None	None	None	None	None	None	None	None	None	None	None	None	None	None	None	None	None	None	None	None	None	None	None	None	None	None	None	None	None	None	None	None	None	None	None	None	None	None	None	None
pHGG_META_0592	pHGG_META_0592	Wild-type	3	7	10	None	None	None	None	None	None	None	None	None	None	None	None	None	None	None	None	None	None	None	None	None	Gain	None	None	Gain	Gain	None	None	None	None	None	None	None	None	None	None	None	None	None	None	None	None	None	None
pHGG_META_0593	pHGG_META_0593	Wild-type	0	3	3	None	None	None	None	None	None	None	None	None	None	None	None	None	None	None	None	None	None	None	None	None	None	None	None	None	None	None	None	None	None	None	None	None	None	None	None	None	None	None	None	None	None	None	None
pHGG_META_0594	pHGG_META_0594	Wild-type	3	8	11	None	None	None	None	Gain	None	None	Gain	None	None	None	None	None	None	None	None	None	None	None	None	None	None	None	None	None	None	None	None	None	None	None	None	None	None	None	None	None	None	None	None	Gain	None	Loss	None
pHGG_META_0595	pHGG_META_0595	Wild-type	2	0	2	None	None	None	None	None	None	None	Gain	None	None	None	None	None	None	None	None	None	None	None	Gain	None	None	None	None	None	None	None	None	None	None	None	None	None	None	None	None	None	None	None	None	None	None	None	None
pHGG_META_0596	pHGG_META_0596	Wild-type	1	2	3	None	None	None	None	None	None	None	None	None	None	None	None	None	None	None	None	None	None	None	None	None	None	None	None	None	None	None	None	None	None	None	None	None	None	None	None	None	None	None	None	Gain	None	Loss	None
pHGG_META_0597	pHGG_META_0597	Wild-type	0	5	5	None	None	None	None	None	None	None	None	None	None	None	None	None	None	None	None	None	None	None	None	None	None	None	None	None	None	None	None	None	None	None	None	None	None	None	None	None	None	None	None	None	None	None	None
pHGG_META_0599	pHGG_META_0599	Wild-type	6	5	11	None	None	None	None	Gain	Gain	None	None	None	None	Gain	Gain	None	Gain	Gain	None	None	None	None	None	None	None	None	None	None	None	None	None	None	None	None	None	None	None	None	None	None	None	None	None	None	None	Loss	None
pHGG_META_0603	pHGG_META_0603	Wild-type	1	6	7	None	None	None	None	None	None	None	None	None	None	None	None	None	None	None	None	None	None	None	None	None	None	None	None	None	Gain	None	None	None	None	None	None	None	None	None	None	None	None	None	None	None	None	Loss	None
pHGG_META_0604	pHGG_META_0604	Wild-type	6	4	10	None	None	None	None	None	None	Gain	Gain	Gain	Gain	None	None	None	None	None	None	None	None	None	None	None	None	Gain	None	Gain	None	None	None	None	None	None	None	None	None	None	None	None	None	None	None	None	None	None	None
pHGG_META_0606	pHGG_META_0606	Wild-type	7	0	7	None	None	None	None	None	None	None	None	None	None	None	None	Gain	Gain	None	None	None	None	None	None	None	None	Gain	Gain	None	None	None	None	None	None	None	None	None	None	None	None	Gain	None	None	Gain	Gain	None	None	None
pHGG_META_0607	pHGG_META_0607	Wild-type	12	8	20	None	None	None	Gain	Gain	None	None	None	Gain	Gain	None	None	None	None	Gain	Gain	Gain	Gain	Gain	None	None	None	Gain	Gain	None	None	None	None	None	None	None	None	None	None	None	None	None	Gain	None	None	None	None	None	Loss
pHGG_META_0608	pHGG_META_0608	Wild-type	3	2	5	None	None	None	None	None	None	None	None	None	None	None	None	None	None	Gain	Gain	None	None	None	None	None	None	None	None	None	None	Gain	None	None	None	None	None	None	None	None	None	None	None	None	None	None	None	None	None
pHGG_META_0609	pHGG_META_0609	Wild-type	0	0	0	None	None	None	None	None	None	None	None	None	None	None	None	None	None	None	None	None	None	None	None	None	None	None	None	None	None	None	None	None	None	None	None	None	None	None	None	None	None	None	None	None	None	None	None
pHGG_META_0610	pHGG_META_0610	Wild-type	4	0	4	None	None	None	None	None	None	None	Gain	None	None	None	Gain	None	None	None	None	None	None	None	Gain	None	None	None	None	Gain	None	None	None	None	None	None	None	None	None	None	None	None	None	None	None	None	None	None	None
pHGG_META_0611	pHGG_META_0611	Wild-type	0	3	3	None	None	None	None	None	None	None	None	None	None	None	None	None	None	None	None	None	None	None	None	None	None	None	None	None	None	None	None	None	None	None	None	None	None	None	None	None	None	None	None	None	None	None	None
pHGG_META_0612	pHGG_META_0612	Wild-type	3	4	7	None	None	None	None	None	None	None	None	None	None	None	None	None	None	None	Gain	None	None	None	Gain	None	None	None	None	None	None	None	None	None	None	None	None	Gain	None	None	None	None	None	None	None	None	None	None	None
pHGG_META_0613	pHGG_META_0613	Wild-type	5	14	19	Gain	None	None	None	None	None	None	None	None	None	None	None	Gain	None	None	None	Gain	Gain	None	None	None	None	None	None	None	None	None	None	None	None	None	None	None	None	Gain	None	None	None	None	None	None	None	None	None
pHGG_META_0648	pHGG_META_0648	Wild-type	7	6	13	None	None	None	None	None	None	None	None	None	None	None	None	Gain	Gain	Gain	Gain	None	Gain	None	None	None	Gain	None	None	None	None	None	None	None	Gain	None	None	None	None	None	None	None	None	None	None	None	None	None	None
pHGG_META_0649	pHGG_META_0649	Wild-type	13	9	22	Gain	Gain	None	Gain	None	Gain	None	Gain	Gain	None	None	Gain	Gain	Gain	Gain	Gain	None	None	None	Gain	None	None	None	None	None	None	None	None	None	None	None	None	None	None	None	Gain	None	None	None	None	None	None	None	None
pHGG_META_0656	pHGG_META_0656	Wild-type	3	6	9	None	None	None	None	None	None	None	None	None	None	None	None	None	None	None	None	None	None	Gain	Gain	None	None	None	None	None	None	None	None	None	None	None	None	Gain	None	None	None	None	None	None	None	None	None	None	None
pHGG_META_0663	pHGG_META_0663	Wild-type	1	0	1	None	None	None	None	None	None	None	None	None	None	None	None	None	None	None	None	None	None	None	None	None	None	None	None	None	None	None	None	None	None	None	Gain	None	None	None	None	None	None	None	None	None	None	None	None
pHGG_META_0664	pHGG_META_0664	Wild-type	8	5	13	Gain	Gain	None	Gain	None	None	None	None	Gain	None	None	None	None	Gain	Gain	None	None	None	None	None	None	None	None	None	None	None	None	None	None	None	None	None	None	None	None	Gain	Gain	None	None	None	None	None	None	None
pHGG_META_0665	pHGG_META_0665	Wild-type	3	0	3	None	None	None	None	None	None	None	None	None	None	None	None	None	None	Gain	Gain	None	None	None	None	None	None	None	None	None	Gain	None	None	None	None	None	None	None	None	None	None	None	None	None	None	None	None	None	None
pHGG_META_0666	pHGG_META_0666	Wild-type	1	1	2	None	None	None	None	None	None	None	None	None	None	None	None	None	None	None	None	None	None	None	None	None	None	None	None	Gain	None	None	None	None	None	None	None	None	None	None	None	None	None	None	None	None	None	None	None
pHGG_META_0667	pHGG_META_0667	Wild-type	2	3	5	None	Gain	None	None	None	None	None	None	None	None	None	None	None	None	None	None	None	None	None	None	None	None	None	None	Gain	None	None	None	None	None	None	None	None	None	None	None	None	None	None	None	None	None	None	None
pHGG_META_0668	pHGG_META_0668	Wild-type	0	1	1	None	None	None	None	None	None	None	None	None	None	None	None	None	None	None	None	None	None	None	None	None	None	None	None	None	None	None	None	None	None	None	None	None	None	None	None	None	None	None	None	None	None	None	None
pHGG_META_0669	pHGG_META_0669	Wild-type	2	0	2	None	None	None	None	None	None	None	None	None	None	None	None	Gain	Gain	None	None	None	None	None	None	None	None	None	None	None	None	None	None	None	None	None	None	None	None	None	None	None	None	None	None	None	None	None	None
pHGG_META_0670	pHGG_META_0670	Wild-type	2	5	7	None	None	None	None	None	None	None	None	None	None	None	None	None	None	None	None	None	None	None	Gain	None	None	None	None	Gain	None	None	None	None	None	None	None	None	None	None	None	None	None	None	None	None	None	None	None
pHGG_META_0671	pHGG_META_0671	Wild-type	1	0	1	None	None	None	None	None	None	None	None	None	None	None	None	None	None	None	None	None	None	None	None	None	None	None	None	Gain	None	None	None	None	None	None	None	None	None	None	None	None	None	None	None	None	None	None	None
pHGG_META_0678	pHGG_META_0678	Wild-type	7	4	11	None	Gain	Gain	Gain	None	None	None	Gain	None	None	Gain	Gain	None	None	None	None	None	None	None	None	None	None	None	None	Gain	None	None	None	None	None	None	None	None	None	None	None	None	None	None	None	None	None	None	None
pHGG_META_0680	pHGG_META_0680	Wild-type	8	1	9	None	None	None	None	None	None	None	Gain	Gain	Gain	None	Gain	None	None	None	None	None	None	None	None	None	None	None	None	None	None	None	None	None	None	None	Gain	Gain	None	None	None	None	None	None	Gain	Gain	None	None	None
pHGG_META_0682	pHGG_META_0682	Wild-type	1	7	8	None	None	None	None	Gain	None	None	None	None	None	None	None	None	None	None	None	None	None	None	None	None	None	None	None	None	None	None	None	None	None	None	None	None	None	None	None	None	None	None	None	None	Loss	None	None
pHGG_META_0683	pHGG_META_0683	Wild-type	1	1	2	None	None	None	None	None	None	None	None	None	None	None	None	None	None	None	None	None	None	None	None	None	None	Gain	None	None	None	None	None	None	None	None	None	None	None	None	None	None	None	None	None	None	None	None	None
pHGG_META_0684	pHGG_META_0684	Wild-type	11	4	15	Gain	Gain	Gain	Gain	None	None	None	None	None	None	None	None	None	Gain	None	None	None	None	Gain	None	Gain	Gain	Gain	None	Gain	None	None	None	None	None	None	None	None	None	None	None	None	None	None	None	Gain	None	None	None
pHGG_META_0685	pHGG_META_0685	Wild-type	8	1	9	None	None	None	None	None	None	Gain	Gain	Gain	None	None	None	None	None	None	None	None	None	Gain	Gain	None	None	Gain	None	Gain	None	None	None	None	None	None	None	Gain	None	None	None	None	None	None	None	None	None	None	None
pHGG_META_0686	pHGG_META_0686	Wild-type	1	0	1	None	None	None	None	None	None	None	None	None	None	None	None	None	None	None	None	None	None	None	None	None	None	None	None	Gain	None	None	None	None	None	None	None	None	None	None	None	None	None	None	None	None	None	None	None
pHGG_META_0687	pHGG_META_0687	Wild-type	8	0	8	None	None	None	None	None	None	None	None	None	None	None	None	Gain	Gain	None	None	None	None	None	None	None	None	Gain	Gain	None	None	None	None	None	None	None	Gain	Gain	None	None	None	None	None	None	Gain	Gain	None	None	None
pHGG_META_0688	pHGG_META_0688	Wild-type	5	3	8	None	Gain	None	None	None	None	None	Gain	None	None	None	None	Gain	Gain	None	None	None	None	None	None	None	None	None	None	Gain	None	None	None	None	None	None	None	None	None	None	None	None	None	None	None	None	None	None	None
pHGG_META_0690	pHGG_META_0690	Wild-type	2	6	8	None	Gain	None	None	None	None	None	None	None	None	None	None	None	None	None	None	None	None	Gain	None	None	None	None	None	None	None	None	None	None	None	None	None	None	None	None	None	None	None	None	None	None	Loss	None	None
pHGG_META_0691	pHGG_META_0691	Wild-type	5	0	5	None	None	None	None	None	None	None	None	None	None	Gain	Gain	None	None	None	None	None	None	None	None	None	None	None	None	Gain	None	None	None	None	None	None	Gain	Gain	None	None	None	None	None	None	None	None	None	None	None
pHGG_META_0693	pHGG_META_0693	Wild-type	6	2	8	None	Gain	None	None	None	None	None	None	None	None	None	None	None	None	None	None	None	None	None	None	None	Gain	None	None	Gain	None	Gain	None	Gain	None	None	Gain	None	None	None	None	None	None	None	None	None	None	None	None
pHGG_META_0694	pHGG_META_0694	Wild-type	6	6	12	None	None	None	None	None	None	None	None	Gain	Gain	None	None	None	None	None	None	Gain	Gain	None	None	None	None	None	None	None	None	Gain	None	None	None	None	None	None	None	None	None	None	Gain	None	None	None	None	None	None
pHGG_META_0695	pHGG_META_0695	Wild-type	2	4	6	None	None	None	None	None	None	None	None	None	None	None	None	None	None	None	None	None	None	None	None	None	None	None	None	None	None	None	None	None	None	None	Gain	None	None	None	None	None	None	None	Gain	None	None	None	None
pHGG_META_0696	pHGG_META_0696	Wild-type	0	2	2	None	None	None	None	None	None	None	None	None	None	None	None	None	None	None	None	None	None	None	None	None	None	None	None	None	None	None	None	None	None	None	None	None	None	None	None	None	None	None	None	None	None	None	None
pHGG_META_0698	pHGG_META_0698	Wild-type	0	0	0	None	None	None	None	None	None	None	None	None	None	None	None	None	None	None	None	None	None	None	None	None	None	None	None	None	None	None	None	None	None	None	None	None	None	None	None	None	None	None	None	None	None	None	None
pHGG_META_0700	pHGG_META_0700	Wild-type	2	0	2	None	None	None	None	None	None	Gain	Gain	None	None	None	None	None	None	None	None	None	None	None	None	None	None	None	None	None	None	None	None	None	None	None	None	None	None	None	None	None	None	None	None	None	None	None	None
pHGG_META_0702	pHGG_META_0702	Wild-type	2	5	7	None	None	None	None	None	None	None	None	None	None	None	None	None	None	None	None	None	None	None	None	None	Gain	None	None	None	None	None	None	None	None	None	None	None	None	None	Gain	None	None	None	None	None	None	None	None
pHGG_META_0703	pHGG_META_0703	Wild-type	8	7	15	None	None	Gain	None	None	None	Gain	None	None	None	None	None	None	Gain	None	None	None	None	None	None	None	None	Gain	Gain	None	None	Gain	None	None	None	None	None	None	None	Gain	None	None	Gain	None	None	None	Loss	Loss	None
pHGG_META_0705	pHGG_META_0705	Wild-type	9	2	11	Gain	None	Gain	Gain	None	None	None	None	None	None	None	None	Gain	Gain	None	None	None	None	None	None	None	None	None	None	None	Gain	None	None	None	None	None	None	None	None	None	Gain	Gain	Gain	None	None	None	None	None	None
pHGG_META_0706	pHGG_META_0706	Wild-type	3	1	4	None	None	None	None	None	None	None	None	None	None	None	None	None	Gain	None	None	Gain	Gain	None	None	None	None	None	None	None	None	None	None	None	None	None	None	None	None	None	None	None	None	None	None	None	None	Loss	None
pHGG_META_0709	pHGG_META_0709	Wild-type	4	2	6	None	None	None	Gain	None	None	None	None	None	None	None	None	None	None	None	None	None	None	None	None	None	Gain	None	None	Gain	None	Gain	None	None	None	None	None	None	None	None	None	None	None	None	None	None	None	None	None
pHGG_META_0710	pHGG_META_0710	Wild-type	17	8	25	None	None	None	Gain	None	None	None	Gain	Gain	Gain	None	None	Gain	Gain	Gain	Gain	None	Gain	None	None	None	None	Gain	None	None	Gain	None	None	None	None	None	Gain	Gain	None	None	Gain	Gain	None	None	Gain	Gain	Loss	None	None
pHGG_META_0711	pHGG_META_0711	Wild-type	7	1	8	None	None	None	None	None	None	None	Gain	None	None	None	Gain	None	None	None	None	None	None	Gain	Gain	None	None	None	None	Gain	None	None	None	None	None	None	Gain	Gain	None	None	None	None	None	None	None	None	None	None	None
pHGG_META_0715	pHGG_META_0715	Wild-type	7	5	12	None	None	None	None	Gain	Gain	Gain	None	None	None	None	None	None	None	Gain	Gain	Gain	Gain	None	None	None	None	None	None	None	None	None	None	None	None	None	None	None	None	None	None	None	None	None	None	None	Loss	None	None
pHGG_META_0716	pHGG_META_0716	Wild-type	15	5	20	Gain	None	None	None	None	None	Gain	Gain	Gain	Gain	None	Gain	None	None	None	None	None	None	Gain	Gain	None	Gain	Gain	None	Gain	None	None	None	None	None	None	Gain	Gain	None	None	Gain	None	None	None	None	Gain	None	None	None
pHGG_META_0717	pHGG_META_0717	Wild-type	1	2	3	None	None	None	None	None	None	None	None	None	None	None	None	None	None	None	None	Gain	None	None	None	None	None	None	None	None	None	None	None	None	None	None	None	None	None	None	None	None	None	None	None	None	None	None	None
pHGG_META_0719	pHGG_META_0719	Wild-type	0	1	1	None	None	None	None	None	None	None	None	None	None	None	None	None	None	None	None	None	None	None	None	None	None	None	None	None	None	None	None	None	None	None	None	None	None	None	None	None	None	None	None	None	None	None	None
pHGG_META_0721	pHGG_META_0721	Wild-type	2	8	10	None	None	None	None	None	None	None	None	None	None	None	None	None	None	None	None	None	None	None	None	None	None	None	None	Gain	None	None	None	None	None	None	Gain	None	None	None	None	None	None	None	None	None	None	None	None
pHGG_META_0722	pHGG_META_0722	Wild-type	17	8	25	None	None	None	Gain	Gain	Gain	Gain	Gain	Gain	Gain	None	Gain	None	Gain	Gain	Gain	None	None	None	None	None	None	Gain	Gain	Gain	None	None	None	None	None	None	Gain	None	None	None	None	None	None	None	Gain	Gain	Loss	None	None
pHGG_META_0725	pHGG_META_0725	Wild-type	15	8	23	Gain	Gain	None	Gain	Gain	Gain	Gain	Gain	Gain	None	Gain	None	Gain	Gain	Gain	Gain	None	None	None	None	None	None	None	None	None	None	None	None	None	None	None	None	None	None	None	Gain	Gain	None	None	None	None	None	None	Loss
pHGG_META_0726	pHGG_META_0726	Wild-type	3	3	6	None	Gain	None	None	None	None	None	None	None	None	None	None	None	None	None	None	None	None	None	None	None	None	None	None	Gain	None	None	None	None	None	None	None	None	None	Gain	None	None	None	None	None	None	Loss	None	None
pHGG_META_0729	pHGG_META_0729	Wild-type	0	0	0	None	None	None	None	None	None	None	None	None	None	None	None	None	None	None	None	None	None	None	None	None	None	None	None	None	None	None	None	None	None	None	None	None	None	None	None	None	None	None	None	None	None	None	None
pHGG_META_0732	pHGG_META_0732	Wild-type	3	0	3	None	None	None	None	None	None	None	Gain	None	None	None	None	None	None	None	None	None	None	None	None	None	None	None	Gain	Gain	None	None	None	None	None	None	None	None	None	None	None	None	None	None	None	None	None	None	None
pHGG_META_0733	pHGG_META_0733	Wild-type	5	0	5	None	None	None	None	None	None	None	None	Gain	Gain	None	None	None	None	None	None	None	None	None	None	None	None	Gain	Gain	None	None	Gain	None	None	None	None	None	None	None	None	None	None	None	None	None	None	None	None	None
pHGG_META_0734	pHGG_META_0734	Wild-type	2	8	10	None	None	None	None	None	None	None	None	None	None	None	None	None	None	None	None	None	Gain	None	Gain	None	None	None	None	None	None	None	None	None	None	None	None	None	None	None	None	None	None	None	None	None	None	None	None
pHGG_META_0736	pHGG_META_0736	Wild-type	9	1	10	Gain	Gain	None	None	None	None	None	None	None	None	None	None	None	Gain	None	None	Gain	Gain	None	None	None	None	None	None	None	None	None	None	None	None	None	Gain	Gain	None	None	Gain	None	Gain	None	None	None	None	None	None
pHGG_META_0741	pHGG_META_0741	Wild-type	8	4	12	Gain	Gain	Gain	Gain	None	None	None	None	None	None	None	None	None	None	None	None	None	None	None	None	Gain	Gain	Gain	None	None	None	None	None	None	None	None	None	None	None	None	Gain	None	None	None	None	None	None	None	None
pHGG_META_0744	pHGG_META_0744	Wild-type	2	2	4	None	None	None	None	None	None	None	None	None	None	None	None	None	None	None	None	None	None	None	None	None	None	None	None	None	None	None	None	Gain	None	Gain	None	None	None	None	None	None	None	None	None	None	None	None	None
pHGG_META_0745	pHGG_META_0745	Wild-type	3	7	10	None	None	None	None	None	None	None	None	None	None	None	None	None	None	None	None	None	None	None	None	None	None	None	None	None	None	None	Gain	None	Gain	None	None	Gain	None	None	None	None	None	None	None	None	None	Loss	None
pHGG_META_0749	pHGG_META_0749	Wild-type	0	0	0	None	None	None	None	None	None	None	None	None	None	None	None	None	None	None	None	None	None	None	None	None	None	None	None	None	None	None	None	None	None	None	None	None	None	None	None	None	None	None	None	None	None	None	None
pHGG_META_0752	pHGG_META_0752	Wild-type	7	4	11	None	None	None	None	None	None	None	Gain	Gain	Gain	None	Gain	None	None	None	None	None	None	None	Gain	None	None	Gain	None	Gain	None	None	None	None	None	None	None	None	None	None	None	None	None	None	None	None	None	None	None
pHGG_META_0755	pHGG_META_0755	Wild-type	1	0	1	None	None	None	None	None	None	None	None	None	None	None	None	None	None	None	None	None	None	Gain	None	None	None	None	None	None	None	None	None	None	None	None	None	None	None	None	None	None	None	None	None	None	None	None	None
pHGG_META_0756	pHGG_META_0756	Wild-type	4	1	5	None	None	None	None	None	None	None	None	None	None	None	None	None	None	None	None	None	None	None	None	Gain	Gain	None	None	None	None	None	None	None	None	None	Gain	Gain	None	None	None	None	None	None	None	None	None	Loss	None
pHGG_META_0759	pHGG_META_0759	Wild-type	0	0	0	None	None	None	None	None	None	None	None	None	None	None	None	None	None	None	None	None	None	None	None	None	None	None	None	None	None	None	None	None	None	None	None	None	None	None	None	None	None	None	None	None	None	None	None
pHGG_META_0760	pHGG_META_0760	Wild-type	8	2	10	Gain	Gain	None	None	None	None	None	Gain	None	None	None	None	None	None	Gain	Gain	None	None	None	Gain	None	None	None	None	None	None	None	None	None	None	None	Gain	Gain	None	None	None	None	None	None	None	None	None	None	None
pHGG_META_0761	pHGG_META_0761	Wild-type	1	2	3	None	None	None	None	None	None	None	None	None	None	None	None	None	None	None	None	None	None	None	None	None	None	None	None	Gain	None	None	None	None	None	None	None	None	None	None	None	None	None	None	None	None	Loss	None	None
pHGG_META_0762	pHGG_META_0762	Wild-type	15	6	21	None	None	None	None	None	Gain	None	Gain	Gain	Gain	Gain	Gain	None	None	None	None	Gain	None	Gain	Gain	None	Gain	Gain	None	Gain	Gain	None	None	None	None	None	Gain	Gain	None	None	None	None	None	None	None	None	Loss	None	None
pHGG_META_0764	pHGG_META_0764	Wild-type	6	4	10	None	None	None	Gain	None	None	Gain	Gain	None	None	None	None	Gain	Gain	None	None	None	None	None	None	None	None	None	None	Gain	None	None	None	None	None	None	None	None	None	None	None	None	None	None	None	None	None	None	None
pHGG_META_0766	pHGG_META_0766	Wild-type	15	10	25	None	None	None	Gain	None	Gain	Gain	Gain	Gain	Gain	Gain	Gain	None	None	None	Gain	None	None	Gain	Gain	None	None	Gain	Gain	None	Gain	None	None	None	None	None	None	Gain	None	None	None	None	None	None	None	None	None	None	None
pHGG_META_0767	pHGG_META_0767	Wild-type	2	1	3	None	None	None	None	None	None	None	None	None	None	None	None	None	None	None	None	None	None	None	Gain	None	None	None	None	Gain	None	None	None	None	None	None	None	None	None	None	None	None	None	None	None	None	None	None	None
pHGG_META_0768	pHGG_META_0768	Wild-type	0	0	0	None	None	None	None	None	None	None	None	None	None	None	None	None	None	None	None	None	None	None	None	None	None	None	None	None	None	None	None	None	None	None	None	None	None	None	None	None	None	None	None	None	None	None	None
pHGG_META_0770	pHGG_META_0770	Wild-type	5	1	6	None	None	None	None	None	None	None	None	None	None	Gain	Gain	None	None	None	None	None	None	None	None	None	None	None	None	Gain	None	None	None	None	None	None	Gain	Gain	None	None	None	None	None	None	None	None	None	None	None
pHGG_META_0772	pHGG_META_0772	Wild-type	0	0	0	None	None	None	None	None	None	None	None	None	None	None	None	None	None	None	None	None	None	None	None	None	None	None	None	None	None	None	None	None	None	None	None	None	None	None	None	None	None	None	None	None	None	None	None
pHGG_META_0776	pHGG_META_0776	Wild-type	4	3	7	None	None	None	None	None	Gain	None	None	None	None	None	None	None	None	None	None	None	None	None	None	None	None	None	None	None	Gain	Gain	None	None	None	None	None	None	None	None	None	None	Gain	None	None	None	None	None	None
pHGG_META_0778	pHGG_META_0778	Wild-type	0	5	5	None	None	None	None	None	None	None	None	None	None	None	None	None	None	None	None	None	None	None	None	None	None	None	None	None	None	None	None	None	None	None	None	None	None	None	None	None	None	None	None	None	None	None	None
pHGG_META_0781	pHGG_META_0781	Wild-type	0	0	0	None	None	None	None	None	None	None	None	None	None	None	None	None	None	None	None	None	None	None	None	None	None	None	None	None	None	None	None	None	None	None	None	None	None	None	None	None	None	None	None	None	None	None	None
pHGG_META_0782	pHGG_META_0782	Wild-type	7	2	9	Gain	None	None	Gain	None	None	None	None	None	None	None	None	None	None	None	None	None	None	None	None	Gain	Gain	Gain	None	Gain	None	None	None	None	None	None	None	None	None	None	None	None	Gain	None	None	None	None	None	None
pHGG_META_0785	pHGG_META_0785	Wild-type	0	0	0	None	None	None	None	None	None	None	None	None	None	None	None	None	None	None	None	None	None	None	None	None	None	None	None	None	None	None	None	None	None	None	None	None	None	None	None	None	None	None	None	None	None	None	None
pHGG_META_0786	pHGG_META_0786	Wild-type	4	3	7	None	None	None	None	None	None	None	None	None	None	None	None	None	None	None	None	None	None	Gain	Gain	None	None	None	None	None	None	None	None	None	None	None	None	None	None	None	None	None	None	None	Gain	Gain	None	Loss	None
pHGG_META_0788	pHGG_META_0788	Wild-type	0	0	0	None	None	None	None	None	None	None	None	None	None	None	None	None	None	None	None	None	None	None	None	None	None	None	None	None	None	None	None	None	None	None	None	None	None	None	None	None	None	None	None	None	None	None	None
pHGG_META_0793	pHGG_META_0793	Wild-type	18	3	21	Gain	None	None	None	Gain	Gain	Gain	Gain	Gain	Gain	None	Gain	None	None	None	Gain	None	None	Gain	Gain	None	None	Gain	Gain	Gain	Gain	None	None	None	None	None	Gain	Gain	None	None	Gain	None	None	None	None	None	None	None	None
pHGG_META_0795	pHGG_META_0795	Wild-type	0	0	0	None	None	None	None	None	None	None	None	None	None	None	None	None	None	None	None	None	None	None	None	None	None	None	None	None	None	None	None	None	None	None	None	None	None	None	None	None	None	None	None	None	None	None	None
pHGG_META_0796	pHGG_META_0796	Wild-type	2	0	2	None	None	None	None	None	None	None	None	None	None	None	None	None	None	None	None	Gain	Gain	None	None	None	None	None	None	None	None	None	None	None	None	None	None	None	None	None	None	None	None	None	None	None	None	None	None
pHGG_META_0798	pHGG_META_0798	Wild-type	0	2	2	None	None	None	None	None	None	None	None	None	None	None	None	None	None	None	None	None	None	None	None	None	None	None	None	None	None	None	None	None	None	None	None	None	None	None	None	None	None	None	None	None	None	None	None
pHGG_META_0799	pHGG_META_0799	Wild-type	0	0	0	None	None	None	None	None	None	None	None	None	None	None	None	None	None	None	None	None	None	None	None	None	None	None	None	None	None	None	None	None	None	None	None	None	None	None	None	None	None	None	None	None	None	None	None
pHGG_META_0800	pHGG_META_0800	Wild-type	0	0	0	None	None	None	None	None	None	None	None	None	None	None	None	None	None	None	None	None	None	None	None	None	None	None	None	None	None	None	None	None	None	None	None	None	None	None	None	None	None	None	None	None	None	None	None
pHGG_META_0801	pHGG_META_0801	Wild-type	5	0	5	None	None	None	None	None	None	None	None	None	None	None	None	Gain	None	Gain	None	None	None	Gain	None	Gain	None	None	None	None	Gain	None	None	None	None	None	None	None	None	None	None	None	None	None	None	None	None	None	None
pHGG_META_0805	pHGG_META_0805	Wild-type	0	0	0	None	None	None	None	None	None	None	None	None	None	None	None	None	None	None	None	None	None	None	None	None	None	None	None	None	None	None	None	None	None	None	None	None	None	None	None	None	None	None	None	None	None	None	None
pHGG_META_0806	pHGG_META_0806	Wild-type	0	4	4	None	None	None	None	None	None	None	None	None	None	None	None	None	None	None	None	None	None	None	None	None	None	None	None	None	None	None	None	None	None	None	None	None	None	None	None	None	None	None	None	None	None	None	None
pHGG_META_0808	pHGG_META_0808	Wild-type	6	2	8	None	None	None	None	None	Gain	None	None	Gain	Gain	None	None	None	None	None	None	Gain	None	None	None	None	None	Gain	Gain	None	None	None	None	None	None	None	None	None	None	None	None	None	None	None	None	None	None	None	None
pHGG_META_0809	pHGG_META_0809	Wild-type	0	2	2	None	None	None	None	None	None	None	None	None	None	None	None	None	None	None	None	None	None	None	None	None	None	None	None	None	None	None	None	None	None	None	None	None	None	None	None	None	None	None	None	None	None	None	None
pHGG_META_0810	pHGG_META_0810	Wild-type	1	3	4	None	None	None	None	None	None	None	None	None	None	None	None	None	None	None	None	None	None	None	None	None	None	None	None	Gain	None	None	None	None	None	None	None	None	None	None	None	None	None	None	None	None	None	None	None
pHGG_META_0811	pHGG_META_0811	Wild-type	0	0	0	None	None	None	None	None	None	None	None	None	None	None	None	None	None	None	None	None	None	None	None	None	None	None	None	None	None	None	None	None	None	None	None	None	None	None	None	None	None	None	None	None	None	None	None
pHGG_META_0815	pHGG_META_0815	Wild-type	1	4	5	None	None	None	None	None	None	None	None	None	None	None	None	None	None	None	None	None	None	None	None	None	None	None	None	None	None	None	None	None	None	None	None	None	None	None	None	None	None	None	None	Gain	None	None	None
pHGG_META_0816	pHGG_META_0816	Wild-type	0	1	1	None	None	None	None	None	None	None	None	None	None	None	None	None	None	None	None	None	None	None	None	None	None	None	None	None	None	None	None	None	None	None	None	None	None	None	None	None	None	None	None	None	None	None	None
pHGG_META_0821	pHGG_META_0821	Wild-type	0	1	1	None	None	None	None	None	None	None	None	None	None	None	None	None	None	None	None	None	None	None	None	None	None	None	None	None	None	None	None	None	None	None	None	None	None	None	None	None	None	None	None	None	None	None	None
pHGG_META_0824	pHGG_META_0824	Wild-type	2	5	7	None	None	None	None	None	None	None	None	None	None	None	None	None	None	None	None	None	None	None	None	None	None	None	None	None	None	None	None	None	Gain	Gain	None	None	None	None	None	None	None	None	None	None	None	None	None
pHGG_META_0825	pHGG_META_0825	Wild-type	0	0	0	None	None	None	None	None	None	None	None	None	None	None	None	None	None	None	None	None	None	None	None	None	None	None	None	None	None	None	None	None	None	None	None	None	None	None	None	None	None	None	None	None	None	None	None
pHGG_META_0826	pHGG_META_0826	Wild-type	0	0	0	None	None	None	None	None	None	None	None	None	None	None	None	None	None	None	None	None	None	None	None	None	None	None	None	None	None	None	None	None	None	None	None	None	None	None	None	None	None	None	None	None	None	None	None
pHGG_META_0827	pHGG_META_0827	Wild-type	0	2	2	None	None	None	None	None	None	None	None	None	None	None	None	None	None	None	None	None	None	None	None	None	None	None	None	None	None	None	None	None	None	None	None	None	None	None	None	None	None	None	None	None	None	None	None
pHGG_META_0828	pHGG_META_0828	Wild-type	4	7	11	Gain	None	None	None	None	None	None	None	None	None	None	None	None	None	None	None	None	None	Gain	None	None	None	None	None	Gain	Gain	None	None	None	None	None	None	None	None	None	None	None	None	None	None	None	None	None	None
pHGG_META_0832	pHGG_META_0832	Wild-type	3	1	4	None	None	None	None	None	None	None	None	None	None	None	None	None	Gain	None	None	None	None	None	None	None	None	None	None	None	None	None	None	None	None	None	Gain	Gain	None	None	None	None	None	None	None	None	None	None	None
pHGG_META_0835	pHGG_META_0835	Wild-type	4	1	5	None	None	None	None	None	None	Gain	Gain	Gain	None	None	None	None	None	None	None	None	None	None	None	None	None	Gain	None	None	None	None	None	None	None	None	None	None	None	None	None	None	None	None	None	None	None	None	None
pHGG_META_0836	pHGG_META_0836	Wild-type	0	0	0	None	None	None	None	None	None	None	None	None	None	None	None	None	None	None	None	None	None	None	None	None	None	None	None	None	None	None	None	None	None	None	None	None	None	None	None	None	None	None	None	None	None	None	None
pHGG_META_0837	pHGG_META_0837	Wild-type	2	2	4	None	Gain	None	None	None	None	None	None	None	None	None	None	None	None	None	None	None	Gain	None	None	None	None	None	None	None	None	None	None	None	None	None	None	None	None	None	None	None	None	None	None	None	None	None	None
pHGG_META_0840	pHGG_META_0840	Wild-type	1	3	4	None	None	None	None	None	None	None	None	None	None	None	None	None	None	None	None	None	Gain	None	None	None	None	None	None	None	None	None	None	None	None	None	None	None	None	None	None	None	None	None	None	None	None	None	None
pHGG_META_0844	pHGG_META_0844	Wild-type	0	0	0	None	None	None	None	None	None	None	None	None	None	None	None	None	None	None	None	None	None	None	None	None	None	None	None	None	None	None	None	None	None	None	None	None	None	None	None	None	None	None	None	None	None	None	None
pHGG_META_0845	pHGG_META_0845	Wild-type	0	0	0	None	None	None	None	None	None	None	None	None	None	None	None	None	None	None	None	None	None	None	None	None	None	None	None	None	None	None	None	None	None	None	None	None	None	None	None	None	None	None	None	None	None	None	None
pHGG_META_0846	pHGG_META_0846	Wild-type	0	0	0	None	None	None	None	None	None	None	None	None	None	None	None	None	None	None	None	None	None	None	None	None	None	None	None	None	None	None	None	None	None	None	None	None	None	None	None	None	None	None	None	None	None	None	None
pHGG_META_0850	pHGG_META_0850	Wild-type	8	5	13	None	None	None	None	None	None	Gain	None	Gain	None	Gain	Gain	None	None	None	None	None	None	None	None	Gain	Gain	Gain	None	None	None	None	None	None	None	None	None	Gain	None	None	None	None	None	None	None	None	None	None	None
pHGG_META_0851	pHGG_META_0851	Wild-type	2	5	7	None	None	None	None	None	None	None	None	None	None	None	None	Gain	Gain	None	None	None	None	None	None	None	None	None	None	None	None	None	None	None	None	None	None	None	None	None	None	None	None	None	None	None	None	None	None
pHGG_META_0852	pHGG_META_0852	Wild-type	3	2	5	None	None	None	None	None	None	None	None	Gain	None	None	None	Gain	Gain	None	None	None	None	None	None	None	None	None	None	None	None	None	None	None	None	None	None	None	None	None	None	None	None	None	None	None	None	None	None
pHGG_META_0896	pHGG_META_0896	Wild-type	0	0	0	None	None	None	None	None	None	None	None	None	None	None	None	None	None	None	None	None	None	None	None	None	None	None	None	None	None	None	None	None	None	None	None	None	None	None	None	None	None	None	None	None	None	None	None
pHGG_META_0897	pHGG_META_0897	Wild-type	0	2	2	None	None	None	None	None	None	None	None	None	None	None	None	None	None	None	None	None	None	None	None	None	None	None	None	None	None	None	None	None	None	None	None	None	None	None	None	None	None	None	None	None	None	None	None
pHGG_META_0898	pHGG_META_0898	Wild-type	0	0	0	None	None	None	None	None	None	None	None	None	None	None	None	None	None	None	None	None	None	None	None	None	None	None	None	None	None	None	None	None	None	None	None	None	None	None	None	None	None	None	None	None	None	None	None
pHGG_META_0900	pHGG_META_0900	Wild-type	2	3	5	None	None	Gain	Gain	None	None	None	None	None	None	None	None	None	None	None	None	None	None	None	None	None	None	None	None	None	None	None	None	None	None	None	None	None	None	None	None	None	None	None	None	None	None	None	None
pHGG_META_0901	pHGG_META_0901	Wild-type	1	0	1	None	None	None	None	None	Gain	None	None	None	None	None	None	None	None	None	None	None	None	None	None	None	None	None	None	None	None	None	None	None	None	None	None	None	None	None	None	None	None	None	None	None	None	None	None
pHGG_META_0917	pHGG_META_0917	Wild-type	1	0	1	None	None	None	None	None	None	None	None	None	None	None	None	None	None	None	None	None	None	None	None	None	None	None	None	Gain	None	None	None	None	None	None	None	None	None	None	None	None	None	None	None	None	None	None	None
pHGG_META_0929	pHGG_META_0929	Wild-type	0	0	0	None	None	None	None	None	None	None	None	None	None	None	None	None	None	None	None	None	None	None	None	None	None	None	None	None	None	None	None	None	None	None	None	None	None	None	None	None	None	None	None	None	None	None	None
pHGG_META_0931	pHGG_META_0931	Wild-type	0	0	0	None	None	None	None	None	None	None	None	None	None	None	None	None	None	None	None	None	None	None	None	None	None	None	None	None	None	None	None	None	None	None	None	None	None	None	None	None	None	None	None	None	None	None	None
pHGG_META_0983	pHGG_META_0983	Wild-type	3	1	4	None	None	None	None	None	None	None	None	None	None	None	None	None	None	None	None	None	None	None	None	None	None	None	None	Gain	Gain	None	None	None	Gain	None	None	None	None	None	None	None	None	None	None	None	None	Loss	None
pHGG_META_0986	pHGG_META_0986	Wild-type	1	1	2	None	Gain	None	None	None	None	None	None	None	None	None	None	None	None	None	None	None	None	None	None	None	None	None	None	None	None	None	None	None	None	None	None	None	None	None	None	None	None	None	None	None	None	None	None
pHGG_META_0987	pHGG_META_0987	Wild-type	0	1	1	None	None	None	None	None	None	None	None	None	None	None	None	None	None	None	None	None	None	None	None	None	None	None	None	None	None	None	None	None	None	None	None	None	None	None	None	None	None	None	None	None	None	Loss	None
pHGG_META_0989	pHGG_META_0989	Wild-type	1	0	1	None	None	None	None	None	None	None	None	None	None	None	None	None	None	None	None	None	None	None	None	None	None	None	None	None	Gain	None	None	None	None	None	None	None	None	None	None	None	None	None	None	None	None	None	None
pHGG_META_0996	pHGG_META_0996	Wild-type	11	10	21	None	None	Gain	Gain	None	Gain	None	None	Gain	Gain	None	None	Gain	None	None	None	Gain	None	None	None	None	None	None	None	None	Gain	None	None	None	Gain	None	None	None	None	None	None	Gain	Gain	None	None	None	Loss	None	None
pHGG_META_0997	pHGG_META_0997	Wild-type	0	0	0	None	None	None	None	None	None	None	None	None	None	None	None	None	None	None	None	None	None	None	None	None	None	None	None	None	None	None	None	None	None	None	None	None	None	None	None	None	None	None	None	None	None	None	None
pHGG_META_0998	pHGG_META_0998	Wild-type	3	4	7	None	None	None	None	None	None	None	None	None	None	None	None	None	None	None	None	None	None	None	None	None	None	None	None	None	None	Gain	None	None	None	None	None	None	Gain	None	None	None	Gain	None	None	None	None	None	None
pHGG_META_0999	pHGG_META_0999	Wild-type	6	8	14	None	None	None	None	None	Gain	None	None	None	None	None	None	None	None	None	None	Gain	Gain	None	None	None	None	Gain	None	None	None	None	None	None	None	None	Gain	Gain	None	None	None	None	None	None	None	None	None	None	None
pHGG_META_1001	pHGG_META_1001	Wild-type	2	5	7	None	None	None	None	None	None	None	Gain	None	None	None	None	Gain	None	None	None	None	None	None	None	None	None	None	None	None	None	None	None	None	None	None	None	None	None	None	None	None	None	None	None	None	None	None	None
pHGG_META_1002	pHGG_META_1002	Wild-type	0	0	0	None	None	None	None	None	None	None	None	None	None	None	None	None	None	None	None	None	None	None	None	None	None	None	None	None	None	None	None	None	None	None	None	None	None	None	None	None	None	None	None	None	None	None	None
pHGG_META_1005	pHGG_META_1005	Wild-type	3	8	11	None	None	Gain	None	None	None	None	None	None	None	Gain	None	None	None	None	None	None	None	None	None	None	None	None	None	None	None	Gain	None	None	None	None	None	None	None	None	None	None	None	None	None	None	None	None	None
pHGG_META_1006	pHGG_META_1006	Wild-type	4	2	6	None	None	None	None	None	None	None	None	None	None	None	None	None	None	None	None	None	None	None	None	None	None	Gain	None	None	None	None	None	None	None	None	None	None	None	Gain	None	None	None	None	Gain	Gain	None	None	None
pHGG_META_1008	pHGG_META_1008	Wild-type	0	3	3	None	None	None	None	None	None	None	None	None	None	None	None	None	None	None	None	None	None	None	None	None	None	None	None	None	None	None	None	None	None	None	None	None	None	None	None	None	None	None	None	None	Loss	None	None
pHGG_META_1009	pHGG_META_1009	Wild-type	0	4	4	None	None	None	None	None	None	None	None	None	None	None	None	None	None	None	None	None	None	None	None	None	None	None	None	None	None	None	None	None	None	None	None	None	None	None	None	None	None	None	None	None	None	None	None
pHGG_META_1010	pHGG_META_1010	Wild-type	0	4	4	None	None	None	None	None	None	None	None	None	None	None	None	None	None	None	None	None	None	None	None	None	None	None	None	None	None	None	None	None	None	None	None	None	None	None	None	None	None	None	None	None	None	None	None
pHGG_META_1011	pHGG_META_1011	Wild-type	5	4	9	None	None	Gain	Gain	None	None	None	None	None	None	None	None	None	Gain	None	None	Gain	None	None	None	None	None	None	None	None	None	None	None	None	None	None	None	None	None	None	None	None	None	Gain	None	None	None	None	None
pHGG_META_1012	pHGG_META_1012	Wild-type	0	4	4	None	None	None	None	None	None	None	None	None	None	None	None	None	None	None	None	None	None	None	None	None	None	None	None	None	None	None	None	None	None	None	None	None	None	None	None	None	None	None	None	None	Loss	None	None
pHGG_META_1014	pHGG_META_1014	Wild-type	2	2	4	None	None	None	None	None	None	None	None	None	None	None	None	None	None	None	None	None	None	None	None	None	None	None	Gain	Gain	None	None	None	None	None	None	None	None	None	None	None	None	None	None	None	None	None	None	None
pHGG_META_1015	pHGG_META_1015	Wild-type	2	3	5	None	Gain	None	None	None	None	None	None	None	None	None	None	None	None	None	None	None	None	None	None	None	None	Gain	None	None	None	None	None	None	None	None	None	None	None	None	None	None	None	None	None	None	Loss	None	None
pHGG_META_1016	pHGG_META_1016	Wild-type	0	0	0	None	None	None	None	None	None	None	None	None	None	None	None	None	None	None	None	None	None	None	None	None	None	None	None	None	None	None	None	None	None	None	None	None	None	None	None	None	None	None	None	None	None	None	None
pHGG_META_1017	pHGG_META_1017	Wild-type	3	8	11	None	None	None	None	None	None	None	None	None	None	None	None	None	None	None	None	None	None	None	None	None	None	None	None	None	Gain	Gain	None	None	None	None	None	None	None	None	None	None	None	Gain	None	None	None	None	Loss
pHGG_META_1022	pHGG_META_1022	Wild-type	2	6	8	None	None	None	None	Gain	None	None	None	None	None	None	None	None	None	None	None	None	None	None	None	None	None	None	Gain	None	None	None	None	None	None	None	None	None	None	None	None	None	None	None	None	None	None	Loss	None
pHGG_META_1029	pHGG_META_1029	Wild-type	0	9	9	None	None	None	None	None	None	None	None	None	None	None	None	None	None	None	None	None	None	None	None	None	None	None	None	None	None	None	None	None	None	None	None	None	None	None	None	None	None	None	None	None	Loss	None	None
pHGG_META_1033	pHGG_META_1033	Wild-type	1	4	5	None	None	None	None	None	None	None	None	None	None	None	None	None	None	None	None	None	None	None	None	None	None	None	None	None	Gain	None	None	None	None	None	None	None	None	None	None	None	None	None	None	None	None	None	None
[truncated: 38 more columns]

## Sheet: H3.3 K27M_n=245
Table S1. Copy number gains and losses in paediatric gliomas. Data originally published as Mackay et al, Cancer Cell 2017, DOI:https://doi.org/10.1016/j.ccell.2017.08.017
Index_ID	Index_ID	Histone_K27M_G34RV	Total Gains	Total Losses	An-Score	1p_gain	1q_gain	2p_gain	2q_gain	3p_gain	3q_gain	4p_gain	4q_gain	5p_gain	5q_gain	6p_gain	6q_gain	7p_gain	7q_gain	8p_gain	8q_gain	9p_gain	9q_gain	10p_gain	10q_gain	11p_gain	11q_gain	12p_gain	12q_gain	13q_gain	14q_gain	15q_gain	16p_gain	16q_gain	17p_gain	17q_gain	18p_gain	18q_gain	19p_gain	19q_gain	20p_gain	20q_gain	21q_gain	22q_gain	Xp_gain	Xq_gain	1p_loss	1q_loss	2p_loss
pHGG_META_0001	pHGG_META_0001	H3.3_K27M	7	0	7	None	Gain	None	None	None	None	None	Gain	None	None	None	Gain	None	None	None	None	None	Gain	Gain	None	None	None	None	None	Gain	None	None	None	None	None	None	Gain	None	None	None	None	None	None	None	None	None	None	None	None
pHGG_META_0004	pHGG_META_0004	H3.3_K27M	10	5	15	None	Gain	None	None	None	Gain	None	Gain	None	None	None	Gain	None	None	None	None	None	None	Gain	Gain	None	None	None	None	Gain	None	None	None	None	None	None	None	None	None	None	None	None	Gain	None	Gain	Gain	None	None	None
pHGG_META_0005	pHGG_META_0005	H3.3_K27M	1	5	6	None	None	None	None	None	None	None	Gain	None	None	None	None	None	None	None	None	None	None	None	None	None	None	None	None	None	None	None	None	None	None	None	None	None	None	None	None	None	None	None	None	None	None	None	None
pHGG_META_0009	pHGG_META_0009	H3.3_K27M	5	4	9	None	None	None	None	None	Gain	None	Gain	Gain	None	None	None	None	None	None	None	None	None	None	None	None	None	None	None	Gain	None	None	None	None	None	None	None	Gain	None	None	None	None	None	None	None	None	None	None	None
pHGG_META_0019	pHGG_META_0019	H3.3_K27M	2	5	7	None	None	None	None	None	None	None	None	None	None	None	None	None	None	None	None	None	None	None	None	Gain	None	None	None	None	None	None	None	None	None	None	None	None	None	None	None	None	None	Gain	None	None	None	None	None
pHGG_META_0047	pHGG_META_0047	H3.3_K27M	1	0	1	None	None	None	None	None	None	None	None	None	None	None	None	None	None	None	None	None	None	None	None	None	None	None	None	Gain	None	None	None	None	None	None	None	None	None	None	None	None	None	None	None	None	None	None	None
pHGG_META_0081	pHGG_META_0081	H3.3_K27M	6	6	12	None	None	None	None	None	Gain	None	None	None	None	None	None	None	None	None	None	None	Gain	None	None	None	None	None	None	None	Gain	None	Gain	None	Gain	Gain	None	None	None	None	None	None	None	None	None	None	Loss	None	None
pHGG_META_0100	pHGG_META_0100	H3.3_K27M	1	2	3	None	Gain	None	None	None	None	None	None	None	None	None	None	None	None	None	None	None	None	None	None	None	None	None	None	None	None	None	None	None	None	None	None	None	None	None	None	None	None	None	None	None	Loss	None	None
pHGG_META_0165	pHGG_META_0165	H3.3_K27M	2	8	10	None	None	None	Gain	None	None	None	None	None	None	None	None	None	None	None	None	None	None	None	None	None	None	None	None	Gain	None	None	None	None	None	None	None	None	None	None	None	None	None	None	None	None	None	None	None
pHGG_META_0166	pHGG_META_0166	H3.3_K27M	7	10	17	None	None	None	None	None	None	None	None	Gain	None	Gain	Gain	None	None	None	None	Gain	Gain	Gain	None	None	None	None	None	None	None	None	Gain	None	None	None	None	None	None	None	None	None	None	None	None	None	None	None	None
pHGG_META_0185	pHGG_META_0185	H3.3_K27M	2	7	9	None	None	None	None	None	None	None	None	None	None	None	None	None	None	None	None	None	None	None	None	None	None	Gain	None	None	None	None	None	None	None	None	None	None	None	None	None	None	None	Gain	None	None	None	None	None
pHGG_META_0206	pHGG_META_0206	H3.3_K27M	2	0	2	None	Gain	None	None	None	Gain	None	None	None	None	None	None	None	None	None	None	None	None	None	None	None	None	None	None	None	None	None	None	None	None	None	None	None	None	None	None	None	None	None	None	None	None	None	None
pHGG_META_0207	pHGG_META_0207	H3.3_K27M	2	8	10	None	Gain	None	Gain	None	None	None	None	None	None	None	None	None	None	None	None	None	None	None	None	None	None	None	None	None	None	None	None	None	None	None	None	None	None	None	None	None	None	None	None	None	None	None	None
pHGG_META_0212	pHGG_META_0212	H3.3_K27M	3	1	4	None	None	None	None	None	Gain	None	None	None	None	None	None	None	None	None	None	None	None	None	None	None	None	None	None	None	None	None	None	None	None	None	None	None	Gain	None	None	None	None	Gain	None	None	None	None	None
pHGG_META_0214	pHGG_META_0214	H3.3_K27M	5	2	7	None	Gain	None	None	None	None	None	None	None	None	None	None	None	None	None	None	Gain	Gain	None	None	None	None	None	None	None	None	None	None	None	Gain	Gain	None	None	None	None	None	None	None	None	None	None	None	None	None
pHGG_META_0218	pHGG_META_0218	H3.3_K27M	1	4	5	None	None	None	None	None	None	None	None	None	None	None	None	None	None	None	Gain	None	None	None	None	None	None	None	None	None	None	None	None	None	None	None	None	None	None	None	None	None	None	None	None	None	None	None	None
pHGG_META_0222	pHGG_META_0222	H3.3_K27M	0	0	0	None	None	None	None	None	None	None	None	None	None	None	None	None	None	None	None	None	None	None	None	None	None	None	None	None	None	None	None	None	None	None	None	None	None	None	None	None	None	None	None	None	None	None	None
pHGG_META_0223	pHGG_META_0223	H3.3_K27M	0	0	0	None	None	None	None	None	None	None	None	None	None	None	None	None	None	None	None	None	None	None	None	None	None	None	None	None	None	None	None	None	None	None	None	None	None	None	None	None	None	None	None	None	None	None	None
pHGG_META_0228	pHGG_META_0228	H3.3_K27M	0	0	0	None	None	None	None	None	None	None	None	None	None	None	None	None	None	None	None	None	None	None	None	None	None	None	None	None	None	None	None	None	None	None	None	None	None	None	None	None	None	None	None	None	None	None	None
pHGG_META_0229	pHGG_META_0229	H3.3_K27M	10	10	20	None	None	None	None	None	None	None	None	None	None	Gain	None	None	None	None	None	None	None	Gain	None	Gain	Gain	None	None	None	None	Gain	Gain	None	None	None	None	None	Gain	None	None	Gain	None	Gain	Gain	None	None	None	Loss
pHGG_META_0238	pHGG_META_0238	H3.3_K27M	6	7	13	None	Gain	None	None	None	Gain	None	None	None	None	None	None	None	None	None	Gain	None	None	None	None	None	None	None	Gain	None	None	None	None	None	None	None	Gain	None	Gain	None	None	None	None	None	None	None	None	None	None
pHGG_META_0240	pHGG_META_0240	H3.3_K27M	9	7	16	None	None	Gain	Gain	Gain	None	None	None	Gain	Gain	Gain	None	None	None	None	None	None	None	None	None	None	Gain	Gain	Gain	None	None	None	None	None	None	None	None	None	None	None	None	None	None	None	None	None	None	None	None
pHGG_META_0245	pHGG_META_0245	H3.3_K27M	0	10	10	None	None	None	None	None	None	None	None	None	None	None	None	None	None	None	None	None	None	None	None	None	None	None	None	None	None	None	None	None	None	None	None	None	None	None	None	None	None	None	None	None	None	None	None
pHGG_META_0247	pHGG_META_0247	H3.3_K27M	1	7	8	None	None	None	None	None	None	None	None	None	None	None	None	None	None	None	None	None	Gain	None	None	None	None	None	None	None	None	None	None	None	None	None	None	None	None	None	None	None	None	None	None	None	None	None	None
pHGG_META_0251	pHGG_META_0251	H3.3_K27M	1	5	6	None	None	None	None	None	None	None	None	None	None	None	None	None	None	None	None	None	None	None	None	Gain	None	None	None	None	None	None	None	None	None	None	None	None	None	None	None	None	None	None	None	None	None	None	None
pHGG_META_0255	pHGG_META_0255	H3.3_K27M	9	14	23	None	None	None	None	Gain	None	Gain	Gain	None	None	None	None	Gain	Gain	Gain	None	None	None	None	None	Gain	None	Gain	None	None	None	None	None	None	None	None	None	None	None	None	None	None	Gain	None	None	None	None	Loss	None
pHGG_META_0256	pHGG_META_0256	H3.3_K27M	0	4	4	None	None	None	None	None	None	None	None	None	None	None	None	None	None	None	None	None	None	None	None	None	None	None	None	None	None	None	None	None	None	None	None	None	None	None	None	None	None	None	None	None	None	None	None
pHGG_META_0258	pHGG_META_0258	H3.3_K27M	3	6	9	None	None	None	None	None	None	None	None	None	None	None	None	None	None	None	None	Gain	Gain	Gain	None	None	None	None	None	None	None	None	None	None	None	None	None	None	None	None	None	None	None	None	None	None	None	None	None
pHGG_META_0259	pHGG_META_0259	H3.3_K27M	2	7	9	None	None	None	None	None	None	None	None	None	None	None	None	None	None	None	None	None	None	None	None	None	None	None	None	None	None	None	None	None	None	None	None	None	Gain	None	None	None	Gain	None	None	None	None	Loss	None
pHGG_META_0263	pHGG_META_0263	H3.3_K27M	10	12	22	None	Gain	Gain	None	None	None	None	None	None	None	None	None	Gain	Gain	None	None	None	Gain	None	None	None	None	Gain	Gain	Gain	None	None	None	None	None	None	None	None	None	None	Gain	Gain	None	None	None	None	None	None	None
pHGG_META_0265	pHGG_META_0265	H3.3_K27M	1	7	8	None	None	None	None	None	None	None	None	None	None	None	None	None	None	None	None	None	None	None	None	None	None	None	None	None	None	None	None	None	None	None	None	None	None	None	None	Gain	None	None	None	None	None	None	None
pHGG_META_0270	pHGG_META_0270	H3.3_K27M	2	4	6	None	Gain	None	None	None	None	None	None	None	None	None	None	None	None	None	None	None	None	None	None	None	None	None	None	None	None	None	None	None	None	None	Gain	None	None	None	None	None	None	None	None	None	None	None	None
pHGG_META_0274	pHGG_META_0274	H3.3_K27M	0	7	7	None	None	None	None	None	None	None	None	None	None	None	None	None	None	None	None	None	None	None	None	None	None	None	None	None	None	None	None	None	None	None	None	None	None	None	None	None	None	None	None	None	None	None	None
pHGG_META_0275	pHGG_META_0275	H3.3_K27M	3	0	3	None	Gain	Gain	Gain	None	None	None	None	None	None	None	None	None	None	None	None	None	None	None	None	None	None	None	None	None	None	None	None	None	None	None	None	None	None	None	None	None	None	None	None	None	None	None	None
pHGG_META_0276	pHGG_META_0276	H3.3_K27M	1	1	2	None	None	None	None	None	None	None	None	None	None	None	None	None	None	None	None	None	Gain	None	None	None	None	None	None	None	None	None	None	None	None	None	None	None	None	None	None	None	None	None	None	None	None	None	None
pHGG_META_0284	pHGG_META_0284	H3.3_K27M	0	4	4	None	None	None	None	None	None	None	None	None	None	None	None	None	None	None	None	None	None	None	None	None	None	None	None	None	None	None	None	None	None	None	None	None	None	None	None	None	None	None	None	None	None	None	None
pHGG_META_0286	pHGG_META_0286	H3.3_K27M	5	1	6	None	Gain	None	None	None	None	None	None	None	None	None	None	Gain	Gain	None	Gain	None	None	None	None	None	None	None	None	None	None	None	None	None	None	Gain	None	None	None	None	None	None	None	None	None	None	None	None	None
pHGG_META_0288	pHGG_META_0288	H3.3_K27M	4	6	10	None	None	None	None	None	None	None	None	None	None	None	None	None	None	Gain	None	None	None	None	None	None	None	None	None	None	Gain	None	None	None	None	None	None	None	Gain	None	None	None	None	Gain	None	None	None	None	None
pHGG_META_0290	pHGG_META_0290	H3.3_K27M	4	1	5	None	Gain	None	None	None	None	None	None	None	None	None	None	None	None	None	None	None	None	None	None	None	None	None	None	None	None	None	None	Gain	None	Gain	None	None	None	Gain	None	None	None	None	None	None	None	None	None
pHGG_META_0291	pHGG_META_0291	H3.3_K27M	3	3	6	None	Gain	None	None	None	None	None	None	None	None	None	None	None	None	None	None	None	None	None	None	None	None	None	None	Gain	Gain	None	None	None	None	None	None	None	None	None	None	None	None	None	None	None	None	Loss	None
pHGG_META_0292	pHGG_META_0292	H3.3_K27M	5	4	9	None	None	None	None	None	None	Gain	None	Gain	None	None	None	None	None	None	None	None	None	None	None	None	None	Gain	None	None	Gain	None	None	None	None	None	None	None	Gain	None	None	None	None	None	None	None	None	None	None
pHGG_META_0293	pHGG_META_0293	H3.3_K27M	5	1	6	None	Gain	Gain	Gain	None	None	None	None	None	None	None	None	None	None	None	None	None	None	None	None	None	None	Gain	Gain	None	None	None	None	None	None	None	None	None	None	None	None	None	None	None	None	None	None	None	None
pHGG_META_0294	pHGG_META_0294	H3.3_K27M	2	5	7	None	None	None	None	None	None	None	None	None	None	None	None	None	None	None	None	None	None	None	None	None	None	None	None	None	Gain	None	None	None	None	None	None	None	Gain	None	None	None	None	None	None	None	None	None	None
pHGG_META_0295	pHGG_META_0295	H3.3_K27M	1	4	5	None	None	None	None	None	None	None	None	None	None	None	None	None	None	None	None	None	None	None	None	None	None	Gain	None	None	None	None	None	None	None	None	None	None	None	None	None	None	None	None	None	None	None	None	None
pHGG_META_0296	pHGG_META_0296	H3.3_K27M	6	2	8	None	Gain	Gain	None	None	None	None	None	None	None	None	None	None	None	None	Gain	None	None	None	None	None	None	Gain	None	None	None	None	None	None	None	None	None	Gain	Gain	None	None	None	None	None	None	None	None	None	None
pHGG_META_0303	pHGG_META_0303	H3.3_K27M	3	6	9	None	None	None	None	None	None	None	None	None	None	None	None	None	None	None	None	Gain	Gain	None	None	None	None	None	None	None	None	None	None	None	None	None	None	Gain	None	None	None	None	None	None	None	None	None	None	None
pHGG_META_0307	pHGG_META_0307	H3.3_K27M	1	9	10	None	Gain	None	None	None	None	None	None	None	None	None	None	None	None	None	None	None	None	None	None	None	None	None	None	None	None	None	None	None	None	None	None	None	None	None	None	None	None	None	None	None	None	None	None
pHGG_META_0315	pHGG_META_0315	H3.3_K27M	1	7	8	None	None	None	None	None	None	None	None	None	None	None	None	None	None	None	Gain	None	None	None	None	None	None	None	None	None	None	None	None	None	None	None	None	None	None	None	None	None	None	None	None	None	None	None	None
pHGG_META_0317	pHGG_META_0317	H3.3_K27M	8	9	17	Gain	None	None	None	None	Gain	Gain	None	None	None	Gain	None	None	None	None	None	None	None	None	None	None	None	Gain	None	None	None	None	None	None	None	None	None	None	None	None	Gain	Gain	Gain	None	None	None	None	None	None
pHGG_META_0318	pHGG_META_0318	H3.3_K27M	0	0	0	None	None	None	None	None	None	None	None	None	None	None	None	None	None	None	None	None	None	None	None	None	None	None	None	None	None	None	None	None	None	None	None	None	None	None	None	None	None	None	None	None	None	None	None
pHGG_META_0319	pHGG_META_0319	H3.3_K27M	2	7	9	None	None	None	None	None	None	None	None	None	None	None	None	None	None	None	Gain	None	Gain	None	None	None	None	None	None	None	None	None	None	None	None	None	None	None	None	None	None	None	None	None	None	None	None	None	None
pHGG_META_0321	pHGG_META_0321	H3.3_K27M	2	1	3	None	Gain	None	None	None	None	None	None	None	None	None	None	None	None	None	None	None	None	None	None	None	None	None	None	None	None	None	None	None	None	Gain	None	None	None	None	None	None	None	None	None	None	None	None	None
pHGG_META_0324	pHGG_META_0324	H3.3_K27M	0	8	8	None	None	None	None	None	None	None	None	None	None	None	None	None	None	None	None	None	None	None	None	None	None	None	None	None	None	None	None	None	None	None	None	None	None	None	None	None	None	None	None	None	None	None	None
pHGG_META_0325	pHGG_META_0325	H3.3_K27M	0	5	5	None	None	None	None	None	None	None	None	None	None	None	None	None	None	None	None	None	None	None	None	None	None	None	None	None	None	None	None	None	None	None	None	None	None	None	None	None	None	None	None	None	None	None	None
pHGG_META_0329	pHGG_META_0329	H3.3_K27M	1	3	4	None	Gain	None	None	None	None	None	None	None	None	None	None	None	None	None	None	None	None	None	None	None	None	None	None	None	None	None	None	None	None	None	None	None	None	None	None	None	None	None	None	None	None	None	None
pHGG_META_0330	pHGG_META_0330	H3.3_K27M	1	0	1	None	Gain	None	None	None	None	None	None	None	None	None	None	None	None	None	None	None	None	None	None	None	None	None	None	None	None	None	None	None	None	None	None	None	None	None	None	None	None	None	None	None	None	None	None
pHGG_META_0331	pHGG_META_0331	H3.3_K27M	4	9	13	None	None	None	Gain	None	None	None	None	None	None	None	None	None	None	None	Gain	None	None	None	None	None	None	Gain	None	None	None	None	None	None	None	Gain	None	None	None	None	None	None	None	None	None	None	None	None	None
pHGG_META_0335	pHGG_META_0335	H3.3_K27M	0	7	7	None	None	None	None	None	None	None	None	None	None	None	None	None	None	None	None	None	None	None	None	None	None	None	None	None	None	None	None	None	None	None	None	None	None	None	None	None	None	None	None	None	None	None	None
pHGG_META_0339	pHGG_META_0339	H3.3_K27M	4	1	5	None	Gain	None	None	None	None	None	None	None	None	None	None	None	None	None	None	None	Gain	None	None	None	None	Gain	Gain	None	None	None	None	None	None	None	None	None	None	None	None	None	None	None	None	None	None	None	None
pHGG_META_0341	pHGG_META_0341	H3.3_K27M	2	4	6	None	None	None	None	None	None	None	None	None	None	None	None	None	None	None	Gain	None	None	None	None	None	None	None	None	None	None	None	None	None	Gain	None	None	None	None	None	None	None	None	None	None	None	None	None	None
pHGG_META_0343	pHGG_META_0343	H3.3_K27M	0	6	6	None	None	None	None	None	None	None	None	None	None	None	None	None	None	None	None	None	None	None	None	None	None	None	None	None	None	None	None	None	None	None	None	None	None	None	None	None	None	None	None	None	None	None	None
pHGG_META_0344	pHGG_META_0344	H3.3_K27M	0	5	5	None	None	None	None	None	None	None	None	None	None	None	None	None	None	None	None	None	None	None	None	None	None	None	None	None	None	None	None	None	None	None	None	None	None	None	None	None	None	None	None	None	None	None	None
pHGG_META_0356	pHGG_META_0356	H3.3_K27M	3	4	7	None	None	None	None	None	None	None	None	None	None	Gain	None	None	None	None	None	None	None	None	None	None	None	None	None	None	None	None	None	Gain	None	None	None	None	Gain	None	None	None	None	None	None	None	None	None	None
pHGG_META_0358	pHGG_META_0358	H3.3_K27M	1	9	10	None	None	None	None	None	None	None	None	None	None	None	None	None	None	None	None	None	None	None	None	None	None	None	None	None	None	None	None	None	None	None	None	None	Gain	None	None	None	None	None	None	None	None	None	None
pHGG_META_0360	pHGG_META_0360	H3.3_K27M	1	6	7	None	None	None	None	None	None	None	None	None	None	None	None	None	None	None	None	None	None	None	None	None	None	None	None	None	None	None	None	None	Gain	None	None	None	None	None	None	None	None	None	None	None	None	None	None
pHGG_META_0361	pHGG_META_0361	H3.3_K27M	2	4	6	None	None	None	None	None	None	None	None	None	None	None	None	None	None	None	None	None	Gain	None	None	None	None	None	None	None	None	None	None	None	Gain	None	None	None	None	None	None	None	None	None	None	None	None	Loss	None
pHGG_META_0363	pHGG_META_0363	H3.3_K27M	1	0	1	None	None	None	None	None	None	None	None	None	None	None	None	None	None	None	None	None	None	None	Gain	None	None	None	None	None	None	None	None	None	None	None	None	None	None	None	None	None	None	None	None	None	None	None	None
pHGG_META_0364	pHGG_META_0364	H3.3_K27M	1	0	1	None	None	None	None	None	None	None	None	None	None	None	None	None	None	None	None	None	None	None	None	None	None	None	None	None	None	None	None	None	None	Gain	None	None	None	None	None	None	None	None	None	None	None	None	None
pHGG_META_0365	pHGG_META_0365	H3.3_K27M	3	8	11	None	None	Gain	None	None	None	None	None	None	None	None	None	None	None	None	None	None	Gain	None	None	None	None	None	None	None	None	None	None	None	None	None	None	None	None	None	None	None	None	None	Gain	None	None	None	None
pHGG_META_0367	pHGG_META_0367	H3.3_K27M	2	5	7	None	None	None	None	None	None	None	None	None	None	None	None	None	None	None	None	None	None	None	None	None	Gain	None	None	None	None	None	None	None	Gain	None	None	None	None	None	None	None	None	None	None	None	None	None	None
pHGG_META_0368	pHGG_META_0368	H3.3_K27M	3	3	6	None	None	None	None	None	None	None	None	None	None	None	None	None	None	None	None	Gain	None	None	None	None	None	None	None	None	None	None	None	None	None	None	None	None	None	None	Gain	Gain	None	None	None	None	None	None	None
pHGG_META_0369	pHGG_META_0369	H3.3_K27M	4	8	12	None	Gain	None	None	None	None	None	None	None	None	None	None	None	None	None	None	Gain	None	None	None	None	None	None	None	None	None	None	None	None	None	None	None	None	Gain	None	None	Gain	None	None	None	None	None	None	None
pHGG_META_0370	pHGG_META_0370	H3.3_K27M	2	5	7	None	None	None	None	None	Gain	None	None	None	None	None	None	None	None	None	None	None	Gain	None	None	None	None	None	None	None	None	None	None	None	None	None	None	None	None	None	None	None	None	None	None	None	None	None	None
pHGG_META_0371	pHGG_META_0371	H3.3_K27M	5	5	10	None	None	None	None	None	None	None	None	None	None	None	None	Gain	None	Gain	None	None	None	None	None	None	None	None	None	None	None	None	None	None	None	None	None	None	None	Gain	Gain	Gain	None	None	None	None	None	None	None
pHGG_META_0372	pHGG_META_0372	H3.3_K27M	0	9	9	None	None	None	None	None	None	None	None	None	None	None	None	None	None	None	None	None	None	None	None	None	None	None	None	None	None	None	None	None	None	None	None	None	None	None	None	None	None	None	None	None	None	None	None
pHGG_META_0374	pHGG_META_0374	H3.3_K27M	1	0	1	None	None	None	None	None	Gain	None	None	None	None	None	None	None	None	None	None	None	None	None	None	None	None	None	None	None	None	None	None	None	None	None	None	None	None	None	None	None	None	None	None	None	None	None	None
pHGG_META_0375	pHGG_META_0375	H3.3_K27M	1	2	3	None	None	None	Gain	None	None	None	None	None	None	None	None	None	None	None	None	None	None	None	None	None	None	None	None	None	None	None	None	None	None	None	None	None	None	None	None	None	None	None	None	None	None	None	None
pHGG_META_0376	pHGG_META_0376	H3.3_K27M	0	3	3	None	None	None	None	None	None	None	None	None	None	None	None	None	None	None	None	None	None	None	None	None	None	None	None	None	None	None	None	None	None	None	None	None	None	None	None	None	None	None	None	None	None	None	None
pHGG_META_0379	pHGG_META_0379	H3.3_K27M	11	6	17	None	Gain	Gain	None	None	None	None	Gain	None	None	None	None	Gain	None	None	Gain	None	Gain	None	None	None	None	None	None	None	None	None	Gain	None	Gain	None	Gain	None	Gain	None	None	Gain	None	None	None	None	None	None	None
pHGG_META_0381	pHGG_META_0381	H3.3_K27M	2	0	2	None	None	None	None	None	None	None	None	None	None	None	None	None	None	None	None	None	None	None	None	None	None	None	None	None	None	None	None	Gain	Gain	None	None	None	None	None	None	None	None	None	None	None	None	None	None
pHGG_META_0382	pHGG_META_0382	H3.3_K27M	0	1	1	None	None	None	None	None	None	None	None	None	None	None	None	None	None	None	None	None	None	None	None	None	None	None	None	None	None	None	None	None	None	None	None	None	None	None	None	None	None	None	None	None	None	None	None
pHGG_META_0383	pHGG_META_0383	H3.3_K27M	9	9	18	None	None	None	None	None	None	Gain	Gain	None	None	None	None	None	None	None	Gain	None	Gain	None	None	None	None	None	None	None	None	None	None	None	None	None	None	Gain	Gain	Gain	None	None	Gain	Gain	None	None	None	None	None
pHGG_META_0386	pHGG_META_0386	H3.3_K27M	3	4	7	None	None	None	None	None	None	None	None	None	None	None	None	Gain	None	None	None	None	None	None	None	None	Gain	None	None	None	None	None	None	None	None	None	None	None	None	None	None	Gain	None	None	None	None	None	None	None
pHGG_META_0387	pHGG_META_0387	H3.3_K27M	0	0	0	None	None	None	None	None	None	None	None	None	None	None	None	None	None	None	None	None	None	None	None	None	None	None	None	None	None	None	None	None	None	None	None	None	None	None	None	None	None	None	None	None	None	None	None
pHGG_META_0389	pHGG_META_0389	H3.3_K27M	0	7	7	None	None	None	None	None	None	None	None	None	None	None	None	None	None	None	None	None	None	None	None	None	None	None	None	None	None	None	None	None	None	None	None	None	None	None	None	None	None	None	None	None	None	None	None
pHGG_META_0390	pHGG_META_0390	H3.3_K27M	1	8	9	None	None	None	None	None	None	None	None	None	None	None	None	None	None	None	Gain	None	None	None	None	None	None	None	None	None	None	None	None	None	None	None	None	None	None	None	None	None	None	None	None	None	None	None	None
pHGG_META_0394	pHGG_META_0394	H3.3_K27M	1	7	8	None	Gain	None	None	None	None	None	None	None	None	None	None	None	None	None	None	None	None	None	None	None	None	None	None	None	None	None	None	None	None	None	None	None	None	None	None	None	None	None	None	None	None	None	None
pHGG_META_0397	pHGG_META_0397	H3.3_K27M	9	15	24	None	None	Gain	None	None	None	None	None	None	None	None	None	None	Gain	None	Gain	Gain	Gain	Gain	None	None	None	None	None	None	None	None	None	None	None	None	None	Gain	Gain	None	Gain	None	None	None	None	None	None	Loss	None
pHGG_META_0409	pHGG_META_0409	H3.3_K27M	0	0	0	None	None	None	None	None	None	None	None	None	None	None	None	None	None	None	None	None	None	None	None	None	None	None	None	None	None	None	None	None	None	None	None	None	None	None	None	None	None	None	None	None	None	None	None
pHGG_META_0433	pHGG_META_0433	H3.3_K27M	2	0	2	None	Gain	None	None	None	None	None	None	None	None	None	None	None	None	None	None	None	None	None	None	None	None	None	None	None	None	None	None	None	None	None	None	None	None	None	None	None	Gain	None	None	None	None	None	None
pHGG_META_0435	pHGG_META_0435	H3.3_K27M	4	0	4	None	None	None	None	None	None	None	None	None	None	None	None	Gain	Gain	None	None	None	None	None	None	None	None	None	None	None	None	None	None	None	None	Gain	None	None	None	None	None	None	Gain	None	None	None	None	None	None
pHGG_META_0438	pHGG_META_0438	H3.3_K27M	1	9	10	None	Gain	None	None	None	None	None	None	None	None	None	None	None	None	None	None	None	None	None	None	None	None	None	None	None	None	None	None	None	None	None	None	None	None	None	None	None	None	None	None	None	None	None	None
pHGG_META_0439	pHGG_META_0439	H3.3_K27M	1	7	8	None	None	None	None	None	None	None	None	None	None	None	None	None	None	None	None	None	None	None	None	None	None	None	None	None	None	None	None	None	None	None	None	None	None	Gain	None	None	None	None	None	None	None	None	None
pHGG_META_0440	pHGG_META_0440	H3.3_K27M	1	2	3	None	None	None	None	None	None	None	None	None	None	None	None	None	None	None	Gain	None	None	None	None	None	None	None	None	None	None	None	None	None	None	None	None	None	None	None	None	None	None	None	None	None	None	None	None
pHGG_META_0441	pHGG_META_0441	H3.3_K27M	0	0	0	None	None	None	None	None	None	None	None	None	None	None	None	None	None	None	None	None	None	None	None	None	None	None	None	None	None	None	None	None	None	None	None	None	None	None	None	None	None	None	None	None	None	None	None
pHGG_META_0442	pHGG_META_0442	H3.3_K27M	2	0	2	None	None	None	None	None	None	None	None	None	None	None	None	Gain	Gain	None	None	None	None	None	None	None	None	None	None	None	None	None	None	None	None	None	None	None	None	None	None	None	None	None	None	None	None	None	None
pHGG_META_0460	pHGG_META_0460	H3.3_K27M	3	2	5	None	None	None	None	None	None	None	None	None	None	None	None	None	None	None	None	None	None	None	None	None	None	None	None	None	None	None	None	None	None	Gain	None	None	Gain	Gain	None	None	None	None	None	None	None	None	None
pHGG_META_0462	pHGG_META_0462	H3.3_K27M	1	2	3	None	Gain	None	None	None	None	None	None	None	None	None	None	None	None	None	None	None	None	None	None	None	None	None	None	None	None	None	None	None	None	None	None	None	None	None	None	None	None	None	None	None	None	None	None
pHGG_META_0463	pHGG_META_0463	H3.3_K27M	10	8	18	None	None	None	None	Gain	Gain	Gain	Gain	Gain	None	None	None	None	None	None	Gain	Gain	None	Gain	None	None	None	None	None	None	None	None	None	None	None	None	None	None	None	None	Gain	None	Gain	None	None	None	None	None	None
pHGG_META_0466	pHGG_META_0466	H3.3_K27M	2	6	8	None	None	None	None	None	None	None	None	None	None	None	None	Gain	None	None	None	None	None	None	None	None	None	None	None	Gain	None	None	None	None	None	None	None	None	None	None	None	None	None	None	None	None	None	None	None
pHGG_META_0480	pHGG_META_0480	H3.3_K27M	7	1	8	None	None	None	None	None	None	Gain	None	None	None	None	None	None	None	None	None	Gain	None	Gain	Gain	None	None	Gain	Gain	None	None	None	None	None	None	None	None	None	None	Gain	None	None	None	None	None	None	None	None	None
pHGG_META_0481	pHGG_META_0481	H3.3_K27M	2	6	8	None	None	None	None	None	None	None	None	Gain	None	None	None	None	None	None	None	None	None	None	None	None	None	None	None	None	None	None	None	None	None	None	None	None	Gain	None	None	None	None	None	None	None	None	None	None
pHGG_META_0482	pHGG_META_0482	H3.3_K27M	3	9	12	None	Gain	None	None	None	None	None	None	None	None	None	None	None	None	None	Gain	None	None	None	None	None	None	None	None	None	None	None	None	None	None	None	None	None	Gain	None	None	None	None	None	None	None	None	None	None
pHGG_META_0484	pHGG_META_0484	H3.3_K27M	1	0	1	None	None	None	None	None	None	None	None	None	None	None	None	None	None	None	None	None	None	None	None	None	None	None	Gain	None	None	None	None	None	None	None	None	None	None	None	None	None	None	None	None	None	None	None	None
pHGG_META_0485	pHGG_META_0485	H3.3_K27M	3	5	8	None	Gain	None	None	None	None	None	None	None	None	None	None	None	None	None	None	None	None	None	None	None	None	None	None	None	None	None	None	None	None	None	None	None	None	None	None	None	None	None	Gain	Gain	None	None	None
pHGG_META_0490	pHGG_META_0490	H3.3_K27M	1	0	1	None	Gain	None	None	None	None	None	None	None	None	None	None	None	None	None	None	None	None	None	None	None	None	None	None	None	None	None	None	None	None	None	None	None	None	None	None	None	None	None	None	None	None	None	None
pHGG_META_0496	pHGG_META_0496	H3.3_K27M	1	10	11	None	None	None	None	None	None	None	Gain	None	None	None	None	None	None	None	None	None	None	None	None	None	None	None	None	None	None	None	None	None	None	None	None	None	None	None	None	None	None	None	None	None	None	None	None
pHGG_META_0497	pHGG_META_0497	H3.3_K27M	0	1	1	None	None	None	None	None	None	None	None	None	None	None	None	None	None	None	None	None	None	None	None	None	None	None	None	None	None	None	None	None	None	None	None	None	None	None	None	None	None	None	None	None	None	None	None
pHGG_META_0498	pHGG_META_0498	H3.3_K27M	1	1	2	None	None	None	None	None	None	None	None	None	None	None	None	None	None	None	None	None	None	None	None	None	None	None	None	None	None	None	None	None	None	None	None	None	Gain	None	None	None	None	None	None	None	None	None	None
pHGG_META_0499	pHGG_META_0499	H3.3_K27M	0	12	12	None	None	None	None	None	None	None	None	None	None	None	None	None	None	None	None	None	None	None	None	None	None	None	None	None	None	None	None	None	None	None	None	None	None	None	None	None	None	None	None	None	None	None	None
pHGG_META_0500	pHGG_META_0500	H3.3_K27M	1	5	6	None	None	None	None	None	None	None	None	None	None	None	None	None	None	None	None	None	Gain	None	None	None	None	None	None	None	None	None	None	None	None	None	None	None	None	None	None	None	None	None	None	None	None	None	None
pHGG_META_0501	pHGG_META_0501	H3.3_K27M	2	4	6	None	None	None	None	None	None	None	None	None	None	None	None	None	None	None	None	None	None	None	None	Gain	None	None	None	None	None	Gain	None	None	None	None	None	None	None	None	None	None	None	None	None	None	None	None	None
pHGG_META_0503	pHGG_META_0503	H3.3_K27M	0	0	0	None	None	None	None	None	None	None	None	None	None	None	None	None	None	None	None	None	None	None	None	None	None	None	None	None	None	None	None	None	None	None	None	None	None	None	None	None	None	None	None	None	None	None	None
pHGG_META_0504	pHGG_META_0504	H3.3_K27M	1	6	7	None	None	None	None	None	None	None	None	None	None	None	None	None	None	None	None	None	Gain	None	None	None	None	None	None	None	None	None	None	None	None	None	None	None	None	None	None	None	None	None	None	None	None	None	None
pHGG_META_0505	pHGG_META_0505	H3.3_K27M	0	1	1	None	None	None	None	None	None	None	None	None	None	None	None	None	None	None	None	None	None	None	None	None	None	None	None	None	None	None	None	None	None	None	None	None	None	None	None	None	None	None	None	None	None	None	None
pHGG_META_0506	pHGG_META_0506	H3.3_K27M	1	0	1	None	Gain	None	None	None	None	None	None	None	None	None	None	None	None	None	None	None	None	None	None	None	None	None	None	None	None	None	None	None	None	None	None	None	None	None	None	None	None	None	None	None	None	None	None
pHGG_META_0507	pHGG_META_0507	H3.3_K27M	2	7	9	None	Gain	None	None	None	None	None	None	None	None	None	None	None	None	None	Gain	None	None	None	None	None	None	None	None	None	None	None	None	None	None	None	None	None	None	None	None	None	None	None	None	None	None	None	None
pHGG_META_0508	pHGG_META_0508	H3.3_K27M	5	10	15	None	None	None	None	None	None	None	None	None	None	None	None	None	None	None	None	Gain	None	None	None	None	None	None	None	None	None	None	None	None	Gain	None	None	None	Gain	Gain	None	Gain	None	None	None	None	None	None	None
pHGG_META_0510	pHGG_META_0510	H3.3_K27M	3	1	4	None	Gain	Gain	Gain	None	None	None	None	None	None	None	None	None	None	None	None	None	None	None	None	None	None	None	None	None	None	None	None	None	None	None	None	None	None	None	None	None	None	None	None	None	None	None	None
pHGG_META_0512	pHGG_META_0512	H3.3_K27M	0	0	0	None	None	None	None	None	None	None	None	None	None	None	None	None	None	None	None	None	None	None	None	None	None	None	None	None	None	None	None	None	None	None	None	None	None	None	None	None	None	None	None	None	None	None	None
pHGG_META_0513	pHGG_META_0513	H3.3_K27M	1	4	5	None	None	None	None	None	None	None	None	None	None	None	None	None	None	None	None	None	None	None	None	None	None	None	None	None	None	None	None	None	None	None	None	None	Gain	None	None	None	None	None	None	None	None	None	None
pHGG_META_0514	pHGG_META_0514	H3.3_K27M	4	12	16	None	None	None	None	None	None	None	None	Gain	None	None	None	None	None	None	Gain	None	None	None	None	None	None	Gain	None	None	None	None	None	None	None	None	None	None	None	None	None	None	None	None	None	Gain	None	None	None
pHGG_META_0515	pHGG_META_0515	H3.3_K27M	2	7	9	None	None	None	None	None	None	None	None	None	None	None	None	None	None	None	None	None	None	None	None	None	None	None	Gain	None	None	None	None	None	None	None	None	None	Gain	None	None	None	None	None	None	None	None	None	None
pHGG_META_0516	pHGG_META_0516	H3.3_K27M	4	6	10	None	Gain	None	None	None	None	None	None	None	None	None	None	None	None	Gain	Gain	Gain	None	None	None	None	None	None	None	None	None	None	None	None	None	None	None	None	None	None	None	None	None	None	None	None	None	None	None
pHGG_META_0520	pHGG_META_0520	H3.3_K27M	0	0	0	None	None	None	None	None	None	None	None	None	None	None	None	None	None	None	None	None	None	None	None	None	None	None	None	None	None	None	None	None	None	None	None	None	None	None	None	None	None	None	None	None	None	None	None
pHGG_META_0521	pHGG_META_0521	H3.3_K27M	0	1	1	None	None	None	None	None	None	None	None	None	None	None	None	None	None	None	None	None	None	None	None	None	None	None	None	None	None	None	None	None	None	None	None	None	None	None	None	None	None	None	None	None	None	None	None
pHGG_META_0526	pHGG_META_0526	H3.3_K27M	2	0	2	None	Gain	None	None	None	None	None	None	None	None	None	None	None	None	None	None	None	Gain	None	None	None	None	None	None	None	None	None	None	None	None	None	None	None	None	None	None	None	None	None	None	None	None	None	None
pHGG_META_0527	pHGG_META_0527	H3.3_K27M	5	8	13	None	Gain	Gain	None	None	None	None	None	None	None	None	None	None	None	None	None	None	None	None	None	None	None	None	Gain	None	None	None	None	Gain	Gain	None	None	None	None	None	None	None	None	None	None	None	None	None	None
pHGG_META_0529	pHGG_META_0529	H3.3_K27M	3	10	13	None	Gain	None	None	None	None	None	None	None	None	None	None	None	None	None	None	None	None	None	None	None	None	None	Gain	Gain	None	None	None	None	None	None	None	None	None	None	None	None	None	None	None	None	None	None	None
pHGG_META_0534	pHGG_META_0534	H3.3_K27M	5	12	17	None	None	None	None	None	None	Gain	Gain	None	None	None	None	None	Gain	None	None	Gain	None	None	None	None	None	Gain	None	None	None	None	None	None	None	None	None	None	None	None	None	None	None	None	None	None	None	None	None
pHGG_META_0540	pHGG_META_0540	H3.3_K27M	2	4	6	None	None	None	None	None	None	None	None	None	None	None	None	None	None	None	None	None	None	None	None	None	Gain	None	None	Gain	None	None	None	None	None	None	None	None	None	None	None	None	None	None	None	None	None	None	None
pHGG_META_0544	pHGG_META_0544	H3.3_K27M	0	2	2	None	None	None	None	None	None	None	None	None	None	None	None	None	None	None	None	None	None	None	None	None	None	None	None	None	None	None	None	None	None	None	None	None	None	None	None	None	None	None	None	None	None	None	None
pHGG_META_0546	pHGG_META_0546	H3.3_K27M	1	0	1	None	None	None	None	None	None	None	None	None	None	None	None	None	None	None	None	None	None	None	Gain	None	None	None	None	None	None	None	None	None	None	None	None	None	None	None	None	None	None	None	None	None	None	None	None
pHGG_META_0556	pHGG_META_0556	H3.3_K27M	4	5	9	None	None	None	None	None	None	None	None	None	None	None	None	None	None	None	None	None	None	Gain	Gain	None	None	None	Gain	None	None	Gain	None	None	None	None	None	None	None	None	None	None	None	None	None	None	None	None	None
pHGG_META_0557	pHGG_META_0557	H3.3_K27M	0	1	1	None	None	None	None	None	None	None	None	None	None	None	None	None	None	None	None	None	None	None	None	None	None	None	None	None	None	None	None	None	None	None	None	None	None	None	None	None	None	None	None	None	None	None	None
pHGG_META_0560	pHGG_META_0560	H3.3_K27M	0	1	1	None	None	None	None	None	None	None	None	None	None	None	None	None	None	None	None	None	None	None	None	None	None	None	None	None	None	None	None	None	None	None	None	None	None	None	None	None	None	None	None	None	None	None	None
pHGG_META_0568	pHGG_META_0568	H3.3_K27M	9	4	13	None	None	None	None	None	None	Gain	Gain	None	None	None	None	None	None	Gain	Gain	None	None	None	None	None	None	Gain	Gain	None	None	Gain	None	None	None	None	None	None	None	None	Gain	Gain	None	None	None	None	None	None	None
pHGG_META_0569	pHGG_META_0569	H3.3_K27M	2	1	3	None	None	None	None	None	None	None	None	None	None	None	None	None	None	None	None	None	None	Gain	Gain	None	None	None	None	None	None	None	None	None	None	None	None	None	None	None	None	None	None	None	None	None	None	None	None
pHGG_META_0572	pHGG_META_0572	H3.3_K27M	1	6	7	None	None	None	None	None	None	None	None	None	None	None	None	None	None	None	None	Gain	None	None	None	None	None	None	None	None	None	None	None	None	None	None	None	None	None	None	None	None	None	None	None	None	None	None	None
pHGG_META_0577	pHGG_META_0577	H3.3_K27M	4	3	7	None	None	None	None	None	None	None	None	Gain	Gain	None	None	None	None	None	None	None	None	None	Gain	None	None	None	None	Gain	None	None	None	None	None	None	None	None	None	None	None	None	None	None	None	None	None	None	None
pHGG_META_0580	pHGG_META_0580	H3.3_K27M	1	6	7	None	None	None	None	None	None	None	None	Gain	None	None	None	None	None	None	None	None	None	None	None	None	None	None	None	None	None	None	None	None	None	None	None	None	None	None	None	None	None	None	None	None	None	None	None
pHGG_META_0583	pHGG_META_0583	H3.3_K27M	4	7	11	None	Gain	None	Gain	None	None	None	None	None	None	None	None	None	None	None	None	Gain	None	None	None	None	None	None	None	Gain	None	None	None	None	None	None	None	None	None	None	None	None	None	None	None	None	None	None	None
pHGG_META_0586	pHGG_META_0586	H3.3_K27M	1	1	2	None	Gain	None	None	None	None	None	None	None	None	None	None	None	None	None	None	None	None	None	None	None	None	None	None	None	None	None	None	None	None	None	None	None	None	None	None	None	None	None	None	None	Loss	None	None
pHGG_META_0588	pHGG_META_0588	H3.3_K27M	4	9	13	None	None	None	None	None	None	None	None	None	None	None	None	None	None	None	Gain	Gain	None	None	None	None	None	None	None	None	None	None	None	None	None	Gain	None	None	None	Gain	None	None	None	None	None	None	None	None	None
pHGG_META_0615	pHGG_META_0615	H3.3_K27M	4	1	5	None	None	None	None	None	None	None	None	None	None	None	None	None	None	None	None	None	None	None	None	None	None	None	None	None	None	None	Gain	None	Gain	None	None	None	Gain	Gain	None	None	None	None	None	None	Loss	None	None
pHGG_META_0616	pHGG_META_0616	H3.3_K27M	3	2	5	None	Gain	Gain	Gain	None	None	None	None	None	None	None	None	None	None	None	None	None	None	None	None	None	None	None	None	None	None	None	None	None	None	None	None	None	None	None	None	None	None	None	None	None	None	None	None
pHGG_META_0617	pHGG_META_0617	H3.3_K27M	1	3	4	None	None	None	None	None	None	None	None	None	None	None	None	None	None	None	None	None	None	None	None	None	None	None	None	None	None	None	None	None	None	None	None	Gain	None	None	None	None	None	None	None	None	None	None	None
pHGG_META_0618	pHGG_META_0618	H3.3_K27M	2	5	7	None	Gain	None	None	None	None	None	None	None	None	None	None	None	None	None	Gain	None	None	None	None	None	None	None	None	None	None	None	None	None	None	None	None	None	None	None	None	None	None	None	None	None	None	None	None
pHGG_META_0619	pHGG_META_0619	H3.3_K27M	1	0	1	None	None	None	None	None	None	None	None	None	None	None	Gain	None	None	None	None	None	None	None	None	None	None	None	None	None	None	None	None	None	None	None	None	None	None	None	None	None	None	None	None	None	None	None	None
pHGG_META_0620	pHGG_META_0620	H3.3_K27M	7	6	13	None	None	None	None	None	Gain	None	Gain	None	None	None	Gain	None	None	None	None	None	None	Gain	None	Gain	None	Gain	None	Gain	None	None	None	None	None	None	None	None	None	None	None	None	None	None	None	None	None	Loss	None
pHGG_META_0622	pHGG_META_0622	H3.3_K27M	5	10	15	None	None	Gain	None	None	None	None	None	None	None	None	None	None	None	None	None	Gain	None	None	None	None	None	Gain	None	None	Gain	None	None	None	None	None	Gain	None	None	None	None	None	None	None	None	None	None	None	None
pHGG_META_0623	pHGG_META_0623	H3.3_K27M	9	9	18	None	Gain	Gain	None	None	None	None	None	None	None	None	None	None	None	None	None	None	None	Gain	None	None	None	None	Gain	None	None	None	None	Gain	Gain	None	Gain	Gain	None	None	None	None	Gain	None	None	None	None	None	None
pHGG_META_0624	pHGG_META_0624	H3.3_K27M	1	1	2	None	None	None	None	None	None	None	None	None	None	None	None	None	None	None	None	None	None	None	None	None	None	None	None	None	None	None	None	None	None	None	None	None	None	None	None	None	None	None	Gain	None	None	None	None
pHGG_META_0625	pHGG_META_0625	H3.3_K27M	2	8	10	None	None	None	None	None	None	None	None	None	None	None	None	None	None	None	None	None	None	None	None	None	None	None	None	None	None	None	None	None	None	Gain	None	None	None	None	None	None	None	Gain	None	None	None	None	None
pHGG_META_0627	pHGG_META_0627	H3.3_K27M	3	7	10	None	None	None	None	None	None	None	None	None	None	None	None	None	None	None	None	None	None	None	None	None	None	None	None	Gain	Gain	None	None	None	None	None	None	None	Gain	None	None	None	None	None	None	None	None	Loss	None
pHGG_META_0630	pHGG_META_0630	H3.3_K27M	1	11	12	None	None	None	None	None	None	None	None	None	None	None	None	None	None	None	None	None	None	None	None	None	None	None	None	None	None	None	None	None	None	None	None	None	None	Gain	None	None	None	None	None	None	None	None	None
pHGG_META_0631	pHGG_META_0631	H3.3_K27M	4	10	14	None	None	None	None	None	None	None	None	None	None	None	None	None	Gain	None	None	None	None	None	None	None	None	None	None	None	None	Gain	None	None	None	Gain	None	None	None	Gain	None	None	None	None	None	None	None	None	None
pHGG_META_0632	pHGG_META_0632	H3.3_K27M	1	3	4	None	None	None	None	None	None	Gain	None	None	None	None	None	None	None	None	None	None	None	None	None	None	None	None	None	None	None	None	None	None	None	None	None	None	None	None	None	None	None	None	None	None	None	None	None
pHGG_META_0633	pHGG_META_0633	H3.3_K27M	0	0	0	None	None	None	None	None	None	None	None	None	None	None	None	None	None	None	None	None	None	None	None	None	None	None	None	None	None	None	None	None	None	None	None	None	None	None	None	None	None	None	None	None	None	None	None
pHGG_META_0634	pHGG_META_0634	H3.3_K27M	2	2	4	None	None	None	None	None	None	None	None	None	None	None	None	None	None	None	None	None	None	Gain	None	None	None	None	None	None	None	None	None	None	None	None	None	None	None	None	None	None	Gain	None	None	None	None	Loss	None
pHGG_META_0636	pHGG_META_0636	H3.3_K27M	3	7	10	None	None	None	None	None	None	None	Gain	None	None	None	None	None	None	None	None	None	None	None	None	None	None	None	None	None	None	None	Gain	None	Gain	None	None	None	None	None	None	None	None	None	None	None	None	None	None
pHGG_META_0637	pHGG_META_0637	H3.3_K27M	1	4	5	None	None	None	None	None	None	None	None	None	None	None	None	None	None	None	None	None	None	None	None	None	Gain	None	None	None	None	None	None	None	None	None	None	None	None	None	None	None	None	None	None	None	None	None	None
pHGG_META_0638	pHGG_META_0638	H3.3_K27M	3	2	5	None	None	None	None	None	None	None	None	None	None	None	None	None	None	None	None	None	None	None	None	None	None	Gain	Gain	None	None	None	None	None	None	None	None	Gain	None	None	None	None	None	None	None	None	None	None	None
pHGG_META_0641	pHGG_META_0641	H3.3_K27M	1	1	2	None	None	None	None	None	None	None	None	None	None	None	None	None	None	None	None	None	None	None	Gain	None	None	None	None	None	None	None	None	None	None	None	None	None	None	None	None	None	None	None	None	None	None	None	None
pHGG_META_0642	pHGG_META_0642	H3.3_K27M	2	4	6	None	None	None	None	None	None	None	Gain	None	None	None	None	None	None	None	None	None	None	None	None	None	None	None	None	Gain	None	None	None	None	None	None	None	None	None	None	None	None	None	None	None	None	None	None	None
pHGG_META_0651	pHGG_META_0651	H3.3_K27M	2	3	5	None	None	None	None	None	None	None	None	None	None	None	None	None	None	None	None	None	None	None	None	Gain	None	None	None	None	None	None	None	None	Gain	None	None	None	None	None	None	None	None	None	None	None	None	None	None
pHGG_META_0652	pHGG_META_0652	H3.3_K27M	1	4	5	None	None	None	None	None	None	None	None	None	None	None	None	None	None	None	None	None	None	None	None	None	None	None	None	None	None	None	None	None	None	None	None	None	Gain	None	None	None	None	None	None	None	None	None	None
pHGG_META_0653	pHGG_META_0653	H3.3_K27M	3	3	6	None	None	None	None	None	None	None	None	None	None	None	None	None	None	None	None	None	None	None	None	None	None	Gain	None	None	None	None	None	Gain	None	None	None	None	Gain	None	None	None	None	None	None	None	None	None	None
pHGG_META_0654	pHGG_META_0654	H3.3_K27M	5	2	7	None	None	None	None	None	None	None	Gain	None	None	None	None	Gain	Gain	None	None	None	None	None	None	None	None	None	None	Gain	None	None	None	None	None	None	None	None	None	Gain	None	None	None	None	None	None	None	None	None
pHGG_META_0655	pHGG_META_0655	H3.3_K27M	8	3	11	None	None	None	None	None	None	None	Gain	None	None	None	None	Gain	Gain	None	None	None	None	None	None	None	None	None	None	Gain	None	None	None	None	None	None	None	None	Gain	Gain	Gain	Gain	None	None	None	None	None	None	None
pHGG_META_0661	pHGG_META_0661	H3.3_K27M	15	11	26	None	Gain	Gain	Gain	None	Gain	None	None	None	None	None	None	Gain	Gain	None	Gain	Gain	None	None	None	None	None	Gain	None	None	Gain	None	Gain	None	None	None	Gain	Gain	None	None	Gain	None	Gain	None	None	None	None	None	None
pHGG_META_0662	pHGG_META_0662	H3.3_K27M	3	4	7	None	None	Gain	None	None	None	None	None	None	None	None	None	None	None	None	None	None	None	None	None	None	None	None	None	Gain	None	Gain	None	None	None	None	None	None	None	None	None	None	None	None	None	None	None	None	None
pHGG_META_0679	pHGG_META_0679	H3.3_K27M	0	0	0	None	None	None	None	None	None	None	None	None	None	None	None	None	None	None	None	None	None	None	None	None	None	None	None	None	None	None	None	None	None	None	None	None	None	None	None	None	None	None	None	None	None	None	None
pHGG_META_0681	pHGG_META_0681	H3.3_K27M	1	6	7	None	None	None	None	None	None	None	Gain	None	None	None	None	None	None	None	None	None	None	None	None	None	None	None	None	None	None	None	None	None	None	None	None	None	None	None	None	None	None	None	None	None	None	None	None
pHGG_META_0689	pHGG_META_0689	H3.3_K27M	2	0	2	None	None	None	None	None	None	None	None	None	None	None	Gain	None	None	None	None	None	None	Gain	None	None	None	None	None	None	None	None	None	None	None	None	None	None	None	None	None	None	None	None	None	None	None	None	None
pHGG_META_0697	pHGG_META_0697	H3.3_K27M	0	11	11	None	None	None	None	None	None	None	None	None	None	None	None	None	None	None	None	None	None	None	None	None	None	None	None	None	None	None	None	None	None	None	None	None	None	None	None	None	None	None	None	None	None	None	None
pHGG_META_0701	pHGG_META_0701	H3.3_K27M	3	1	4	None	None	None	None	None	None	None	Gain	None	None	None	None	None	None	None	None	None	None	Gain	Gain	None	None	None	None	None	None	None	None	None	None	None	None	None	None	None	None	None	None	None	None	None	None	None	None
pHGG_META_0712	pHGG_META_0712	H3.3_K27M	6	5	11	None	None	None	None	None	None	Gain	Gain	None	None	None	None	None	None	None	None	Gain	Gain	Gain	None	None	None	None	None	Gain	None	None	None	None	None	None	None	None	None	None	None	None	None	None	None	None	None	None	None
pHGG_META_0713	pHGG_META_0713	H3.3_K27M	4	8	12	None	None	None	None	None	None	None	Gain	None	None	None	None	None	None	None	None	None	None	Gain	Gain	None	None	None	None	None	None	None	None	None	Gain	None	None	None	None	None	None	None	None	None	None	None	Loss	None	None
pHGG_META_0720	pHGG_META_0720	H3.3_K27M	4	3	7	None	None	None	None	None	None	None	Gain	None	None	None	None	None	None	None	None	None	None	Gain	Gain	None	None	None	None	Gain	None	None	None	None	None	None	None	None	None	None	None	None	None	None	None	None	None	None	None
pHGG_META_0723	pHGG_META_0723	H3.3_K27M	1	0	1	None	Gain	None	None	None	None	None	None	None	None	None	None	None	None	None	None	None	None	None	None	None	None	None	None	None	None	None	None	None	None	None	None	None	None	None	None	None	None	None	None	None	None	None	None
pHGG_META_0724	pHGG_META_0724	H3.3_K27M	1	0	1	None	None	None	None	None	None	None	Gain	None	None	None	None	None	None	None	None	None	None	None	None	None	None	None	None	None	None	None	None	None	None	None	None	None	None	None	None	None	None	None	None	None	None	None	None
pHGG_META_0727	pHGG_META_0727	H3.3_K27M	3	5	8	None	None	None	None	None	None	None	None	None	None	None	None	Gain	None	None	None	None	Gain	None	None	None	None	None	None	Gain	None	None	None	None	None	None	None	None	None	None	None	None	None	None	None	None	None	None	None
pHGG_META_0728	pHGG_META_0728	H3.3_K27M	1	5	6	None	None	None	None	None	None	None	None	None	None	None	None	None	None	None	Gain	None	None	None	None	None	None	None	None	None	None	None	None	None	None	None	None	None	None	None	None	None	None	None	None	None	None	None	None
pHGG_META_0731	pHGG_META_0731	H3.3_K27M	4	4	8	None	None	None	None	None	None	None	Gain	None	None	None	Gain	None	None	None	None	None	None	Gain	None	None	None	None	None	Gain	None	None	None	None	None	None	None	None	None	None	None	None	None	None	None	None	None	None	None
pHGG_META_0735	pHGG_META_0735	H3.3_K27M	2	4	6	None	None	None	None	None	None	None	Gain	None	None	None	None	None	None	None	None	None	None	None	Gain	None	None	None	None	None	None	None	None	None	None	None	None	None	None	None	None	None	None	None	None	None	None	None	None
pHGG_META_0738	pHGG_META_0738	H3.3_K27M	1	0	1	None	None	None	None	None	Gain	None	None	None	None	None	None	None	None	None	None	None	None	None	None	None	None	None	None	None	None	None	None	None	None	None	None	None	None	None	None	None	None	None	None	None	None	None	None
pHGG_META_0739	pHGG_META_0739	H3.3_K27M	0	1	1	None	None	None	None	None	None	None	None	None	None	None	None	None	None	None	None	None	None	None	None	None	None	None	None	None	None	None	None	None	None	None	None	None	None	None	None	None	None	None	None	None	None	None	None
pHGG_META_0740	pHGG_META_0740	H3.3_K27M	1	0	1	None	None	None	None	None	None	None	None	None	None	None	None	None	None	None	None	None	None	None	None	None	None	None	None	None	None	None	None	None	None	None	None	Gain	None	None	None	None	None	None	None	None	None	None	None
pHGG_META_0742	pHGG_META_0742	H3.3_K27M	4	3	7	None	Gain	None	None	Gain	Gain	None	None	None	None	None	None	None	None	None	None	None	None	None	None	None	None	None	None	Gain	None	None	None	None	None	None	None	None	None	None	None	None	None	None	None	None	None	None	None
pHGG_META_0748	pHGG_META_0748	H3.3_K27M	1	3	4	None	None	None	None	None	None	None	None	None	None	None	None	None	None	None	None	None	None	None	None	None	None	None	None	None	None	None	None	None	None	None	None	None	None	None	None	None	None	None	Gain	None	None	None	None
pHGG_META_0751	pHGG_META_0751	H3.3_K27M	0	6	6	None	None	None	None	None	None	None	None	None	None	None	None	None	None	None	None	None	None	None	None	None	None	None	None	None	None	None	None	None	None	None	None	None	None	None	None	None	None	None	None	None	None	None	None
pHGG_META_0753	pHGG_META_0753	H3.3_K27M	6	5	11	None	None	None	None	None	None	None	None	Gain	None	None	None	None	Gain	Gain	Gain	None	Gain	Gain	None	None	None	None	None	None	None	None	None	None	None	None	None	None	None	None	None	None	None	None	None	None	None	None	None
pHGG_META_0754	pHGG_META_0754	H3.3_K27M	4	4	8	None	None	None	None	None	None	None	None	Gain	None	None	None	None	Gain	None	None	Gain	None	None	None	None	None	None	None	None	None	Gain	None	None	None	None	None	None	None	None	None	None	None	None	None	None	None	None	None
pHGG_META_0757	pHGG_META_0757	H3.3_K27M	0	5	5	None	None	None	None	None	None	None	None	None	None	None	None	None	None	None	None	None	None	None	None	None	None	None	None	None	None	None	None	None	None	None	None	None	None	None	None	None	None	None	None	None	None	None	None
pHGG_META_0758	pHGG_META_0758	H3.3_K27M	3	4	7	None	None	Gain	None	None	None	None	None	None	None	Gain	Gain	None	None	None	None	None	None	None	None	None	None	None	None	None	None	None	None	None	None	None	None	None	None	None	None	None	None	None	None	None	None	None	None
pHGG_META_0765	pHGG_META_0765	H3.3_K27M	3	4	7	None	None	None	None	None	None	None	None	None	None	Gain	Gain	None	None	None	None	None	None	None	None	None	None	None	None	None	None	None	None	None	None	None	None	None	None	None	Gain	None	None	None	None	None	None	None	None
pHGG_META_0771	pHGG_META_0771	H3.3_K27M	0	1	1	None	None	None	None	None	None	None	None	None	None	None	None	None	None	None	None	None	None	None	None	None	None	None	None	None	None	None	None	None	None	None	None	None	None	None	None	None	None	None	None	None	None	None	None
pHGG_META_0773	pHGG_META_0773	H3.3_K27M	5	2	7	None	None	None	None	None	None	Gain	Gain	None	None	None	None	None	None	Gain	None	None	None	None	None	None	None	None	None	None	None	None	None	None	None	None	Gain	Gain	None	None	None	None	None	None	None	None	None	None	None
pHGG_META_0774	pHGG_META_0774	H3.3_K27M	4	5	9	None	None	None	None	None	None	None	Gain	Gain	None	None	None	None	None	None	None	None	None	Gain	None	None	None	None	None	None	None	None	None	None	None	None	None	Gain	None	None	None	None	None	None	None	None	None	None	None
pHGG_META_0775	pHGG_META_0775	H3.3_K27M	8	1	9	None	None	None	None	None	None	Gain	Gain	None	None	None	None	None	None	None	Gain	None	None	Gain	Gain	None	None	None	None	None	None	None	None	None	None	None	None	None	None	None	Gain	Gain	None	Gain	None	None	None	None	None
pHGG_META_0779	pHGG_META_0779	H3.3_K27M	2	0	2	None	None	None	None	None	Gain	None	None	None	None	None	None	None	None	None	None	None	None	None	None	None	None	None	None	None	None	None	None	None	None	Gain	None	None	None	None	None	None	None	None	None	None	None	None	None
pHGG_META_0780	pHGG_META_0780	H3.3_K27M	0	8	8	None	None	None	None	None	None	None	None	None	None	None	None	None	None	None	None	None	None	None	None	None	None	None	None	None	None	None	None	None	None	None	None	None	None	None	None	None	None	None	None	None	None	None	None
pHGG_META_0783	pHGG_META_0783	H3.3_K27M	1	2	3	None	None	None	None	None	None	None	None	None	None	None	None	None	None	None	None	None	None	None	None	None	None	None	None	None	None	None	None	None	Gain	None	None	None	None	None	None	None	None	None	None	None	Loss	None	None
pHGG_META_0784	pHGG_META_0784	H3.3_K27M	0	4	4	None	None	None	None	None	None	None	None	None	None	None	None	None	None	None	None	None	None	None	None	None	None	None	None	None	None	None	None	None	None	None	None	None	None	None	None	None	None	None	None	None	None	None	None
pHGG_META_0787	pHGG_META_0787	H3.3_K27M	0	4	4	None	None	None	None	None	None	None	None	None	None	None	None	None	None	None	None	None	None	None	None	None	None	None	None	None	None	None	None	None	None	None	None	None	None	None	None	None	None	None	None	None	None	None	None
pHGG_META_0792	pHGG_META_0792	H3.3_K27M	3	6	9	None	None	None	None	None	None	None	Gain	None	None	None	None	None	None	None	None	None	None	None	None	None	None	None	None	None	Gain	None	None	None	None	None	None	None	None	None	None	None	None	None	Gain	None	None	None	None
pHGG_META_0794	pHGG_META_0794	H3.3_K27M	13	6	19	Gain	None	None	None	None	Gain	Gain	Gain	None	None	None	Gain	None	None	None	None	Gain	Gain	Gain	Gain	Gain	None	Gain	None	None	None	Gain	None	None	None	None	Gain	None	None	None	None	None	None	None	None	None	None	None	None
pHGG_META_0797	pHGG_META_0797	H3.3_K27M	1	7	8	None	None	None	None	None	None	None	None	None	None	None	None	None	None	None	None	None	None	None	None	None	None	None	None	None	None	None	None	None	None	Gain	None	None	None	None	None	None	None	None	None	None	None	None	None
pHGG_META_0802	pHGG_META_0802	H3.3_K27M	0	1	1	None	None	None	None	None	None	None	None	None	None	None	None	None	None	None	None	None	None	None	None	None	None	None	None	None	None	None	None	None	None	None	None	None	None	None	None	None	None	None	None	None	Loss	None	None
pHGG_META_0803	pHGG_META_0803	H3.3_K27M	1	2	3	None	None	None	None	None	None	None	None	None	None	None	None	None	None	None	None	None	None	None	None	None	None	None	None	None	None	None	None	None	None	None	None	Gain	None	None	None	None	None	None	None	None	None	None	None
pHGG_META_0807	pHGG_META_0807	H3.3_K27M	0	0	0	None	None	None	None	None	None	None	None	None	None	None	None	None	None	None	None	None	None	None	None	None	None	None	None	None	None	None	None	None	None	None	None	None	None	None	None	None	None	None	None	None	None	None	None
pHGG_META_0812	pHGG_META_0812	H3.3_K27M	0	5	5	None	None	None	None	None	None	None	None	None	None	None	None	None	None	None	None	None	None	None	None	None	None	None	None	None	None	None	None	None	None	None	None	None	None	None	None	None	None	None	None	None	Loss	None	None
pHGG_META_0813	pHGG_META_0813	H3.3_K27M	3	7	10	None	None	None	None	None	None	Gain	None	None	None	None	None	None	None	None	None	Gain	Gain	None	None	None	None	None	None	None	None	None	None	None	None	None	None	None	None	None	None	None	None	None	None	None	None	None	None
pHGG_META_0814	pHGG_META_0814	H3.3_K27M	1	5	6	None	None	None	None	None	None	None	None	None	None	None	None	None	None	None	None	None	None	None	None	None	None	None	None	None	None	Gain	None	None	None	None	None	None	None	None	None	None	None	None	None	None	None	None	None
pHGG_META_0818	pHGG_META_0818	H3.3_K27M	2	3	5	None	None	None	Gain	None	None	None	None	None	None	None	None	None	None	None	None	None	None	None	None	None	None	None	None	Gain	None	None	None	None	None	None	None	None	None	None	None	None	None	None	None	None	None	None	None
pHGG_META_0830	pHGG_META_0830	H3.3_K27M	4	3	7	None	Gain	Gain	Gain	None	None	None	None	None	None	None	None	None	None	None	None	None	None	None	None	None	None	None	None	None	None	None	None	None	None	Gain	None	None	None	None	None	None	None	None	None	None	None	None	None
pHGG_META_0838	pHGG_META_0838	H3.3_K27M	1	4	5	None	None	None	None	None	None	None	None	None	None	None	None	None	None	None	None	None	None	None	None	None	Gain	None	None	None	None	None	None	None	None	None	None	None	None	None	None	None	None	None	None	None	None	None	None
pHGG_META_0839	pHGG_META_0839	H3.3_K27M	4	2	6	None	None	None	None	None	None	Gain	Gain	None	None	None	None	None	None	None	None	None	None	None	None	None	None	Gain	Gain	None	None	None	None	None	None	None	None	None	None	None	None	None	None	None	None	None	None	None	None
pHGG_META_0849	pHGG_META_0849	H3.3_K27M	3	5	8	None	Gain	None	None	None	None	None	None	None	None	None	None	Gain	None	None	None	None	None	None	None	None	None	None	None	None	None	None	None	None	None	None	None	None	None	None	None	None	None	Gain	None	None	None	None	None
pHGG_META_0915	pHGG_META_0915	H3.3_K27M	2	0	2	None	Gain	None	None	None	None	None	None	None	None	None	None	None	None	None	None	None	None	None	None	None	None	None	None	None	None	None	None	None	None	None	None	None	None	None	None	None	Gain	None	None	None	None	None	None
pHGG_META_0918	pHGG_META_0918	H3.3_K27M	3	7	10	None	None	Gain	None	None	None	None	None	None	None	None	None	None	None	None	None	None	Gain	None	None	None	None	None	None	None	None	None	None	Gain	None	None	None	None	None	None	None	None	None	None	None	None	None	None	None
pHGG_META_0919	pHGG_META_0919	H3.3_K27M	3	5	8	None	None	None	None	None	None	None	None	None	None	None	None	None	None	None	None	None	None	None	None	None	Gain	None	None	Gain	None	None	None	None	Gain	None	None	None	None	None	None	None	None	None	None	None	None	None	None
pHGG_META_0920	pHGG_META_0920	H3.3_K27M	5	6	11	None	None	None	None	None	None	None	None	None	None	None	None	None	None	None	None	None	None	None	Gain	None	None	None	None	None	None	None	None	None	Gain	None	None	None	None	Gain	Gain	Gain	None	None	None	None	None	None	Loss
pHGG_META_0921	pHGG_META_0921	H3.3_K27M	7	3	10	Gain	None	None	None	None	None	None	None	None	None	None	None	Gain	None	None	None	None	None	None	None	None	None	None	None	None	None	Gain	None	None	None	None	None	None	Gain	Gain	Gain	Gain	None	None	None	None	None	None	None
pHGG_META_0922	pHGG_META_0922	H3.3_K27M	0	8	8	None	None	None	None	None	None	None	None	None	None	None	None	None	None	None	None	None	None	None	None	None	None	None	None	None	None	None	None	None	None	None	None	None	None	None	None	None	None	None	None	None	None	None	None
pHGG_META_0923	pHGG_META_0923	H3.3_K27M	0	7	7	None	None	None	None	None	None	None	None	None	None	None	None	None	None	None	None	None	None	None	None	None	None	None	None	None	None	None	None	None	None	None	None	None	None	None	None	None	None	None	None	None	None	None	None
pHGG_META_0925	pHGG_META_0925	H3.3_K27M	0	1	1	None	None	None	None	None	None	None	None	None	None	None	None	None	None	None	None	None	None	None	None	None	None	None	None	None	None	None	None	None	None	None	None	None	None	None	None	None	None	None	None	None	None	None	None
pHGG_META_0927	pHGG_META_0927	H3.3_K27M	0	0	0	None	None	None	None	None	None	None	None	None	None	None	None	None	None	None	None	None	None	None	None	None	None	None	None	None	None	None	None	None	None	None	None	None	None	None	None	None	None	None	None	None	None	None	None
pHGG_META_0932	pHGG_META_0932	H3.3_K27M	2	5	7	None	None	None	None	None	None	None	None	None	None	None	None	None	Gain	None	None	None	None	None	None	None	None	None	None	None	None	None	None	None	None	None	Gain	None	None	None	None	None	None	None	None	None	None	None	None
pHGG_META_0984	pHGG_META_0984	H3.3_K27M	5	3	8	None	None	None	None	None	None	Gain	Gain	None	None	None	None	None	None	None	None	None	Gain	None	None	None	None	None	None	None	None	None	None	None	None	None	Gain	Gain	None	None	None	None	None	None	None	None	None	None	None
pHGG_META_0985	pHGG_META_0985	H3.3_K27M	3	8	11	None	None	None	None	None	None	Gain	None	None	None	None	None	None	None	None	None	None	None	None	None	None	None	None	None	None	None	None	None	None	None	None	None	None	None	None	Gain	Gain	None	None	None	None	None	None	None
pHGG_META_0991	pHGG_META_0991	H3.3_K27M	0	6	6	None	None	None	None	None	None	None	None	None	None	None	None	None	None	None	None	None	None	None	None	None	None	None	None	None	None	None	None	None	None	None	None	None	None	None	None	None	None	None	None	None	None	None	None
pHGG_META_1000	pHGG_META_1000	H3.3_K27M	0	3	3	None	None	None	None	None	None	None	None	None	None	None	None	None	None	None	None	None	None	None	None	None	None	None	None	None	None	None	None	None	None	None	None	None	None	None	None	None	None	None	None	None	None	None	None
pHGG_META_1003	pHGG_META_1003	H3.3_K27M	1	9	10	None	None	None	None	None	Gain	None	None	None	None	None	None	None	None	None	None	None	None	None	None	None	None	None	None	None	None	None	None	None	None	None	None	None	None	None	None	None	None	None	None	None	Loss	None	None
pHGG_META_1004	pHGG_META_1004	H3.3_K27M	0	3	3	None	None	None	None	None	None	None	None	None	None	None	None	None	None	None	None	None	None	None	None	None	None	None	None	None	None	None	None	None	None	None	None	None	None	None	None	None	None	None	None	None	None	None	None
pHGG_META_1007	pHGG_META_1007	H3.3_K27M	1	7	8	None	None	None	None	None	None	None	None	None	None	None	None	None	None	None	None	None	None	None	None	None	None	None	None	None	None	None	None	None	None	Gain	None	None	None	None	None	None	None	None	None	None	None	None	None
pHGG_META_1018	pHGG_META_1018	H3.3_K27M	5	7	12	None	None	None	None	None	None	None	None	None	None	None	None	None	None	None	None	None	Gain	None	None	Gain	None	Gain	None	None	None	None	None	None	None	None	None	None	None	None	Gain	Gain	None	None	None	None	None	None	None
pHGG_META_1021	pHGG_META_1021	H3.3_K27M	4	11	15	Gain	Gain	None	None	None	None	None	None	None	None	None	None	None	None	None	None	None	None	None	None	None	None	None	None	None	None	None	None	None	None	None	None	None	Gain	Gain	None	None	None	None	None	None	None	None	None
pHGG_META_1034	pHGG_META_1034	H3.3_K27M	0	0	0	None	None	None	None	None	None	None	None	None	None	None	None	None	None	None	None	None	None	None	None	None	None	None	None	None	None	None	None	None	None	None	None	None	None	None	None	None	None	None	None	None	None	None	None
pHGG_META_1035	pHGG_META_1035	H3.3_K27M	5	2	7	None	None	None	None	None	None	Gain	Gain	None	None	None	None	None	None	None	None	Gain	Gain	None	None	None	None	None	None	None	None	None	None	None	None	None	None	None	None	None	None	None	None	Gain	None	None	None	None	None
pHGG_META_1037	pHGG_META_1037	H3.3_K27M	5	10	15	None	None	None	None	None	None	None	Gain	None	None	None	None	None	None	None	None	None	None	None	None	Gain	Gain	None	None	None	None	None	None	None	None	None	Gain	Gain	None	None	None	None	None	None	None	None	None	None	None
pHGG_META_1038	pHGG_META_1038	H3.3_K27M	2	0	2	None	None	None	None	None	None	None	None	None	None	None	None	None	None	None	None	None	None	None	None	None	None	None	None	None	Gain	None	None	None	Gain	None	None	None	None	None	None	None	None	None	None	None	None	None	None
pHGG_META_1039	pHGG_META_1039	H3.3_K27M	1	1	2	None	None	None	None	None	None	None	None	None	None	None	None	None	None	None	Gain	None	None	None	None	None	None	None	None	None	None	None	None	None	None	None	None	None	None	None	None	None	None	None	None	None	None	None	None
pHGG_META_1040	pHGG_META_1040	H3.3_K27M	0	2	2	None	None	None	None	None	None	None	None	None	None	None	None	None	None	None	None	None	None	None	None	None	None	None	None	None	None	None	None	None	None	None	None	None	None	None	None	None	None	None	None	None	None	None	None
[truncated: 38 more columns]

## Sheet: H3.3 G34RV_n=59+4
Table S1. Copy number gains and losses in paediatric gliomas. Data originally published as Mackay et al, Cancer Cell 2017, DOI:https://doi.org/10.1016/j.ccell.2017.08.017
Index_ID	Index_ID	Histone_K27M_G34RV	Total Gains	Total Losses	An-Score	1p_gain	1q_gain	2p_gain	2q_gain	3p_gain	3q_gain	4p_gain	4q_gain	5p_gain	5q_gain	6p_gain	6q_gain	7p_gain	7q_gain	8p_gain	8q_gain	9p_gain	9q_gain	10p_gain	10q_gain	11p_gain	11q_gain	12p_gain	12q_gain	13q_gain	14q_gain	15q_gain	16p_gain	16q_gain	17p_gain	17q_gain	18p_gain	18q_gain	19p_gain	19q_gain	20p_gain	20q_gain	21q_gain	22q_gain	Xp_gain	Xq_gain	1p_loss	1q_loss	2p_loss
pHGG_META_0010	pHGG_META_0010	H3.3_G34R	0	3	3	None	None	None	None	None	None	None	None	None	None	None	None	None	None	None	None	None	None	None	None	None	None	None	None	None	None	None	None	None	None	None	None	None	None	None	None	None	None	None	None	None	None	None	None
pHGG_META_0015	pHGG_META_0015	H3.3_G34R	7	7	14	Gain	None	None	None	None	None	Gain	Gain	Gain	Gain	None	Gain	None	None	None	None	None	None	Gain	None	None	None	None	None	None	None	None	None	None	None	None	None	None	None	None	None	None	None	None	None	None	None	None	None
pHGG_META_0016	pHGG_META_0016	H3.3_G34R	2	4	6	None	None	None	None	None	None	None	None	None	None	None	Gain	Gain	None	None	None	None	None	None	None	None	None	None	None	None	None	None	None	None	None	None	None	None	None	None	None	None	None	None	None	None	None	None	None
pHGG_META_0041	pHGG_META_0041	H3.3_G34R	5	0	5	None	None	None	None	None	None	None	None	None	None	Gain	Gain	Gain	Gain	None	None	Gain	None	None	None	None	None	None	None	None	None	None	None	None	None	None	None	None	None	None	None	None	None	None	None	None	None	None	None
pHGG_META_0052	pHGG_META_0052	H3.3_G34R	8	11	19	Gain	Gain	None	Gain	None	None	Gain	Gain	None	None	None	None	None	None	Gain	None	Gain	None	None	None	None	None	None	None	None	Gain	None	None	None	None	None	None	None	None	None	None	None	None	None	None	None	None	None	None
pHGG_META_0062	pHGG_META_0062	H3.3_G34R	2	7	9	None	None	None	None	None	None	None	None	None	None	None	None	None	None	None	None	None	None	None	None	None	None	None	None	None	None	None	None	None	None	None	None	None	Gain	None	None	None	Gain	None	None	None	None	None	None
pHGG_META_0137	pHGG_META_0137	H3.3_G34R	3	2	5	None	None	None	None	None	None	None	None	None	None	None	None	None	None	None	None	None	None	None	None	None	None	None	None	None	None	None	None	None	Gain	None	None	None	None	None	Gain	Gain	None	None	None	None	None	None	None
pHGG_META_0139	pHGG_META_0139	H3.3_G34R	4	10	14	None	None	None	None	None	None	Gain	None	None	None	None	None	None	None	None	None	None	None	Gain	Gain	None	None	None	None	None	None	None	None	None	None	None	None	None	Gain	None	None	None	None	None	None	None	None	None	None
pHGG_META_0179	pHGG_META_0179	H3.3_G34R	1	1	2	None	Gain	None	None	None	None	None	None	None	None	None	None	None	None	None	None	None	None	None	None	None	None	None	None	None	None	None	None	None	None	None	None	None	None	None	None	None	None	None	None	None	None	None	None
pHGG_META_0182	pHGG_META_0182	H3.3_G34R	1	9	10	None	None	None	None	None	None	None	None	None	None	None	None	None	None	None	None	None	None	None	None	None	None	Gain	None	None	None	None	None	None	None	None	None	None	None	None	None	None	None	None	None	None	None	None	Loss
pHGG_META_0183	pHGG_META_0183	H3.3_G34R	1	9	10	None	Gain	None	None	None	None	None	None	None	None	None	None	None	None	None	None	None	None	None	None	None	None	None	None	None	None	None	None	None	None	None	None	None	None	None	None	None	None	None	None	None	None	None	None
pHGG_META_0203	pHGG_META_0203	H3.3_G34R	9	11	20	None	None	None	None	None	None	None	None	None	None	Gain	None	Gain	None	None	None	Gain	Gain	None	None	None	None	None	None	None	None	None	Gain	None	None	None	None	None	Gain	None	Gain	Gain	None	Gain	None	None	None	None	None
pHGG_META_0244	pHGG_META_0244	H3.3_G34R	3	7	10	None	Gain	None	None	None	None	None	None	None	None	Gain	None	None	None	None	None	None	Gain	None	None	None	None	None	None	None	None	None	None	None	None	None	None	None	None	None	None	None	None	None	None	None	None	None	None
pHGG_META_0269	pHGG_META_0269	H3.3_G34R	10	14	24	None	None	Gain	Gain	None	None	Gain	None	None	None	None	None	Gain	None	None	None	None	None	None	None	None	None	None	None	None	Gain	None	None	None	Gain	Gain	None	None	Gain	None	Gain	Gain	None	None	None	None	None	None	None
pHGG_META_0271	pHGG_META_0271	H3.3_G34R	2	6	8	None	Gain	None	None	None	None	None	None	None	None	None	None	None	None	None	None	None	None	Gain	None	None	None	None	None	None	None	None	None	None	None	None	None	None	None	None	None	None	None	None	None	None	None	None	Loss
pHGG_META_0398	pHGG_META_0398	H3.3_G34R	6	7	13	Gain	None	None	None	None	None	None	None	None	None	None	None	Gain	Gain	None	None	None	None	None	None	None	None	Gain	None	None	None	None	None	None	None	None	None	None	Gain	None	None	None	None	None	None	Gain	None	None	None
pHGG_META_0399	pHGG_META_0399	H3.3_G34R	2	0	2	None	None	None	None	None	None	None	None	None	None	None	None	None	None	None	None	None	Gain	None	None	None	None	None	None	None	None	None	None	None	Gain	None	None	None	None	None	None	None	None	None	None	None	None	None	None
pHGG_META_0434	pHGG_META_0434	H3.3_G34R	2	7	9	None	None	Gain	None	None	None	None	None	None	None	None	None	None	None	None	None	None	None	None	None	None	None	None	None	None	None	None	None	Gain	None	None	None	None	None	None	None	None	None	None	None	None	None	None	None
pHGG_META_0437	pHGG_META_0437	H3.3_G34R	2	2	4	None	Gain	None	None	Gain	None	None	None	None	None	None	None	None	None	None	None	None	None	None	None	None	None	None	None	None	None	None	None	None	None	None	None	None	None	None	None	None	None	None	None	None	None	None	None
pHGG_META_0448	pHGG_META_0448	H3.3_G34R	10	6	16	None	None	None	None	None	None	None	None	None	None	None	None	Gain	None	None	None	None	Gain	None	None	None	Gain	None	None	None	None	None	Gain	None	Gain	Gain	None	None	Gain	Gain	Gain	None	None	Gain	None	None	None	None	None
pHGG_META_0483	pHGG_META_0483	H3.3_G34R	3	1	4	None	None	None	None	None	None	None	None	None	None	None	None	None	None	None	None	None	Gain	None	None	None	None	None	None	None	None	None	None	None	None	None	None	None	None	None	Gain	None	None	None	Gain	None	None	None	None
pHGG_META_0522	pHGG_META_0522	H3.3_G34R	5	3	8	None	Gain	None	None	None	None	None	None	None	None	None	None	None	None	None	None	None	None	None	None	None	None	Gain	None	Gain	None	None	None	None	None	None	None	None	None	None	Gain	Gain	None	None	None	None	None	None	None
pHGG_META_0538	pHGG_META_0538	H3.3_G34R	1	7	8	None	None	None	None	None	None	None	None	None	None	None	None	Gain	None	None	None	None	None	None	None	None	None	None	None	None	None	None	None	None	None	None	None	None	None	None	None	None	None	None	None	None	None	None	None
pHGG_META_0539	pHGG_META_0539	H3.3_G34R	3	7	10	None	None	None	None	None	None	None	None	None	None	None	None	Gain	Gain	None	None	None	None	None	None	None	None	None	None	None	None	None	None	None	None	None	None	None	None	None	None	None	None	Gain	None	None	None	None	None
pHGG_META_0541	pHGG_META_0541	H3.3_G34R	1	7	8	None	None	None	None	None	None	None	None	None	None	None	None	None	None	None	None	None	None	Gain	None	None	None	None	None	None	None	None	None	None	None	None	None	None	None	None	None	None	None	None	None	None	None	None	None
pHGG_META_0548	pHGG_META_0548	H3.3_G34R	4	3	7	None	Gain	None	None	None	None	None	None	None	None	None	None	None	None	None	None	None	None	Gain	Gain	None	None	Gain	None	None	None	None	None	None	None	None	None	None	None	None	None	None	None	None	None	None	None	None	None
pHGG_META_0549	pHGG_META_0549	H3.3_G34R	3	6	9	None	Gain	None	None	None	None	None	None	None	None	None	None	None	None	None	None	None	Gain	None	None	None	None	Gain	None	None	None	None	None	None	None	None	None	None	None	None	None	None	None	None	None	None	None	None	None
pHGG_META_0550	pHGG_META_0550	H3.3_G34R	2	8	10	None	None	None	None	None	None	None	None	None	None	None	None	None	None	None	None	None	None	Gain	None	None	None	None	None	None	None	None	None	None	Gain	None	None	None	None	None	None	None	None	None	None	None	None	None	None
pHGG_META_0552	pHGG_META_0552	H3.3_G34R	1	5	6	None	None	Gain	None	None	None	None	None	None	None	None	None	None	None	None	None	None	None	None	None	None	None	None	None	None	None	None	None	None	None	None	None	None	None	None	None	None	None	None	None	None	None	None	None
pHGG_META_0570	pHGG_META_0570	H3.3_G34R	3	4	7	None	Gain	None	None	None	None	Gain	None	None	None	None	None	None	None	None	None	None	None	Gain	None	None	None	None	None	None	None	None	None	None	None	None	None	None	None	None	None	None	None	None	None	None	None	None	None
pHGG_META_0571	pHGG_META_0571	H3.3_G34R	1	4	5	Gain	None	None	None	None	None	None	None	None	None	None	None	None	None	None	None	None	None	None	None	None	None	None	None	None	None	None	None	None	None	None	None	None	None	None	None	None	None	None	None	None	None	None	None
pHGG_META_0576	pHGG_META_0576	H3.3_G34R	5	3	8	None	None	None	None	None	None	None	None	Gain	Gain	None	None	None	None	None	None	None	None	None	None	None	None	None	None	Gain	None	None	None	None	Gain	Gain	None	None	None	None	None	None	None	None	None	None	None	None	None
pHGG_META_0581	pHGG_META_0581	H3.3_G34R	1	4	5	None	Gain	None	None	None	None	None	None	None	None	None	None	None	None	None	None	None	None	None	None	None	None	None	None	None	None	None	None	None	None	None	None	None	None	None	None	None	None	None	None	None	None	None	None
pHGG_META_0582	pHGG_META_0582	H3.3_G34R	3	8	11	None	Gain	None	None	None	None	None	None	None	None	None	None	None	None	None	Gain	None	None	None	None	None	None	Gain	None	None	None	None	None	None	None	None	None	None	None	None	None	None	None	None	None	None	None	None	None
pHGG_META_0584	pHGG_META_0584	H3.3_G34R	3	7	10	None	None	None	None	None	Gain	None	None	None	None	Gain	None	None	None	None	None	None	None	None	None	None	None	None	None	None	None	None	None	None	None	None	None	None	None	None	None	None	Gain	None	None	None	None	None	Loss
pHGG_META_0585	pHGG_META_0585	H3.3_G34R	2	5	7	None	None	None	None	None	None	None	None	None	None	None	Gain	None	None	None	None	None	None	Gain	None	None	None	None	None	None	None	None	None	None	None	None	None	None	None	None	None	None	None	None	None	None	None	None	None
pHGG_META_0587	pHGG_META_0587	H3.3_G34R	2	10	12	None	None	None	None	None	None	None	None	None	None	None	None	None	None	None	None	Gain	Gain	None	None	None	None	None	None	None	None	None	None	None	None	None	None	None	None	None	None	None	None	None	None	None	None	None	None
pHGG_META_0591	pHGG_META_0591	H3.3_G34R	3	10	13	None	Gain	None	None	None	None	None	None	None	None	None	None	None	None	None	None	Gain	Gain	None	None	None	None	None	None	None	None	None	None	None	None	None	None	None	None	None	None	None	None	None	None	None	None	None	None
pHGG_META_0708	pHGG_META_0708	H3.3_G34R	3	6	9	None	None	None	None	None	None	None	None	None	None	None	None	None	Gain	None	None	None	Gain	None	None	None	None	Gain	None	None	None	None	None	None	None	None	None	None	None	None	None	None	None	None	None	None	None	None	None
pHGG_META_0730	pHGG_META_0730	H3.3_G34R	0	0	0	None	None	None	None	None	None	None	None	None	None	None	None	None	None	None	None	None	None	None	None	None	None	None	None	None	None	None	None	None	None	None	None	None	None	None	None	None	None	None	None	None	None	None	None
pHGG_META_0750	pHGG_META_0750	H3.3_G34R	4	5	9	None	None	None	None	None	None	Gain	None	None	None	None	None	Gain	Gain	None	None	None	None	None	None	None	None	None	None	None	None	None	None	None	None	None	Gain	None	None	None	None	None	None	None	None	None	None	None	None
pHGG_META_0789	pHGG_META_0789	H3.3_G34R	4	4	8	None	None	None	None	None	None	None	None	None	None	None	None	Gain	Gain	None	None	None	Gain	None	None	None	None	None	None	None	None	None	None	None	None	None	None	None	None	None	Gain	None	None	None	None	None	None	None	None
pHGG_META_0790	pHGG_META_0790	H3.3_G34R	3	5	8	None	Gain	None	None	None	None	None	None	None	None	None	None	Gain	Gain	None	None	None	None	None	None	None	None	None	None	None	None	None	None	None	None	None	None	None	None	None	None	None	None	None	None	None	None	None	None
pHGG_META_0791	pHGG_META_0791	H3.3_G34R	3	1	4	None	Gain	None	None	None	None	Gain	None	None	None	None	None	None	None	None	None	None	None	None	None	None	None	Gain	None	None	None	None	None	None	None	None	None	None	None	None	None	None	None	None	None	None	None	None	None
pHGG_META_0804	pHGG_META_0804	H3.3_G34R	6	4	10	None	None	None	None	None	Gain	None	None	None	None	None	None	Gain	Gain	None	None	Gain	Gain	None	None	None	None	None	None	None	None	None	None	None	None	Gain	None	None	None	None	None	None	None	None	None	None	None	None	Loss
pHGG_META_0817	pHGG_META_0817	H3.3_G34R	1	4	5	None	None	None	None	None	None	None	None	None	None	None	None	None	None	None	None	None	None	Gain	None	None	None	None	None	None	None	None	None	None	None	None	None	None	None	None	None	None	None	None	None	None	None	None	None
pHGG_META_0822	pHGG_META_0822	H3.3_G34R	0	4	4	None	None	None	None	None	None	None	None	None	None	None	None	None	None	None	None	None	None	None	None	None	None	None	None	None	None	None	None	None	None	None	None	None	None	None	None	None	None	None	None	None	None	None	None
pHGG_META_0823	pHGG_META_0823	H3.3_G34R	1	4	5	None	None	None	None	None	None	None	None	None	None	None	None	None	None	None	None	None	None	None	Gain	None	None	None	None	None	None	None	None	None	None	None	None	None	None	None	None	None	None	None	None	None	None	None	None
pHGG_META_0829	pHGG_META_0829	H3.3_G34R	4	3	7	None	None	None	None	None	None	None	None	None	None	None	None	Gain	Gain	None	None	Gain	Gain	None	None	None	None	None	None	None	None	None	None	None	None	None	None	None	None	None	None	None	None	None	None	None	None	None	None
pHGG_META_0831	pHGG_META_0831	H3.3_G34R	1	0	1	None	None	None	None	None	None	None	None	None	None	None	None	None	None	None	None	None	None	None	None	None	None	None	None	Gain	None	None	None	None	None	None	None	None	None	None	None	None	None	None	None	None	None	None	None
pHGG_META_0841	pHGG_META_0841	H3.3_G34R	1	5	6	None	None	None	None	None	None	None	None	None	None	None	None	Gain	None	None	None	None	None	None	None	None	None	None	None	None	None	None	None	None	None	None	None	None	None	None	None	None	None	None	None	None	None	None	None
pHGG_META_0842	pHGG_META_0842	H3.3_G34R	1	7	8	None	None	None	None	None	None	None	None	None	None	None	None	None	None	None	None	None	None	Gain	None	None	None	None	None	None	None	None	None	None	None	None	None	None	None	None	None	None	None	None	None	None	None	None	None
pHGG_META_0843	pHGG_META_0843	H3.3_G34R	0	1	1	None	None	None	None	None	None	None	None	None	None	None	None	None	None	None	None	None	None	None	None	None	None	None	None	None	None	None	None	None	None	None	None	None	None	None	None	None	None	None	None	None	None	None	None
pHGG_META_0847	pHGG_META_0847	H3.3_G34R	7	5	12	None	Gain	None	None	None	None	None	None	None	None	None	None	None	None	None	None	Gain	Gain	None	None	None	None	None	None	None	Gain	None	None	None	None	None	None	None	Gain	Gain	None	None	None	Gain	None	None	None	None	None
pHGG_META_0848	pHGG_META_0848	H3.3_G34R	3	4	7	None	None	None	Gain	None	None	Gain	None	None	None	None	None	None	None	None	None	None	None	None	None	None	None	None	None	None	None	None	None	None	None	None	None	None	None	None	Gain	None	None	None	None	None	None	None	None
pHGG_META_0899	pHGG_META_0899	H3.3_G34R	1	10	11	None	None	None	None	None	None	None	None	None	None	None	None	None	None	None	None	None	Gain	None	None	None	None	None	None	None	None	None	None	None	None	None	None	None	None	None	None	None	None	None	None	None	None	None	None
pHGG_META_1019	pHGG_META_1019	H3.3_G34R	2	7	9	None	None	None	None	None	None	None	None	None	None	None	None	None	None	None	None	None	None	None	None	None	None	None	None	None	None	None	None	None	Gain	Gain	None	None	None	None	None	None	None	None	None	None	None	None	Loss
pHGG_META_1020	pHGG_META_1020	H3.3_G34R	3	6	9	None	Gain	None	None	None	None	None	None	Gain	None	None	None	None	None	None	Gain	None	None	None	None	None	None	None	None	None	None	None	None	None	None	None	None	None	None	None	None	None	None	None	None	None	None	None	None
pHGG_META_1023	pHGG_META_1023	H3.3_G34R	2	6	8	None	Gain	None	None	None	None	None	None	None	None	None	None	None	None	None	None	None	None	None	None	None	None	None	None	None	None	None	None	None	None	None	Gain	None	None	None	None	None	None	None	None	None	None	None	Loss
Index_ID	Index_ID	Histone_K27M_G34RV	Total Gains	Total Losses	An-Score	1p_gain	1q_gain	2p_gain	2q_gain	3p_gain	3q_gain	4p_gain	4q_gain	5p_gain	5q_gain	6p_gain	6q_gain	7p_gain	7q_gain	8p_gain	8q_gain	9p_gain	9q_gain	10p_gain	10q_gain	11p_gain	11q_gain	12p_gain	12q_gain	13q_gain	14q_gain	15q_gain	16p_gain	16q_gain	17p_gain	17q_gain	18p_gain	18q_gain	19p_gain	19q_gain	20p_gain	20q_gain	21q_gain	22q_gain	Xp_gain	Xq_gain	1p_loss	1q_loss	2p_loss
pHGG_META_0158	pHGG_META_0158	H3.3_G34V	1	5	6	None	None	None	None	None	None	None	None	None	None	None	None	None	None	None	None	None	None	Gain	None	None	None	None	None	None	None	None	None	None	None	None	None	None	None	None	None	None	None	None	None	None	None	None	None
pHGG_META_0427	pHGG_META_0427	H3.3_G34V	1	7	8	None	None	None	None	None	None	None	None	None	None	None	None	None	None	None	None	None	None	Gain	None	None	None	None	None	None	None	None	None	None	None	None	None	None	None	None	None	None	None	None	None	None	None	None	None
pHGG_META_0554	pHGG_META_0554	H3.3_G34V	7	6	13	None	None	None	None	None	None	Gain	None	None	None	None	None	None	None	Gain	Gain	Gain	Gain	None	None	None	None	None	None	None	Gain	Gain	None	None	None	None	None	None	None	None	None	None	None	None	None	None	None	None	None
pHGG_META_0590	pHGG_META_0590	H3.3_G34V	5	3	8	None	None	None	None	None	None	None	None	None	None	None	None	Gain	Gain	None	None	Gain	Gain	None	None	None	None	None	None	None	None	None	None	None	Gain	None	None	None	None	None	None	None	None	None	None	None	None	None	None
[truncated: 38 more columns]

## Sheet: H3.1-H3.2 K27M_n=49+1
Table S1. Copy number gains and losses in paediatric gliomas. Data originally published as Mackay et al, Cancer Cell 2017, DOI:https://doi.org/10.1016/j.ccell.2017.08.017
Index_ID	Index_ID	Histone_K27M_G34RV	Total Gains	Total Losses	An-Score	1p_gain	1q_gain	2p_gain	2q_gain	3p_gain	3q_gain	4p_gain	4q_gain	5p_gain	5q_gain	6p_gain	6q_gain	7p_gain	7q_gain	8p_gain	8q_gain	9p_gain	9q_gain	10p_gain	10q_gain	11p_gain	11q_gain	12p_gain	12q_gain	13q_gain	14q_gain	15q_gain	16p_gain	16q_gain	17p_gain	17q_gain	18p_gain	18q_gain	19p_gain	19q_gain	20p_gain	20q_gain	21q_gain	22q_gain	Xp_gain	Xq_gain	1p_loss	1q_loss	2p_loss
pHGG_META_0310	pHGG_META_0310	H3.2_K27M	9	1	10	None	Gain	Gain	Gain	None	None	None	None	None	None	None	None	None	None	Gain	Gain	Gain	Gain	None	None	None	None	Gain	Gain	None	None	None	None	None	None	None	None	None	None	None	None	None	None	None	None	None	None	None	None
pHGG_META_0204	pHGG_META_0204	H3.1_K27M	13	5	18	None	Gain	Gain	None	Gain	Gain	None	None	None	None	None	None	None	None	Gain	Gain	None	None	None	None	None	Gain	None	None	None	None	None	None	None	Gain	Gain	Gain	None	None	None	Gain	Gain	Gain	None	None	None	Loss	None	None
pHGG_META_0210	pHGG_META_0210	H3.1_K27M	1	1	2	None	Gain	None	None	None	None	None	None	None	None	None	None	None	None	None	None	None	None	None	None	None	None	None	None	None	None	None	None	None	None	None	None	None	None	None	None	None	None	None	None	None	None	None	None
pHGG_META_0211	pHGG_META_0211	H3.1_K27M	4	1	5	None	Gain	Gain	Gain	None	None	None	None	None	None	None	None	None	None	None	None	None	None	None	None	None	None	None	None	None	None	None	None	None	None	Gain	None	None	None	None	None	None	None	None	None	None	None	None	None
pHGG_META_0243	pHGG_META_0243	H3.1_K27M	0	0	0	None	None	None	None	None	None	None	None	None	None	None	None	None	None	None	None	None	None	None	None	None	None	None	None	None	None	None	None	None	None	None	None	None	None	None	None	None	None	None	None	None	None	None	None
pHGG_META_0257	pHGG_META_0257	H3.1_K27M	1	0	1	None	Gain	None	None	None	None	None	None	None	None	None	None	None	None	None	None	None	None	None	None	None	None	None	None	None	None	None	None	None	None	None	None	None	None	None	None	None	None	None	None	None	None	None	None
pHGG_META_0264	pHGG_META_0264	H3.1_K27M	3	0	3	None	Gain	Gain	Gain	None	None	None	None	None	None	None	None	None	None	None	None	None	None	None	None	None	None	None	None	None	None	None	None	None	None	None	None	None	None	None	None	None	None	None	None	None	None	None	None
pHGG_META_0268	pHGG_META_0268	H3.1_K27M	3	1	4	None	Gain	Gain	Gain	None	None	None	None	None	None	None	None	None	None	None	None	None	None	None	None	None	None	None	None	None	None	None	None	None	None	None	None	None	None	None	None	None	None	None	None	None	None	None	None
pHGG_META_0285	pHGG_META_0285	H3.1_K27M	3	1	4	None	Gain	Gain	Gain	None	None	None	None	None	None	None	None	None	None	None	None	None	None	None	None	None	None	None	None	None	None	None	None	None	None	None	None	None	None	None	None	None	None	None	None	None	None	None	None
pHGG_META_0287	pHGG_META_0287	H3.1_K27M	5	0	5	None	Gain	Gain	Gain	None	None	None	None	None	None	None	None	None	None	Gain	Gain	None	None	None	None	None	None	None	None	None	None	None	None	None	None	None	None	None	None	None	None	None	None	None	None	None	None	None	None
pHGG_META_0305	pHGG_META_0305	H3.1_K27M	0	0	0	None	None	None	None	None	None	None	None	None	None	None	None	None	None	None	None	None	None	None	None	None	None	None	None	None	None	None	None	None	None	None	None	None	None	None	None	None	None	None	None	None	None	None	None
pHGG_META_0311	pHGG_META_0311	H3.1_K27M	3	11	14	None	None	None	None	None	None	None	None	None	None	None	None	None	Gain	None	None	None	Gain	None	None	None	Gain	None	None	None	None	None	None	None	None	None	None	None	None	None	None	None	None	None	None	None	None	None	None
pHGG_META_0322	pHGG_META_0322	H3.1_K27M	0	0	0	None	None	None	None	None	None	None	None	None	None	None	None	None	None	None	None	None	None	None	None	None	None	None	None	None	None	None	None	None	None	None	None	None	None	None	None	None	None	None	None	None	None	None	None
pHGG_META_0323	pHGG_META_0323	H3.1_K27M	4	5	9	None	Gain	None	None	None	None	None	None	None	None	None	None	None	None	None	None	None	Gain	None	None	None	None	None	None	None	None	None	None	None	None	None	None	None	Gain	Gain	None	None	None	None	None	None	None	None	Loss
pHGG_META_0328	pHGG_META_0328	H3.1_K27M	1	1	2	None	None	None	None	None	None	None	None	None	None	None	None	None	None	None	None	None	None	None	None	None	None	None	None	None	None	None	Gain	None	None	None	None	None	None	None	None	None	None	None	None	None	None	None	None
pHGG_META_0332	pHGG_META_0332	H3.1_K27M	3	0	3	None	Gain	None	None	None	Gain	None	None	Gain	None	None	None	None	None	None	None	None	None	None	None	None	None	None	None	None	None	None	None	None	None	None	None	None	None	None	None	None	None	None	None	None	None	None	None
pHGG_META_0333	pHGG_META_0333	H3.1_K27M	9	11	20	None	None	None	None	Gain	Gain	None	None	None	None	Gain	Gain	Gain	Gain	None	None	None	None	None	None	None	None	None	None	None	None	None	None	None	None	Gain	None	None	None	None	Gain	Gain	None	None	None	None	None	None	None
pHGG_META_0336	pHGG_META_0336	H3.1_K27M	2	9	11	None	Gain	Gain	None	None	None	None	None	None	None	None	None	None	None	None	None	None	None	None	None	None	None	None	None	None	None	None	None	None	None	None	None	None	None	None	None	None	None	None	None	None	Loss	None	None
pHGG_META_0338	pHGG_META_0338	H3.1_K27M	1	1	2	None	Gain	None	None	None	None	None	None	None	None	None	None	None	None	None	None	None	None	None	None	None	None	None	None	None	None	None	None	None	None	None	None	None	None	None	None	None	None	None	None	None	None	None	None
pHGG_META_0340	pHGG_META_0340	H3.1_K27M	3	3	6	None	Gain	Gain	Gain	None	None	None	None	None	None	None	None	None	None	None	None	None	None	None	None	None	None	None	None	None	None	None	None	None	None	None	None	None	None	None	None	None	None	None	None	None	Loss	None	None
pHGG_META_0354	pHGG_META_0354	H3.1_K27M	4	3	7	None	Gain	Gain	Gain	None	None	None	None	None	None	None	None	None	None	None	None	None	None	None	None	None	None	None	None	None	None	None	None	None	None	None	None	None	Gain	None	None	None	None	None	None	None	None	None	None
pHGG_META_0359	pHGG_META_0359	H3.1_K27M	3	5	8	None	None	None	None	None	None	None	None	None	None	None	None	None	None	None	None	Gain	Gain	None	None	None	None	None	None	None	None	None	None	None	None	None	None	None	Gain	None	None	None	None	None	None	None	None	None	None
pHGG_META_0373	pHGG_META_0373	H3.1_K27M	3	2	5	None	Gain	Gain	Gain	None	None	None	None	None	None	None	None	None	None	None	None	None	None	None	None	None	None	None	None	None	None	None	None	None	None	None	None	None	None	None	None	None	None	None	None	None	None	None	None
pHGG_META_0377	pHGG_META_0377	H3.1_K27M	4	2	6	None	Gain	Gain	Gain	None	None	None	None	None	None	None	None	None	None	None	None	None	None	None	None	None	None	None	None	None	None	None	None	None	None	None	None	None	None	None	None	None	Gain	None	None	None	None	None	None
pHGG_META_0385	pHGG_META_0385	H3.1_K27M	1	1	2	None	Gain	None	None	None	None	None	None	None	None	None	None	None	None	None	None	None	None	None	None	None	None	None	None	None	None	None	None	None	None	None	None	None	None	None	None	None	None	None	None	None	None	None	None
pHGG_META_0388	pHGG_META_0388	H3.1_K27M	3	1	4	None	Gain	Gain	None	None	None	None	None	None	None	None	None	None	None	None	None	None	None	None	None	None	None	None	None	None	None	None	None	None	None	Gain	None	None	None	None	None	None	None	None	None	None	None	None	None
pHGG_META_0454	pHGG_META_0454	H3.1_K27M	0	0	0	None	None	None	None	None	None	None	None	None	None	None	None	None	None	None	None	None	None	None	None	None	None	None	None	None	None	None	None	None	None	None	None	None	None	None	None	None	None	None	None	None	None	None	None
pHGG_META_0457	pHGG_META_0457	H3.1_K27M	1	0	1	None	None	None	None	None	Gain	None	None	None	None	None	None	None	None	None	None	None	None	None	None	None	None	None	None	None	None	None	None	None	None	None	None	None	None	None	None	None	None	None	None	None	None	None	None
pHGG_META_0461	pHGG_META_0461	H3.1_K27M	3	6	9	None	Gain	None	Gain	None	None	None	None	None	None	None	None	Gain	None	None	None	None	None	None	None	None	None	None	None	None	None	None	None	None	None	None	None	None	None	None	None	None	None	None	None	None	None	None	None
pHGG_META_0464	pHGG_META_0464	H3.1_K27M	3	1	4	None	Gain	Gain	Gain	None	None	None	None	None	None	None	None	None	None	None	None	None	None	None	None	None	None	None	None	None	None	None	None	None	None	None	None	None	None	None	None	None	None	None	None	None	None	None	None
pHGG_META_0467	pHGG_META_0467	H3.1_K27M	5	0	5	None	Gain	Gain	Gain	None	None	None	None	None	None	None	None	Gain	Gain	None	None	None	None	None	None	None	None	None	None	None	None	None	None	None	None	None	None	None	None	None	None	None	None	None	None	None	None	None	None
pHGG_META_0469	pHGG_META_0469	H3.1_K27M	3	1	4	None	Gain	Gain	Gain	None	None	None	None	None	None	None	None	None	None	None	None	None	None	None	None	None	None	None	None	None	None	None	None	None	None	None	None	None	None	None	None	None	None	None	None	None	None	None	None
pHGG_META_0486	pHGG_META_0486	H3.1_K27M	0	0	0	None	None	None	None	None	None	None	None	None	None	None	None	None	None	None	None	None	None	None	None	None	None	None	None	None	None	None	None	None	None	None	None	None	None	None	None	None	None	None	None	None	None	None	None
pHGG_META_0492	pHGG_META_0492	H3.1_K27M	4	3	7	None	Gain	Gain	Gain	None	None	None	None	None	None	None	None	None	None	None	None	None	None	None	None	None	None	None	None	None	None	None	None	None	None	None	None	None	None	None	None	None	None	None	None	Gain	None	None	None
pHGG_META_0493	pHGG_META_0493	H3.1_K27M	1	1	2	None	None	None	Gain	None	None	None	None	None	None	None	None	None	None	None	None	None	None	None	None	None	None	None	None	None	None	None	None	None	None	None	None	None	None	None	None	None	None	None	None	None	None	None	None
pHGG_META_0495	pHGG_META_0495	H3.1_K27M	0	2	2	None	None	None	None	None	None	None	None	None	None	None	None	None	None	None	None	None	None	None	None	None	None	None	None	None	None	None	None	None	None	None	None	None	None	None	None	None	None	None	None	None	None	None	None
pHGG_META_0517	pHGG_META_0517	H3.1_K27M	5	8	13	None	Gain	Gain	None	None	Gain	None	None	None	None	None	None	None	Gain	None	None	None	None	None	None	None	None	None	None	None	None	None	None	None	None	None	None	None	None	None	None	None	Gain	None	None	None	None	None	None
pHGG_META_0518	pHGG_META_0518	H3.1_K27M	0	0	0	None	None	None	None	None	None	None	None	None	None	None	None	None	None	None	None	None	None	None	None	None	None	None	None	None	None	None	None	None	None	None	None	None	None	None	None	None	None	None	None	None	None	None	None
pHGG_META_0519	pHGG_META_0519	H3.1_K27M	0	0	0	None	None	None	None	None	None	None	None	None	None	None	None	None	None	None	None	None	None	None	None	None	None	None	None	None	None	None	None	None	None	None	None	None	None	None	None	None	None	None	None	None	None	None	None
pHGG_META_0643	pHGG_META_0643	H3.1_K27M	0	4	4	None	None	None	None	None	None	None	None	None	None	None	None	None	None	None	None	None	None	None	None	None	None	None	None	None	None	None	None	None	None	None	None	None	None	None	None	None	None	None	None	None	None	None	None
pHGG_META_0644	pHGG_META_0644	H3.1_K27M	9	0	9	None	Gain	Gain	Gain	None	None	None	None	None	None	None	None	None	Gain	None	None	None	None	None	None	None	None	None	None	None	None	Gain	Gain	Gain	None	None	None	None	None	None	Gain	Gain	None	None	None	None	None	None	None
pHGG_META_0645	pHGG_META_0645	H3.1_K27M	0	0	0	None	None	None	None	None	None	None	None	None	None	None	None	None	None	None	None	None	None	None	None	None	None	None	None	None	None	None	None	None	None	None	None	None	None	None	None	None	None	None	None	None	None	None	None
pHGG_META_0647	pHGG_META_0647	H3.1_K27M	3	0	3	None	None	Gain	Gain	None	None	None	None	None	None	None	None	None	None	None	None	None	None	None	None	None	None	None	None	Gain	None	None	None	None	None	None	None	None	None	None	None	None	None	None	None	None	None	None	None
pHGG_META_0924	pHGG_META_0924	H3.1_K27M	2	2	4	None	None	Gain	Gain	None	None	None	None	None	None	None	None	None	None	None	None	None	None	None	None	None	None	None	None	None	None	None	None	None	None	None	None	None	None	None	None	None	None	None	None	None	None	None	None
pHGG_META_0930	pHGG_META_0930	H3.1_K27M	5	1	6	None	Gain	None	None	None	None	None	None	None	None	None	None	None	None	Gain	Gain	None	None	None	None	None	None	None	None	None	None	Gain	None	None	None	None	None	None	None	None	None	None	Gain	None	None	None	None	None	None
pHGG_META_0988	pHGG_META_0988	H3.1_K27M	4	5	9	Gain	None	Gain	Gain	None	None	None	None	None	None	None	None	None	None	None	None	None	None	None	Gain	None	None	None	None	None	None	None	None	None	None	None	None	None	None	None	None	None	None	None	None	None	None	None	None
pHGG_META_0990	pHGG_META_0990	H3.1_K27M	4	3	7	None	None	Gain	Gain	None	None	None	None	None	None	None	None	None	None	Gain	Gain	None	None	None	None	None	None	None	None	None	None	None	None	None	None	None	None	None	None	None	None	None	None	None	None	None	None	None	None
pHGG_META_1013	pHGG_META_1013	H3.1_K27M	1	7	8	None	None	None	None	None	None	None	None	None	None	None	None	Gain	None	None	None	None	None	None	None	None	None	None	None	None	None	None	None	None	None	None	None	None	None	None	None	None	None	None	None	None	None	None	Loss
pHGG_META_1032	pHGG_META_1032	H3.1_K27M	1	0	1	None	None	None	None	None	None	None	None	None	None	None	None	None	None	None	None	None	None	None	None	None	None	None	None	None	Gain	None	None	None	None	None	None	None	None	None	None	None	None	None	None	None	None	None	None
pHGG_META_1036	pHGG_META_1036	H3.1_K27M	1	2	3	None	None	None	None	None	None	None	None	None	None	None	None	None	None	None	None	None	None	None	None	None	None	None	None	None	Gain	None	None	None	None	None	None	None	None	None	None	None	None	None	None	None	None	None	None
[truncated: 38 more columns]
