# Supplementary material for: The H3.3K27M oncohistone affects replication stress outcome and provokes genomic instability in pediatric glioma
Source: PLoS Genet. 2021 Nov 9;17(11):e1009868. doi: 10.1371/journal.pgen.1009868 (PMC8604337; doi:10.1371/journal.pgen.1009868)
Supplement: S2 Table — Proteins that interact with FLAG-H3.3WT and FLAG-H3.3K27M were identified using an immunoprecipitation (IP)/mass spectrometry approach and protein abundance was measured using spectral counts. Related to Fig 2A. (XLSX) [file pgen.1009868.s005.xlsx]

## Sheet: Nucleosome content
Table S2. Spectral counts for proteins that interact with H3.3 wild type and K27M mutant. Proteins that interact with H3.3 wild type and K27M mutant were identified using an immunoprecipitation (IP)/mass spectrometry approach and protein abundance was measured using spectral counts.
		#spec_TR1	#spec_TR2	#spec_TR3	#spec_TR4
EV	P62805|H4_HUMAN	7	12	12	8
H3.3WT	P62805|H4_HUMAN	39	54	41	26
H3.3K27M	P62805|H4_HUMAN	34	NA	35	40
EV	P84243|H33_HUMAN	7	8	5	6
H3.3WT	P84243|H33_HUMAN	27	43	39	25
H3.3K27M	P84243|H33_HUMAN	31	NA	34	23

## Sheet: Raw spectral counts
Table S2. Spectral counts for proteins that interact with H3.3 wild type and K27M mutant. Proteins that interact with H3.3 wild type and K27M mutant were identified using an immunoprecipitation (IP)/mass spectrometry approach and protein abundance was measured using spectral counts.
	H3.3-K27M			H3.3-WT				EV
1037 protein	#Spec TR1	#Spec TR3	#Spec TR4	#Spec TR1	#Spec TR2	#Spec TR3	#Spec TR4	#Spec TR1	#Spec TR2	#Spec TR3	#Spec TR4
A0M8Q6|LAC7_HUMAN	0	0	0	0	0	0	1	0	0	0	0
A6NIZ1|RP1BL_HUMAN	0	0	0	0	0	0	0	0	0	0	0
A6NNA2|SRRM3_HUMAN	0	0	0	0	0	0	0	0	0	0	0
A8K2U0|A2ML1_HUMAN	0	0	0	0	0	0	0	0	0	0	0
A8MWD9|RUXGL_HUMAN	1	0	0	1	0	0	0	1	0	0	0
B2RPK0|HGB1A_HUMAN	0	0	2	0	0	1	1	0	0	0	0
B5ME19|EIFCL_HUMAN	1	2	0	1	1	0	1	0	1	1	0
B9A064|IGLL5_HUMAN	0	0	0	0	0	18	1	0	0	0	0
E9PAV3|NACAM_HUMAN	1	1	0	1	1	0	1	0	1	1	1
O00116|ADAS_HUMAN	0	0	0	1	0	0	0	0	0	0	0
O00148|DX39A_HUMAN	0	0	0	0	0	0	0	0	0	2	0
O00204|ST2B1_HUMAN	0	0	0	0	0	0	0	0	1	0	0
O00232|PSD12_HUMAN	0	0	0	0	0	0	0	0	1	0	0
O00299|CLIC1_HUMAN	0	6	5	0	0	3	8	0	1	5	5
O00410|IPO5_HUMAN	0	0	0	2	2	0	0	0	0	0	0
O00479|HMGN4_HUMAN	0	0	0	0	2	0	0	0	0	0	0
O00483|NDUA4_HUMAN	0	0	0	0	0	0	0	1	0	0	0
O00555|CAC1A_HUMAN	0	1	0	0	0	0	0	0	0	0	0
O00571|DDX3X_HUMAN	14	0	2	13	13	0	0	3	7	2	0
O00622|CYR61_HUMAN	4	0	0	1	3	0	0	6	3	0	0
O14556|G3PT_HUMAN	6	5	3	3	4	4	7	7	9	9	3
O14602|IF1AY_HUMAN	6	1	0	4	4	0	1	4	2	0	0
O14732|IMPA2_HUMAN	0	0	0	0	0	0	0	0	0	0	0
O14744|ANM5_HUMAN	4	37	33	7	8	20	28	3	3	29	26
O14818|PSA7_HUMAN	0	1	2	0	0	1	2	0	0	1	3
O14828|SCAM3_HUMAN	0	0	0	0	0	0	0	1	0	0	0
O14979|HNRDL_HUMAN	0	0	0	1	0	0	0	0	2	0	0
O14983|AT2A1_HUMAN	0	0	0	0	0	0	0	1	1	0	0
O15145|ARPC3_HUMAN	0	0	0	0	0	0	0	0	1	0	0
O15260|SURF4_HUMAN	0	0	0	1	1	0	0	0	1	0	0
O15427|MOT4_HUMAN	0	0	0	1	0	0	0	1	0	0	0
O43143|DHX15_HUMAN	0	0	0	0	0	0	1	0	0	1	0
O43175|SERA_HUMAN	0	1	0	0	0	0	0	1	1	0	0
O43240|KLK10_HUMAN	0	0	0	0	0	1	0	0	0	0	0
O43242|PSMD3_HUMAN	0	0	0	0	0	0	0	1	0	0	0
O43290|SNUT1_HUMAN	0	0	0	0	2	0	0	0	2	0	0
O43318|M3K7_HUMAN	2	0	0	4	3	0	0	1	0	0	1
O43390|HNRPR_HUMAN	18	7	6	14	21	5	4	13	15	0	2
O43548|TGM5_HUMAN	0	0	0	0	0	0	0	0	0	0	0
O43707|ACTN4_HUMAN	2	51	43	5	6	32	36	2	7	42	34
O43719|HTSF1_HUMAN	5	10	12	8	4	6	10	0	0	0	0
O43776|SYNC_HUMAN	0	0	1	0	0	0	0	0	0	2	2
O43790|KRT86_HUMAN	0	0	0	0	0	0	19	0	0	0	0
O43809|CPSF5_HUMAN	2	0	0	5	3	0	0	1	3	0	0
O43847|NRDC_HUMAN	0	0	0	0	0	0	0	0	0	1	0
O43852|CALU_HUMAN	0	0	0	0	0	0	1	0	0	0	0
O60361|NDK8_HUMAN	0	1	3	2	0	1	3	1	0	2	3
O60437|PEPL_HUMAN	0	0	0	0	0	0	0	0	4	0	0
O60488|ACSL4_HUMAN	0	0	0	0	1	0	0	0	0	0	0
O60506|HNRPQ_HUMAN	12	7	7	8	13	4	5	6	10	4	2
O60664|PLIN3_HUMAN	0	0	0	0	0	0	0	2	1	0	0
O60814|H2B1K_HUMAN	25	35	29	27	41	35	26	7	8	7	7
O60869|EDF1_HUMAN	1	0	0	1	0	0	0	1	0	0	0
O75083|WDR1_HUMAN	0	4	6	0	0	0	4	0	0	3	3
O75116|ROCK2_HUMAN	0	0	0	0	0	0	0	0	0	0	1
O75223|GGCT_HUMAN	0	0	0	0	0	0	1	0	0	0	0
O75319|DUS11_HUMAN	0	0	0	0	1	0	0	0	0	0	0
O75342|LX12B_HUMAN	0	0	0	0	0	0	0	0	0	0	0
O75367|H2AY_HUMAN	17	9	4	5	16	6	5	0	0	0	0
O75369|FLNB_HUMAN	0	14	5	0	2	5	13	0	0	15	11
O75390|CISY_HUMAN	0	0	2	0	0	0	1	0	0	2	2
O75394|RM33_HUMAN	0	0	0	0	1	0	0	1	0	0	0
O75396|SC22B_HUMAN	2	0	0	2	2	0	0	3	2	0	0
O75436|VP26A_HUMAN	0	0	0	0	0	0	0	0	0	1	0
O75449|KTNA1_HUMAN	0	1	1	0	0	0	1	0	0	0	1
O75607|NPM3_HUMAN	0	1	1	0	1	1	1	0	0	0	0
O75608|LYPA1_HUMAN	0	0	0	0	0	0	0	0	0	0	0
O75821|EIF3G_HUMAN	0	2	4	2	1	0	0	0	0	1	0
O75915|PRAF3_HUMAN	0	0	0	0	0	0	0	1	0	0	0
O76013|KRT36_HUMAN	0	0	0	0	0	0	4	0	0	0	0
O76021|RL1D1_HUMAN	0	0	1	0	1	0	0	0	0	1	1
O76031|CLPX_HUMAN	0	0	0	0	0	0	0	0	0	1	0
O76094|SRP72_HUMAN	0	0	0	0	0	0	0	0	1	0	0
O94979|SC31A_HUMAN	0	0	0	0	0	0	0	0	0	0	1
O95218|ZRAB2_HUMAN	0	0	0	0	0	0	3	0	0	0	0
O95573|ACSL3_HUMAN	0	0	0	0	1	0	0	0	0	0	0
O95678|K2C75_HUMAN	0	0	0	0	0	0	0	0	0	0	0
O95716|RAB3D_HUMAN	0	0	0	0	0	0	0	2	0	0	0
O95793|STAU1_HUMAN	0	0	0	0	1	0	0	0	0	0	0
O95833|CLIC3_HUMAN	0	0	0	0	0	0	0	0	2	0	0
O95969|SG1D2_HUMAN	0	1	0	0	0	1	1	0	0	1	1
P00338|LDHA_HUMAN	0	10	6	1	0	5	10	2	13	8	8
P00367|DHE3_HUMAN	0	3	4	0	0	0	5	0	0	5	1
P00387|NB5R3_HUMAN	4	0	0	4	5	0	0	4	3	0	0
P00491|PNPH_HUMAN	0	0	0	0	0	0	0	0	0	0	0
P00505|AATM_HUMAN	0	0	0	0	0	0	1	0	0	0	2
P00558|PGK1_HUMAN	0	7	6	0	0	4	10	0	5	8	12
P00738|HPT_HUMAN	0	0	0	0	0	12	0	0	0	0	0
P00846|ATP6_HUMAN	0	0	0	1	0	0	0	0	0	0	0
P01024|CO3_HUMAN	0	0	0	1	0	1	0	0	1	0	0
P01040|CYTA_HUMAN	3	3	1	2	1	5	6	0	1	3	3
P01591|IGJ_HUMAN	0	0	1	0	0	6	0	0	0	1	0
P01602|KV110_HUMAN	0	0	0	2	0	0	0	0	0	0	0
P01604|KV112_HUMAN	0	0	0	2	0	0	0	0	0	0	0
P01614|KV201_HUMAN	201	3	2	0	172	2	2	175	154	0	4
P01617|KV204_HUMAN	0	0	0	131	0	0	0	0	0	0	0
P01707|LV204_HUMAN	0	0	0	0	0	1	0	0	0	0	0
P01766|HV305_HUMAN	0	0	0	0	0	3	0	0	0	0	0
P01833|PIGR_HUMAN	0	0	5	0	0	34	0	0	0	0	0
P01834|IGKC_HUMAN	0	0	0	0	0	26	3	0	1	2	1
P01857|IGHG1_HUMAN	0	0	0	0	1	18	6	0	7	5	4
P01859|IGHG2_HUMAN	14	0	0	2	2	0	5	4	6	3	2
P01860|IGHG3_HUMAN	13	0	0	0	0	0	6	0	0	0	0
P01861|IGHG4_HUMAN	0	0	0	0	0	0	0	0	0	3	0
P01871|IGHM_HUMAN	0	0	0	0	0	3	0	0	0	0	0
P01876|IGHA1_HUMAN	0	0	7	0	0	45	2	0	0	0	0
P01877|IGHA2_HUMAN	0	0	0	0	0	22	0	0	0	0	0
P01891|1A68_HUMAN	1	0	0	0	2	0	0	0	0	0	0
P01893|HLAH_HUMAN	1	0	0	0	0	0	0	0	0	0	0
P02042|HBD_HUMAN	0	0	0	0	0	0	1	0	0	0	0
P02452|CO1A1_HUMAN	0	0	0	1	0	0	0	0	0	0	0
P02533|K1C14_HUMAN	21	47	37	39	35	66	65	24	0	55	23
P02538|K2C6A_HUMAN	21	0	39	47	36	61	55	0	144	30	23
P02545|LMNA_HUMAN	1	13	10	3	3	7	11	0	16	16	11
P02647|APOA1_HUMAN	0	0	0	0	0	0	0	0	0	0	1
P02652|APOA2_HUMAN	0	0	0	0	0	1	0	0	0	0	0
P02671|FIBA_HUMAN	0	0	0	0	0	0	2	0	0	2	3
P02768|ALBU_HUMAN	10	19	12	15	11	35	24	10	23	20	17
P02786|TFR1_HUMAN	1	0	0	0	0	0	0	0	0	0	0
P02787|TRFE_HUMAN	0	0	0	0	0	2	0	0	0	0	0
P02788|TRFL_HUMAN	0	0	0	4	0	8	6	0	0	3	2
P03989|1B27_HUMAN	1	0	0	0	0	0	0	2	0	0	0
P04040|CATA_HUMAN	0	0	0	0	0	0	1	0	0	0	0
P04062|GLCM_HUMAN	0	0	0	0	0	0	1	0	0	0	0
P04075|ALDOA_HUMAN	1	9	13	1	1	8	10	0	7	13	9
P04080|CYTB_HUMAN	0	0	0	0	0	0	0	0	2	0	0
P04083|ANXA1_HUMAN	0	6	9	1	0	10	10	0	6	8	10
P04208|LV106_HUMAN	0	0	0	2	0	0	0	0	0	0	0
P04259|K2C6B_HUMAN	0	0	0	40	0	0	55	0	126	33	0
P04264|K2C1_HUMAN	108	211	162	118	133	262	220	95	160	172	106
P04406|G3P_HUMAN	12	67	55	7	13	55	50	19	44	44	40
P04439|1A03_HUMAN	1	0	0	3	2	0	0	0	0	0	0
P04632|CPNS1_HUMAN	1	0	0	0	0	0	0	0	0	0	0
P04792|HSPB1_HUMAN	1	1	1	2	2	10	2	4	19	2	1
P04843|RPN1_HUMAN	4	0	0	7	8	0	0	10	7	0	0
P04844|RPN2_HUMAN	3	0	0	6	5	0	0	3	6	0	0
P04908|H2A1B_HUMAN	27	27	26	20	27	30	16	0	6	0	0
P05023|AT1A1_HUMAN	5	0	0	5	3	0	0	5	3	0	0
P05089|ARGI1_HUMAN	0	6	2	0	0	4	6	0	9	4	2
P05091|ALDH2_HUMAN	0	0	0	0	0	0	0	0	1	0	0
P05109|S10A8_HUMAN	6	4	6	5	5	17	14	3	21	15	16
P05120|PAI2_HUMAN	0	0	0	0	0	0	1	0	1	0	0
P05141|ADT2_HUMAN	4	1	0	5	4	0	0	6	6	0	0
P05164|PERM_HUMAN	0	0	0	0	0	5	1	0	0	0	0
P05198|IF2A_HUMAN	0	1	1	0	1	0	0	0	0	1	1
P05204|HMGN2_HUMAN	0	0	0	0	3	0	0	1	2	0	0
P05386|RLA1_HUMAN	0	0	0	0	0	1	0	0	1	0	0
P05387|RLA2_HUMAN	0	0	1	0	0	1	1	0	2	1	1
P05388|RLA0_HUMAN	7	0	2	4	5	1	3	0	2	1	0
P05534|1A24_HUMAN	1	0	0	3	2	0	0	2	1	0	0
P05556|ITB1_HUMAN	10	0	0	12	9	0	0	10	8	0	0
P05783|K1C18_HUMAN	0	0	0	0	0	0	3	0	0	4	3
P05787|K2C8_HUMAN	0	0	0	0	0	0	13	0	0	0	0
P06309|KV205_HUMAN	0	3	2	0	171	2	2	173	0	0	4
P06310|KV206_HUMAN	188	3	2	157	163	2	0	161	147	3	4
P06396|GELS_HUMAN	0	0	0	0	0	4	0	0	0	0	0
P06576|ATPB_HUMAN	16	5	4	21	20	2	6	18	30	5	3
P06702|S10A9_HUMAN	5	1	6	4	4	16	13	0	34	9	8
P06703|S10A6_HUMAN	0	1	1	0	0	0	1	0	1	1	0
P06733|ENOA_HUMAN	8	35	40	7	7	34	25	11	24	27	28
P06744|G6PI_HUMAN	0	2	3	0	0	1	2	0	1	2	0
P06748|NPM_HUMAN	25	41	31	29	28	29	29	12	6	7	6
P06753|TPM3_HUMAN	0	3	0	0	0	1	0	0	3	3	1
P06899|H2B1J_HUMAN	23	33	27	25	0	35	24	7	7	5	5
P07099|HYEP_HUMAN	1	0	0	0	0	0	0	0	0	0	0
P07108|ACBP_HUMAN	0	0	0	0	0	0	0	0	1	0	0
P07195|LDHB_HUMAN	1	10	10	1	1	10	12	2	2	13	10
P07237|PDIA1_HUMAN	0	2	4	0	0	0	2	0	14	3	2
P07339|CATD_HUMAN	0	3	3	0	0	1	4	0	6	2	2
P07355|ANXA2_HUMAN	6	25	23	13	9	17	24	9	16	25	23
P07384|CAN1_HUMAN	0	0	0	0	0	0	0	0	1	0	0
P07437|TBB5_HUMAN	28	7	6	36	33	4	6	37	34	11	8
P07476|INVO_HUMAN	0	0	0	0	0	0	0	0	5	0	0
P07737|PROF1_HUMAN	1	10	7	2	2	8	7	0	5	6	6
P07900|HS90A_HUMAN	20	55	51	38	33	32	39	14	23	57	44
P07910|HNRPC_HUMAN	10	9	14	13	13	9	11	6	5	12	9
P07951|TPM2_HUMAN	0	3	0	0	0	1	0	0	0	0	1
P08133|ANXA6_HUMAN	0	4	5	0	0	1	0	0	0	0	0
P08195|4F2_HUMAN	1	0	0	2	1	0	0	3	1	0	0
P08237|PFKAM_HUMAN	0	0	0	0	0	0	0	1	0	0	0
P08238|HS90B_HUMAN	30	65	47	39	40	31	38	18	32	56	43
P08246|ELNE_HUMAN	0	0	0	0	0	1	2	0	0	1	2
P08579|RU2B_HUMAN	2	0	0	0	3	0	0	1	1	0	0
P08670|VIME_HUMAN	10	1	3	6	6	8	13	6	5	1	2
P08708|RS17_HUMAN	5	0	0	8	4	0	0	0	1	0	0
P08727|K1C19_HUMAN	0	0	7	0	0	21	0	0	0	0	0
P08758|ANXA5_HUMAN	0	6	8	0	0	7	6	0	0	7	6
P08779|K1C16_HUMAN	0	30	25	38	27	39	58	16	128	33	16
P08865|RSSA_HUMAN	1	7	10	2	3	7	6	0	4	0	0
P08962|CD63_HUMAN	0	0	0	0	0	0	0	1	0	0	0
P09012|SNRPA_HUMAN	0	0	0	0	0	0	0	1	1	0	0
P09038|FGF2_HUMAN	3	0	0	1	2	0	0	2	1	0	0
P09211|GSTP1_HUMAN	0	2	3	0	0	1	4	0	5	1	1
P09382|LEG1_HUMAN	1	8	10	2	1	4	8	4	1	7	7
P09429|HMGB1_HUMAN	3	2	2	1	3	1	1	2	3	3	3
P09493|TPM1_HUMAN	0	3	0	0	0	1	0	0	0	0	1
P09651|ROA1_HUMAN	31	15	21	20	19	7	7	22	23	7	6
P09874|PARP1_HUMAN	2	0	0	12	6	0	4	0	0	0	0
P09936|UCHL1_HUMAN	0	0	0	0	0	0	2	0	0	1	1
P09972|ALDOC_HUMAN	0	1	3	0	0	0	4	0	0	5	5
P0C0S5|H2AZ_HUMAN	19	15	14	19	23	18	15	0	6	0	0
P0C0S8|H2A1_HUMAN	0	31	0	0	0	0	21	7	0	6	5
P0C7P0|CISD3_HUMAN	1	0	0	1	2	0	0	2	0	0	0
P0CF74|LAC6_HUMAN	0	0	0	0	0	0	1	0	0	0	0
P0CG04|LAC1_HUMAN	0	0	0	0	0	0	1	0	0	0	0
P0CG05|LAC2_HUMAN	0	0	0	0	0	19	1	0	0	0	0
P0CG06|LAC3_HUMAN	0	0	0	0	0	7	1	0	0	0	0
P0CG40|SP9_HUMAN	1	0	0	1	0	0	0	0	0	0	0
P0CG47|UBB_HUMAN	8	0	0	6	7	8	0	5	8	0	6
P0CG48|UBC_HUMAN	8	0	0	6	7	8	0	5	8	0	6
P0DME0|SETLP_HUMAN	0	0	0	6	0	0	0	0	0	2	1
P0DMV8|HS71A_HUMAN	0	6	0	0	0	6	5	0	7	7	8
P0DMV9|HS71B_HUMAN	0	6	0	0	0	6	5	0	7	7	8
P10314|1A32_HUMAN	1	0	0	0	2	0	0	0	0	0	0
P10316|1A69_HUMAN	1	0	0	0	2	0	0	0	0	0	0
P10319|1B58_HUMAN	1	0	0	3	0	0	0	2	0	0	0
P10321|1C07_HUMAN	1	0	0	0	0	0	0	0	0	0	0
P10412|H14_HUMAN	6	2	2	0	0	6	3	0	0	3	4
P10599|THIO_HUMAN	0	0	0	0	0	2	1	0	0	0	0
P10620|MGST1_HUMAN	0	0	0	0	0	0	0	1	0	0	0
P10768|ESTD_HUMAN	0	1	1	0	0	0	0	0	0	1	1
P10809|CH60_HUMAN	16	12	13	19	16	9	12	17	19	7	8
P10909|CLUS_HUMAN	0	0	0	0	0	4	0	0	0	0	0
P11021|GRP78_HUMAN	8	26	22	13	14	14	21	11	25	24	19
P11142|HSP7C_HUMAN	24	50	44	33	34	33	35	31	37	54	40
P11166|GTR1_HUMAN	2	0	0	0	1	0	0	3	1	0	0
P11233|RALA_HUMAN	0	0	0	0	1	0	0	0	0	0	0
P11279|LAMP1_HUMAN	2	0	0	2	2	0	0	2	3	0	0
P11387|TOP1_HUMAN	0	0	0	0	3	0	0	1	0	0	0
P11388|TOP2A_HUMAN	0	0	0	1	0	0	0	0	0	0	0
P11413|G6PD_HUMAN	0	3	0	0	0	0	1	0	0	2	0
P11586|C1TC_HUMAN	0	0	0	0	0	0	1	0	0	0	0
P11940|PABP1_HUMAN	0	1	1	0	1	0	0	0	1	4	0
P12004|PCNA_HUMAN	0	1	1	0	0	0	1	0	0	0	2
P12235|ADT1_HUMAN	0	0	0	0	0	0	0	0	0	0	0
P12236|ADT3_HUMAN	0	0	0	0	0	0	0	0	0	0	0
P12268|IMDH2_HUMAN	3	1	1	4	3	0	0	3	2	3	2
P12273|PIP_HUMAN	0	4	3	2	3	10	5	0	2	3	2
P12532|KCRU_HUMAN	0	0	0	0	0	0	0	0	1	0	0
P12814|ACTN1_HUMAN	2	33	30	0	0	22	27	2	0	28	18
P12956|XRCC6_HUMAN	2	9	12	7	8	2	4	0	1	9	8
P13010|XRCC5_HUMAN	0	13	10	3	5	1	3	0	1	11	8
P13637|AT1A3_HUMAN	0	0	0	0	3	0	0	0	3	0	0
P13639|EF2_HUMAN	3	29	30	5	4	3	11	1	20	27	17
P13645|K1C10_HUMAN	83	208	100	80	92	0	147	39	134	0	82
P13646|K1C13_HUMAN	0	0	0	0	0	0	22	0	19	0	0
P13647|K2C5_HUMAN	23	45	54	38	30	58	58	17	96	42	25
P13667|PDIA4_HUMAN	0	0	0	0	0	0	1	0	0	0	0
P13693|TCTP_HUMAN	0	0	0	0	0	0	0	0	2	0	1
P13726|TF_HUMAN	0	0	0	0	0	0	0	2	0	0	0
P13797|PLST_HUMAN	0	0	0	0	0	0	0	0	1	0	0
P13929|ENOB_HUMAN	0	0	0	0	0	0	0	0	3	0	0
P14174|MIF_HUMAN	0	1	2	0	0	1	1	0	0	2	1
P14314|GLU2B_HUMAN	0	1	0	0	0	0	0	0	0	1	0
P14324|FPPS_HUMAN	0	0	0	0	0	0	0	0	1	0	0
P14618|KPYM_HUMAN	4	41	27	8	8	22	21	7	20	23	20
P14625|ENPL_HUMAN	6	35	28	20	19	23	21	3	9	23	18
P14649|MYL6B_HUMAN	0	1	0	0	0	0	0	0	0	0	0
P14678|RSMB_HUMAN	6	1	2	2	6	0	1	5	4	0	0
P14735|IDE_HUMAN	0	0	0	0	0	0	0	0	4	0	0
P14866|HNRPL_HUMAN	0	0	1	0	0	0	0	0	0	2	0
P14923|PLAK_HUMAN	1	0	5	2	1	3	15	0	27	7	0
P15170|ERF3A_HUMAN	1	0	0	1	0	0	0	0	0	0	0
P15259|PGAM2_HUMAN	2	0	0	3	0	5	0	4	0	0	0
P15311|EZRI_HUMAN	6	22	23	4	6	13	17	4	9	19	18
P15531|NDKA_HUMAN	0	1	0	2	0	1	3	1	2	2	3
P15559|NQO1_HUMAN	0	3	1	0	0	0	0	0	0	0	3
P15880|RS2_HUMAN	7	0	0	12	10	0	0	0	5	0	0
P15924|DESP_HUMAN	1	1	5	1	0	6	20	2	87	10	5
P16070|CD44_HUMAN	0	0	0	3	4	0	0	5	3	0	0
P16188|1A30_HUMAN	1	0	0	3	2	0	0	2	0	0	0
P16189|1A31_HUMAN	1	0	0	0	2	0	0	0	0	0	0
P16190|1A33_HUMAN	1	0	0	0	2	0	0	0	0	0	0
P16401|H15_HUMAN	2	0	0	1	4	2	0	0	3	0	0
P16402|H13_HUMAN	6	2	2	0	0	0	3	0	0	3	4
P16403|H12_HUMAN	6	2	2	9	13	0	3	8	9	3	4
P16520|GBB3_HUMAN	1	0	0	0	0	0	1	0	0	0	0
P16615|AT2A2_HUMAN	0	0	0	0	0	0	0	1	1	0	0
P16949|STMN1_HUMAN	0	0	0	0	0	0	0	0	0	1	0
P17096|HMGA1_HUMAN	6	0	0	6	7	0	0	5	6	0	0
P17174|AATC_HUMAN	1	1	0	1	1	0	1	0	1	1	1
P17655|CAN2_HUMAN	1	0	0	2	2	0	0	1	0	0	0
P17844|DDX5_HUMAN	11	1	0	6	12	0	0	4	6	0	1
P17858|PFKAL_HUMAN	0	0	0	0	0	0	0	1	0	0	0
P17987|TCPA_HUMAN	0	13	4	6	3	3	7	1	2	3	3
P18077|RL35A_HUMAN	0	0	0	1	0	0	0	0	0	0	0
P18085|ARF4_HUMAN	2	0	0	2	3	0	0	4	4	0	0
P18124|RL7_HUMAN	7	2	2	11	12	3	2	1	3	0	0
P18206|VINC_HUMAN	0	14	9	1	0	3	8	0	0	19	12
P18462|1A25_HUMAN	1	0	0	0	2	0	0	0	0	0	0
P18463|1B37_HUMAN	1	0	0	0	0	0	0	2	0	0	0
P18464|1B51_HUMAN	1	0	0	3	0	0	0	2	0	0	0
P18465|1B57_HUMAN	1	0	0	3	0	0	0	0	0	0	0
P18621|RL17_HUMAN	0	0	2	0	4	0	1	0	1	0	0
P18669|PGAM1_HUMAN	2	7	9	3	0	5	9	4	8	9	8
P19012|K1C15_HUMAN	0	0	0	0	0	0	0	0	0	0	0
P19013|K2C4_HUMAN	0	0	0	0	0	0	0	0	0	0	0
P19338|NUCL_HUMAN	17	21	18	11	21	15	14	0	3	8	6
P19474|RO52_HUMAN	18	1	2	22	22	0	0	25	17	0	0
P19784|CSK22_HUMAN	5	6	7	13	13	5	6	0	0	0	0
P19971|TYPH_HUMAN	0	0	0	0	0	0	0	0	4	0	0
P20042|IF2B_HUMAN	0	0	0	0	1	0	0	0	0	0	0
P20290|BTF3_HUMAN	0	0	0	0	0	0	1	1	0	1	1
P20336|RAB3A_HUMAN	0	0	0	0	0	0	0	2	0	0	0
P20337|RAB3B_HUMAN	0	0	0	0	0	0	0	2	0	0	0
P20618|PSB1_HUMAN	0	1	1	0	0	1	2	0	1	1	1
P20645|MPRD_HUMAN	0	0	0	0	0	0	0	1	0	0	0
P20671|H2A1D_HUMAN	0	31	0	0	0	0	21	7	0	6	5
P20813|CP2B6_HUMAN	0	1	0	0	0	0	0	0	0	0	0
P20929|NEBU_HUMAN	0	0	0	0	0	1	0	0	0	0	0
P20930|FILA_HUMAN	0	0	0	0	0	2	0	0	4	0	0
P21108|PRPS3_HUMAN	0	1	0	0	0	0	0	0	0	1	0
P21127|CD11B_HUMAN	1	0	0	3	3	0	0	0	0	0	0
P21291|CSRP1_HUMAN	0	1	2	0	0	1	1	0	0	1	1
P21333|FLNA_HUMAN	5	102	78	17	12	80	85	2	4	96	78
P21796|VDAC1_HUMAN	0	0	0	0	0	0	0	0	2	0	0
P21926|CD9_HUMAN	0	0	0	0	0	0	0	1	0	0	0
P21980|TGM2_HUMAN	0	1	0	0	0	0	0	0	0	1	0
P22087|FBRL_HUMAN	11	0	0	8	12	0	0	8	13	0	0
P22090|RS4Y1_HUMAN	0	0	0	0	0	0	0	2	0	0	0
P22234|PUR6_HUMAN	1	0	1	2	2	0	0	2	0	1	1
P22314|UBA1_HUMAN	0	8	4	0	0	0	3	0	0	9	5
P22392|NDKB_HUMAN	0	1	3	2	0	1	3	1	2	2	3
P22626|ROA2_HUMAN	9	9	11	6	9	0	3	5	6	4	2
P22735|TGM1_HUMAN	0	0	0	0	0	0	0	0	3	0	0
P23246|SFPQ_HUMAN	5	8	7	6	8	4	4	2	6	6	2
P23284|PPIB_HUMAN	8	11	17	9	11	8	14	9	8	14	14
P23381|SYWC_HUMAN	0	1	0	0	0	0	0	0	0	1	1
P23396|RS3_HUMAN	10	5	4	17	12	0	4	0	4	1	2
P23490|LORI_HUMAN	0	0	0	0	0	0	0	0	0	0	0
P23526|SAHH_HUMAN	0	1	0	0	0	0	3	0	1	4	5
P23527|H2B1O_HUMAN	23	33	27	0	0	35	24	7	7	5	5
P23528|COF1_HUMAN	0	4	5	2	1	4	3	3	4	3	3
P23588|IF4B_HUMAN	19	52	50	21	25	41	39	11	13	47	29
P23763|VAMP1_HUMAN	0	0	0	0	0	0	0	1	0	0	0
P24534|EF1B_HUMAN	0	1	1	0	0	0	1	0	1	1	0
P24539|AT5F1_HUMAN	1	0	0	1	1	0	0	3	1	0	0
P25205|MCM3_HUMAN	5	8	8	5	7	0	4	0	0	4	2
P25311|ZA2G_HUMAN	0	2	2	1	1	6	3	0	2	2	3
P25398|RS12_HUMAN	2	1	0	4	3	2	1	0	2	0	0
P25705|ATPA_HUMAN	17	0	1	20	23	1	2	23	25	4	2
P25786|PSA1_HUMAN	0	1	0	0	0	0	1	0	0	1	0
P25787|PSA2_HUMAN	0	2	4	0	0	0	1	0	0	1	0
P25788|PSA3_HUMAN	0	0	0	0	0	0	0	0	0	0	1
P25789|PSA4_HUMAN	0	2	2	0	0	1	3	0	0	3	3
P26006|ITA3_HUMAN	1	0	0	1	1	0	0	2	3	0	0
P26038|MOES_HUMAN	0	24	25	0	0	15	16	4	6	28	22
P26196|DDX6_HUMAN	0	1	0	0	0	0	0	0	0	0	0
P26368|U2AF2_HUMAN	0	0	0	0	0	0	0	1	0	0	0
P26373|RL13_HUMAN	9	0	1	8	7	0	2	0	3	0	0
P26447|S10A4_HUMAN	0	0	0	0	0	0	0	0	0	1	0
P26583|HMGB2_HUMAN	0	0	0	1	0	0	0	2	0	0	0
P26599|PTBP1_HUMAN	0	0	0	2	2	0	0	3	4	0	0
P26639|SYTC_HUMAN	0	1	2	0	0	0	1	0	0	4	0
P26641|EF1G_HUMAN	4	13	10	6	5	6	6	3	7	10	9
P27348|1433T_HUMAN	0	3	3	2	0	4	5	0	6	3	2
P27482|CALL3_HUMAN	0	0	0	0	0	0	0	0	6	0	0
P27635|RL10_HUMAN	4	1	0	4	2	0	0	0	2	0	0
P27797|CALR_HUMAN	0	7	9	0	0	4	3	1	5	7	5
P27816|MAP4_HUMAN	0	8	4	0	0	0	6	0	0	6	1
P27824|CALX_HUMAN	11	0	1	13	13	1	1	11	10	1	1
P28066|PSA5_HUMAN	0	2	4	0	0	0	4	0	1	2	2
P28070|PSB4_HUMAN	0	0	0	0	0	0	0	0	1	0	1
P28072|PSB6_HUMAN	0	0	1	0	0	0	2	0	1	0	1
P28074|PSB5_HUMAN	0	1	0	0	0	0	3	0	1	2	2
P29034|S10A2_HUMAN	0	0	0	0	0	0	0	0	1	0	0
P29279|CTGF_HUMAN	1	0	0	1	1	0	0	0	0	0	0
P29317|EPHA2_HUMAN	1	0	0	1	1	0	0	0	0	0	0
P29373|RABP2_HUMAN	0	0	0	0	0	0	0	0	4	0	0
P29401|TKT_HUMAN	0	13	13	0	0	6	8	0	2	11	9
P29508|SPB3_HUMAN	0	0	1	0	0	13	13	0	44	8	8
P29692|EF1D_HUMAN	0	4	5	4	2	1	4	3	3	5	3
P29966|MARCS_HUMAN	0	0	0	1	0	0	0	0	0	0	0
P30041|PRDX6_HUMAN	0	3	4	0	0	0	4	0	0	2	2
P30043|BLVRB_HUMAN	0	0	0	0	0	0	0	0	1	0	0
P30048|PRDX3_HUMAN	0	0	0	0	0	0	0	0	0	1	0
P30050|RL12_HUMAN	2	1	2	4	4	0	1	0	2	0	0
P30086|PEBP1_HUMAN	0	0	0	0	0	0	0	0	0	1	1
P30101|PDIA3_HUMAN	0	5	6	0	0	2	5	0	4	6	7
P30153|2AAA_HUMAN	1	12	10	10	12	11	9	0	1	0	0
P30450|1A26_HUMAN	1	0	0	0	2	0	0	0	0	0	0
P30453|1A34_HUMAN	1	0	0	0	2	0	0	0	0	0	0
P30455|1A36_HUMAN	1	0	0	3	2	0	0	2	0	0	0
P30456|1A43_HUMAN	1	0	0	0	2	0	0	0	0	0	0
P30457|1A66_HUMAN	1	0	0	0	2	0	0	0	0	0	0
P30459|1A74_HUMAN	1	0	0	0	2	0	0	0	0	0	0
P30460|1B08_HUMAN	1	0	0	0	0	0	0	0	0	0	0
P30461|1B13_HUMAN	1	0	0	0	0	0	0	2	0	0	0
P30462|1B14_HUMAN	1	0	0	0	0	0	0	2	0	0	0
P30466|1B18_HUMAN	1	0	0	0	0	0	0	2	0	0	0
P30475|1B39_HUMAN	1	0	0	0	0	0	0	2	0	0	0
P30479|1B41_HUMAN	1	0	0	0	0	0	0	2	0	0	0
P30480|1B42_HUMAN	1	0	0	0	0	0	0	0	0	0	0
P30481|1B44_HUMAN	1	0	0	0	0	0	0	2	0	0	0
P30483|1B45_HUMAN	1	0	0	0	0	0	0	0	0	0	0
P30484|1B46_HUMAN	1	0	0	3	0	0	0	0	0	0	0
P30485|1B47_HUMAN	1	0	0	0	0	0	0	2	0	0	0
P30486|1B48_HUMAN	1	0	0	0	0	0	0	0	0	0	0
P30487|1B49_HUMAN	1	0	0	0	0	0	0	2	0	0	0
P30488|1B50_HUMAN	1	0	0	0	0	0	0	2	0	0	0
P30490|1B52_HUMAN	1	0	0	3	0	0	0	2	0	0	0
P30491|1B53_HUMAN	1	0	0	3	0	0	0	2	0	0	0
P30492|1B54_HUMAN	1	0	0	3	0	0	0	2	0	0	0
P30493|1B55_HUMAN	1	0	0	3	0	0	0	0	0	0	0
P30495|1B56_HUMAN	1	0	0	3	0	0	0	2	0	0	0
P30498|1B78_HUMAN	1	0	0	3	0	0	0	0	0	0	0
P30501|1C02_HUMAN	1	0	0	0	0	0	0	0	1	0	0
P30505|1C08_HUMAN	1	0	0	0	0	0	0	0	0	0	0
P30508|1C12_HUMAN	1	0	0	3	2	0	0	0	0	0	0
P30512|1A29_HUMAN	1	0	0	0	2	0	0	0	0	0	0
P31025|LCN1_HUMAN	0	0	1	8	0	0	1	0	0	0	1
P31151|S10A7_HUMAN	8	3	2	7	4	10	7	0	11	6	5
P31153|METK2_HUMAN	0	0	0	0	0	0	0	0	0	1	1
P31689|DNJA1_HUMAN	0	0	0	2	2	0	0	2	1	0	0
P31939|PUR9_HUMAN	0	0	0	0	0	0	0	0	0	2	0
P31943|HNRH1_HUMAN	4	2	2	5	5	0	1	0	2	3	3
P31944|CASPE_HUMAN	1	2	0	0	2	7	5	0	1	3	1
P31946|1433B_HUMAN	2	4	0	0	0	4	5	0	8	0	2
P31947|1433S_HUMAN	0	0	0	3	0	6	11	0	37	5	3
P31948|STIP1_HUMAN	0	1	0	0	0	0	0	0	0	0	0
P31949|S10AB_HUMAN	0	0	1	0	0	0	0	0	0	0	0
P32119|PRDX2_HUMAN	0	2	1	2	2	5	5	1	4	4	4
P32320|CDD_HUMAN	0	0	0	0	0	0	0	0	0	0	0
P32969|RL9_HUMAN	2	0	0	1	1	0	0	0	0	0	0
P33176|KINH_HUMAN	0	1	0	0	0	0	0	0	0	0	1
P33778|H2B1B_HUMAN	23	33	27	0	0	35	24	7	7	5	5
P33991|MCM4_HUMAN	4	29	29	14	12	14	18	0	0	6	3
P33992|MCM5_HUMAN	2	5	3	2	4	0	2	0	0	0	0
P33993|MCM7_HUMAN	6	26	20	15	15	11	10	0	0	0	0
P34897|GLYM_HUMAN	0	1	0	0	0	0	1	0	0	3	3
P34931|HS71L_HUMAN	4	0	5	0	5	0	0	0	0	0	0
P34932|HSP74_HUMAN	0	7	5	0	0	2	10	0	0	7	3
P35080|PROF2_HUMAN	0	1	0	0	0	0	0	0	0	0	0
P35241|RADI_HUMAN	0	0	0	0	0	0	0	4	0	0	0
P35268|RL22_HUMAN	4	0	0	5	5	0	1	3	2	0	0
P35527|K1C9_HUMAN	57	102	134	73	73	131	121	56	82	126	55
P35544|UBIM_HUMAN	0	0	0	0	0	0	0	0	1	0	0
P35579|MYH9_HUMAN	9	60	42	18	20	26	33	7	23	74	48
P35606|COPB2_HUMAN	1	6	0	4	2	0	0	0	0	4	4
P35613|BASI_HUMAN	2	0	0	3	3	0	0	2	0	0	0
P35637|FUS_HUMAN	21	4	3	13	23	2	2	13	18	1	1
P35659|DEK_HUMAN	0	0	1	0	1	0	0	1	0	0	0
P35908|K22E_HUMAN	61	173	71	64	83	124	116	43	60	69	53
P36543|VATE1_HUMAN	0	0	0	0	0	0	0	0	1	0	0
P36578|RL4_HUMAN	5	1	2	4	12	1	0	0	0	0	0
P36952|SPB5_HUMAN	0	0	0	0	0	0	0	0	5	0	0
P37108|SRP14_HUMAN	2	2	2	3	3	1	1	2	3	0	0
P37802|TAGL2_HUMAN	0	1	2	0	0	0	2	0	1	1	3
P37837|TALDO_HUMAN	0	4	3	0	0	1	4	0	2	3	3
P38159|RBMX_HUMAN	12	0	0	7	11	0	0	16	13	0	0
P38646|GRP75_HUMAN	3	9	9	7	7	6	8	2	3	7	5
P39019|RS19_HUMAN	6	0	1	9	7	0	1	0	0	0	0
P39023|RL3_HUMAN	4	1	0	6	7	0	0	0	1	0	0
P39656|OST48_HUMAN	4	0	0	10	8	0	0	11	7	0	0
P39687|AN32A_HUMAN	0	0	0	0	0	0	9	0	0	0	0
P40123|CAP2_HUMAN	0	0	0	0	0	0	0	0	0	2	0
P40227|TCPZ_HUMAN	3	17	13	7	9	7	10	2	5	7	6
P40429|RL13A_HUMAN	6	0	0	4	8	0	1	0	2	1	0
P40763|STAT3_HUMAN	0	0	0	0	0	0	0	0	1	0	0
P40925|MDHC_HUMAN	0	1	1	0	0	1	0	0	0	1	0
P40926|MDHM_HUMAN	0	3	4	0	0	2	4	0	3	2	2
P40939|ECHA_HUMAN	1	0	0	1	1	0	0	0	1	0	0
P41091|IF2G_HUMAN	0	1	2	1	0	0	0	1	0	1	0
P41219|PERI_HUMAN	0	0	0	0	0	0	0	0	0	1	0
P41250|SYG_HUMAN	0	3	4	0	0	1	2	0	0	2	3
P42025|ACTY_HUMAN	0	0	0	0	0	0	0	1	0	0	0
P42357|HUTH_HUMAN	0	0	0	0	0	0	0	0	0	0	0
P42677|RS27_HUMAN	2	0	0	2	3	0	0	0	1	0	0
P42766|RL35_HUMAN	1	0	0	1	2	0	0	0	1	0	0
P43243|MATR3_HUMAN	10	0	0	9	13	0	0	7	10	0	0
P43490|NAMPT_HUMAN	0	0	0	0	0	0	0	0	2	0	0
P45880|VDAC2_HUMAN	0	0	0	0	0	0	0	0	0	0	1
P45973|CBX5_HUMAN	1	3	7	4	4	2	4	0	0	0	0
P46459|NSF_HUMAN	0	0	0	0	0	0	0	0	1	0	0
P46776|RL27A_HUMAN	2	1	1	1	3	1	1	0	1	0	0
P46777|RL5_HUMAN	1	5	4	0	0	2	5	0	2	0	0
P46778|RL21_HUMAN	0	0	0	0	3	0	0	0	0	0	0
P46779|RL28_HUMAN	1	0	0	2	1	0	0	0	0	0	0
P46781|RS9_HUMAN	4	4	1	9	9	1	1	0	3	0	0
P46782|RS5_HUMAN	3	0	0	6	4	0	0	0	0	0	0
P46783|RS10_HUMAN	7	1	1	9	8	1	0	2	3	0	0
P46940|IQGA1_HUMAN	2	0	0	6	2	0	0	1	4	0	0
P47756|CAPZB_HUMAN	0	1	1	0	0	0	0	0	0	1	0
P47813|IF1AX_HUMAN	6	1	0	4	4	0	1	4	2	0	0
P47914|RL29_HUMAN	1	1	1	1	1	1	0	0	0	0	0
P47929|LEG7_HUMAN	0	1	5	5	3	6	8	0	23	5	6
P48047|ATPO_HUMAN	3	0	0	4	4	0	0	5	4	0	0
P48444|COPD_HUMAN	2	2	0	3	2	0	2	0	1	1	2
P48509|CD151_HUMAN	1	0	0	0	0	0	0	2	0	0	0
P48594|SPB4_HUMAN	0	0	1	1	0	11	8	0	45	5	6
P48643|TCPE_HUMAN	2	11	7	8	6	8	10	3	5	8	4
P48668|K2C6C_HUMAN	21	0	39	0	0	0	0	0	0	0	0
P48681|NEST_HUMAN	0	0	0	0	0	0	0	0	0	0	0
P49189|AL9A1_HUMAN	0	0	0	0	0	0	1	0	0	1	1
P49207|RL34_HUMAN	1	1	1	2	1	0	1	0	0	0	0
P49321|NASP_HUMAN	14	79	59	22	23	33	56	0	0	0	0
P49327|FAS_HUMAN	0	1	0	0	0	0	0	0	4	7	3
P49368|TCPG_HUMAN	1	8	5	6	5	0	4	1	1	2	2
P49411|EFTU_HUMAN	3	0	0	3	4	0	0	4	3	0	1
P49448|DHE4_HUMAN	0	0	0	0	0	0	0	0	0	0	1
P49720|PSB3_HUMAN	0	1	1	0	0	0	0	0	0	0	0
P49736|MCM2_HUMAN	4	32	31	12	14	12	14	0	0	2	2
P49748|ACADV_HUMAN	1	0	0	3	4	0	0	1	3	0	0
P49755|TMEDA_HUMAN	2	0	0	1	3	0	0	3	2	0	0
P49862|KLK7_HUMAN	0	0	0	0	0	0	0	0	0	0	0
P49902|5NTC_HUMAN	0	8	14	0	1	1	4	0	0	10	10
P50281|MMP14_HUMAN	0	0	0	0	0	0	0	2	0	0	0
P50395|GDIB_HUMAN	0	1	3	0	0	0	2	0	0	2	2
P50454|SERPH_HUMAN	0	3	4	0	0	0	2	0	0	2	3
P50914|RL14_HUMAN	1	1	1	2	4	2	2	0	1	1	1
P50990|TCPQ_HUMAN	1	16	12	6	8	10	12	0	3	11	10
P50991|TCPD_HUMAN	1	3	1	6	7	0	3	3	5	1	1
P51148|RAB5C_HUMAN	1	0	0	3	3	0	0	3	2	0	0
P51149|RAB7A_HUMAN	2	0	0	6	5	0	1	7	7	0	1
P51153|RAB13_HUMAN	0	0	0	0	0	0	1	0	0	0	1
P51571|SSRD_HUMAN	0	0	0	0	0	0	0	0	1	0	0
P51572|BAP31_HUMAN	0	0	0	0	1	0	0	0	0	0	0
P51858|HDGF_HUMAN	0	1	0	0	0	0	0	0	0	0	1
P51991|ROA3_HUMAN	5	3	4	3	3	1	1	5	2	1	0
P52209|6PGD_HUMAN	0	0	0	0	0	0	1	0	2	2	2
P52272|HNRPM_HUMAN	0	0	0	1	0	0	0	2	2	0	0
P52292|IMA1_HUMAN	0	3	2	2	0	0	1	1	0	2	1
P52565|GDIR1_HUMAN	0	0	1	0	0	1	1	0	0	2	2
P52597|HNRPF_HUMAN	5	0	0	5	5	0	1	4	2	0	0
P52732|KIF11_HUMAN	1	0	0	0	1	0	0	2	1	6	5
P52926|HMGA2_HUMAN	3	0	0	3	4	0	0	0	4	0	0
P53396|ACLY_HUMAN	0	9	4	0	0	2	5	0	0	6	1
P53634|CATC_HUMAN	0	0	0	0	0	0	0	0	0	0	0
P53985|MOT1_HUMAN	0	0	0	0	0	0	0	1	0	0	0
P53999|TCP4_HUMAN	1	0	0	2	2	0	0	1	1	0	0
P54105|ICLN_HUMAN	0	0	0	0	0	0	0	0	0	1	0
P54108|CRIS3_HUMAN	0	0	0	0	0	4	0	0	0	0	0
P54577|SYYC_HUMAN	0	0	0	1	0	0	0	0	0	0	0
P54709|AT1B3_HUMAN	1	0	0	1	0	0	0	2	1	0	0
P54764|EPHA4_HUMAN	0	0	0	0	0	0	0	0	0	0	0
P54886|P5CS_HUMAN	1	0	0	0	1	0	0	1	0	0	0
P55010|IF5_HUMAN	0	0	1	0	0	0	0	0	0	0	0
P55060|XPO2_HUMAN	0	0	0	0	0	0	0	0	1	0	0
P55061|BI1_HUMAN	0	0	0	0	0	0	0	1	0	0	0
P55072|TERA_HUMAN	0	47	40	6	6	24	30	0	7	31	24
P55081|MFAP1_HUMAN	3	0	0	0	1	0	0	1	2	0	0
P55084|ECHB_HUMAN	2	0	0	1	2	0	0	0	0	0	0
P55209|NP1L1_HUMAN	25	65	60	38	46	51	42	0	0	0	1
P55795|HNRH2_HUMAN	0	2	2	0	0	0	1	0	2	3	3
P55884|EIF3B_HUMAN	0	3	2	1	0	0	2	0	0	0	0
P56134|ATPK_HUMAN	0	0	0	1	1	0	0	1	2	0	0
P56385|ATP5I_HUMAN	0	0	0	0	0	0	0	1	0	0	0
P57053|H2BFS_HUMAN	25	35	29	27	41	35	26	7	8	7	7
P57088|TMM33_HUMAN	0	0	0	0	0	0	0	1	0	0	0
P58107|EPIPL_HUMAN	0	0	0	0	0	0	0	0	44	0	0
P58876|H2B1D_HUMAN	25	35	29	0	0	35	26	7	8	7	7
P59190|RAB15_HUMAN	0	0	0	0	0	0	1	0	0	2	1
P59665|DEF1_HUMAN	0	0	0	0	0	4	4	0	0	1	2
P59666|DEF3_HUMAN	0	0	0	0	0	4	4	0	0	1	2
P59998|ARPC4_HUMAN	0	1	1	0	0	1	3	0	0	2	2
P60174|TPIS_HUMAN	0	9	8	0	0	7	8	0	6	8	7
P60468|SC61B_HUMAN	1	0	0	2	0	0	0	1	1	0	0
P60660|MYL6_HUMAN	0	1	0	0	0	0	1	0	4	2	2
P60709|ACTB_HUMAN	19	57	50	29	32	67	39	23	55	46	40
P60842|IF4A1_HUMAN	3	19	17	10	12	8	8	0	9	16	16
P60866|RS20_HUMAN	2	3	1	3	3	0	3	0	1	0	1
P60891|PRPS1_HUMAN	0	1	2	0	0	0	0	0	0	1	0
P60900|PSA6_HUMAN	0	3	4	0	0	1	1	0	1	1	2
P60953|CDC42_HUMAN	0	0	0	0	0	0	0	1	0	0	0
P60981|DEST_HUMAN	0	0	0	0	0	0	1	0	0	1	1
P61006|RAB8A_HUMAN	3	0	0	3	0	0	1	0	0	2	1
P61019|RAB2A_HUMAN	0	0	0	1	1	0	0	2	0	0	0
P61026|RAB10_HUMAN	4	0	0	4	5	0	1	7	6	2	1
P61088|UBE2N_HUMAN	0	1	0	0	0	0	0	0	0	0	1
P61106|RAB14_HUMAN	0	0	0	0	0	0	0	2	0	0	0
P61158|ARP3_HUMAN	0	1	2	0	0	0	0	0	1	0	1
P61160|ARP2_HUMAN	0	0	0	0	0	0	0	0	0	1	0
P61163|ACTZ_HUMAN	0	0	0	0	0	0	0	1	0	0	0
P61204|ARF3_HUMAN	2	0	0	0	0	0	0	0	5	0	0
P61224|RAP1B_HUMAN	4	0	0	6	3	0	0	3	3	0	1
P61247|RS3A_HUMAN	8	0	0	8	14	1	1	0	2	0	0
P61254|RL26_HUMAN	2	2	2	1	4	2	2	0	2	0	0
P61313|RL15_HUMAN	2	1	0	3	6	0	1	0	1	0	0
P61353|RL27_HUMAN	8	2	1	8	8	1	2	0	0	0	1
P61513|RL37A_HUMAN	0	0	0	1	1	0	0	0	1	0	0
P61619|S61A1_HUMAN	1	0	0	2	1	0	0	1	0	0	0
P61626|LYSC_HUMAN	0	1	3	0	0	26	5	0	0	3	2
P61769|B2MG_HUMAN	0	0	0	0	0	4	0	0	0	0	0
P61803|DAD1_HUMAN	0	0	0	0	2	0	0	0	0	0	0
P61978|HNRPK_HUMAN	25	27	34	32	36	12	15	14	14	23	22
P61981|1433G_HUMAN	0	0	0	0	0	0	5	0	0	3	2
P62081|RS7_HUMAN	12	2	3	12	13	0	0	1	5	0	0
P62158|CALM_HUMAN	0	0	0	0	0	1	1	0	3	1	0
P62191|PRS4_HUMAN	1	0	0	0	2	0	0	1	3	0	0
P62241|RS8_HUMAN	6	4	4	6	8	4	3	0	3	0	0
P62244|RS15A_HUMAN	6	0	0	7	5	0	0	0	4	0	0
P62249|RS16_HUMAN	3	1	0	10	9	0	0	0	2	0	0
P62258|1433E_HUMAN	0	8	7	2	0	4	9	1	7	5	6
P62263|RS14_HUMAN	3	1	2	4	8	1	1	0	2	0	0
P62266|RS23_HUMAN	1	0	0	1	2	0	0	1	1	0	0
P62269|RS18_HUMAN	4	2	3	6	9	2	4	0	2	0	0
P62273|RS29_HUMAN	2	0	0	2	2	0	0	1	0	0	0
P62277|RS13_HUMAN	7	0	0	7	7	0	0	0	1	0	0
P62280|RS11_HUMAN	6	0	0	4	4	0	0	0	1	0	0
P62304|RUXE_HUMAN	2	1	1	1	1	0	0	1	1	0	0
P62306|RUXF_HUMAN	2	0	0	2	1	0	0	0	1	0	0
P62308|RUXG_HUMAN	1	0	0	1	0	0	0	1	0	0	0
P62314|SMD1_HUMAN	3	1	2	3	5	1	1	1	4	1	1
P62316|SMD2_HUMAN	2	0	1	2	5	1	1	0	1	1	1
P62318|SMD3_HUMAN	3	2	1	4	4	0	0	4	4	0	1
P62328|TYB4_HUMAN	0	0	1	1	0	2	0	0	0	0	0
P62424|RL7A_HUMAN	6	1	0	6	11	0	1	0	0	0	0
P62491|RB11A_HUMAN	6	0	0	7	0	0	2	6	7	1	1
P62495|ERF1_HUMAN	0	0	0	0	0	0	0	0	0	1	0
P62701|RS4X_HUMAN	11	0	1	13	14	0	1	2	6	1	1
P62714|PP2AB_HUMAN	0	0	0	0	0	6	0	0	0	1	1
P62736|ACTA_HUMAN	0	0	0	0	0	0	17	0	0	0	18
P62750|RL23A_HUMAN	4	2	3	2	7	3	1	0	3	1	2
P62753|RS6_HUMAN	2	1	1	4	4	0	1	0	0	0	0
P62805|H4_HUMAN	34	35	40	39	54	41	26	7	12	12	8
P62807|H2B1C_HUMAN	25	35	29	27	41	35	26	7	8	7	7
P62820|RAB1A_HUMAN	4	2	2	6	6	1	1	6	6	2	1
P62826|RAN_HUMAN	0	4	7	0	0	2	4	0	0	6	4
P62829|RL23_HUMAN	1	0	0	0	1	0	0	0	0	0	0
P62834|RAP1A_HUMAN	4	0	0	6	3	0	0	3	3	0	1
P62841|RS15_HUMAN	2	0	0	3	6	0	0	0	0	0	0
P62847|RS24_HUMAN	1	0	1	2	2	0	0	0	1	0	0
P62851|RS25_HUMAN	2	1	1	2	3	0	2	2	2	1	1
P62854|RS26_HUMAN	3	0	0	3	4	1	0	0	2	0	0
P62857|RS28_HUMAN	0	1	1	1	1	1	2	0	0	1	0
P62861|RS30_HUMAN	0	0	0	0	2	0	0	0	0	0	0
P62873|GBB1_HUMAN	1	0	0	0	0	0	1	0	0	0	0
P62879|GBB2_HUMAN	1	0	0	0	0	0	1	0	0	0	0
P62899|RL31_HUMAN	3	0	0	4	5	0	0	0	2	0	0
P62906|RL10A_HUMAN	1	0	0	5	3	0	1	0	0	0	0
P62913|RL11_HUMAN	2	0	1	3	3	0	2	0	1	0	0
P62917|RL8_HUMAN	4	0	0	4	5	0	0	0	1	0	0
P62937|PPIA_HUMAN	1	7	12	1	1	7	7	3	9	6	9
P62979|RS27A_HUMAN	8	6	7	6	7	8	8	5	8	6	6
P62987|RL40_HUMAN	8	0	0	6	7	8	0	5	8	0	6
P63027|VAMP2_HUMAN	0	0	0	0	0	0	0	1	0	0	0
P63104|1433Z_HUMAN	0	8	7	4	3	8	9	0	10	8	7
P63162|RSMN_HUMAN	6	1	2	2	6	0	1	0	4	0	0
P63167|DYL1_HUMAN	0	0	0	0	0	0	0	0	1	0	0
P63173|RL38_HUMAN	1	0	0	1	1	0	0	2	1	0	0
P63241|IF5A1_HUMAN	0	1	0	0	0	0	0	0	0	0	0
P63244|RACK1_HUMAN	0	17	13	0	0	7	15	0	2	1	1
P63261|ACTG_HUMAN	19	57	49	0	0	66	38	23	55	46	37
P63267|ACTH_HUMAN	0	0	0	0	0	0	17	0	0	0	18
P67775|PP2AA_HUMAN	0	6	8	0	0	6	9	0	0	1	1
P67809|YBOX1_HUMAN	11	9	9	16	13	8	12	9	8	7	5
P67870|CSK2B_HUMAN	1	1	4	5	1	1	1	0	0	0	0
P67936|TPM4_HUMAN	0	3	3	0	0	1	2	0	3	3	1
P68032|ACTC_HUMAN	12	25	23	18	14	44	17	15	29	21	18
P68104|EF1A1_HUMAN	36	23	21	36	34	16	18	46	50	21	18
P68133|ACTS_HUMAN	12	25	0	0	14	0	17	15	0	21	18
P68363|TBA1B_HUMAN	25	13	10	28	28	9	5	21	29	11	7
P68366|TBA4A_HUMAN	0	0	0	0	0	0	0	0	26	0	0
P68371|TBB4B_HUMAN	25	0	0	34	31	0	0	34	32	9	8
P68400|CSK21_HUMAN	15	10	11	17	18	12	7	0	0	0	0
P68431|H31_HUMAN	0	0	0	0	0	38	0	7	8	5	6
P68871|HBB_HUMAN	0	0	0	0	0	0	1	0	0	0	0
P69905|HBA_HUMAN	0	3	0	1	1	0	3	0	0	0	5
P78347|GTF2I_HUMAN	28	5	6	32	30	0	3	37	32	8	4
P78371|TCPB_HUMAN	4	18	13	9	12	17	12	3	5	8	7
P78386|KRT85_HUMAN	0	0	0	0	0	0	12	0	0	0	0
P78417|GSTO1_HUMAN	0	4	3	0	0	1	3	0	0	4	3
P80188|NGAL_HUMAN	0	0	0	0	0	1	0	0	0	0	0
P80723|BASP1_HUMAN	0	1	0	0	0	0	2	0	0	1	0
P81605|DCD_HUMAN	10	9	6	6	9	30	13	0	6	10	14
P83593|KV405_HUMAN	1	0	0	0	0	0	0	0	0	0	0
P83731|RL24_HUMAN	1	1	0	3	4	0	1	0	1	0	0
P83881|RL36A_HUMAN	0	0	0	1	2	0	0	0	1	0	0
P83916|CBX1_HUMAN	0	3	3	0	0	1	5	0	0	0	0
P84077|ARF1_HUMAN	2	0	0	0	0	0	0	0	5	0	0
P84085|ARF5_HUMAN	2	0	0	0	0	0	0	0	0	0	0
P84090|ERH_HUMAN	0	0	0	0	0	0	1	0	0	0	1
P84095|RHOG_HUMAN	0	0	0	0	0	0	0	1	0	0	0
P84098|RL19_HUMAN	2	0	0	0	2	0	0	0	0	0	0
P84103|SRSF3_HUMAN	0	1	1	0	0	0	1	0	0	0	0
P84243|H33_HUMAN	31	34	23	27	43	39	25	7	8	5	6
P98175|RBM10_HUMAN	27	11	10	29	35	1	1	27	25	19	5
P98179|RBM3_HUMAN	7	1	1	6	6	1	0	4	5	0	0
Q00325|MPCP_HUMAN	1	0	0	1	1	0	0	3	1	0	0
Q00610|CLH1_HUMAN	0	0	0	0	0	0	0	0	1	0	0
Q00839|HNRPU_HUMAN	88	9	7	75	85	0	3	66	78	6	6
Q01105|SET_HUMAN	6	32	30	6	8	23	25	0	0	2	1
Q01469|FABP5_HUMAN	0	0	0	1	0	3	4	0	6	2	1
Q01518|CAP1_HUMAN	1	13	17	1	4	8	11	0	3	11	11
Q01546|K22O_HUMAN	0	0	0	0	0	0	0	0	0	0	0
Q01650|LAT1_HUMAN	0	0	0	1	0	0	0	1	0	0	0
Q01804|OTUD4_HUMAN	1	0	0	0	1	0	0	3	0	0	0
Q01813|PFKAP_HUMAN	1	0	0	1	0	0	0	1	1	0	0
Q01844|EWS_HUMAN	7	0	0	5	8	0	0	5	7	0	0
Q02413|DSG1_HUMAN	0	3	5	1	0	10	9	0	15	19	5
Q02543|RL18A_HUMAN	0	0	0	0	2	0	0	0	0	0	0
Q02878|RL6_HUMAN	9	1	6	9	13	0	3	0	5	0	0
Q02880|TOP2B_HUMAN	0	0	0	1	0	0	0	0	0	0	0
Q03393|PTPS_HUMAN	0	1	0	0	0	0	0	0	0	0	0
Q04695|K1C17_HUMAN	0	0	18	19	23	34	38	0	87	30	15
Q04826|1B40_HUMAN	1	0	0	0	0	0	0	0	0	0	0
Q04917|1433F_HUMAN	0	0	3	0	0	0	5	0	0	0	0
Q06033|ITIH3_HUMAN	0	0	0	0	0	0	0	0	0	1	1
Q06830|PRDX1_HUMAN	1	6	4	3	3	6	6	1	9	6	7
Q07000|1C15_HUMAN	1	0	0	0	0	0	0	0	0	0	0
Q07020|RL18_HUMAN	1	0	0	1	2	1	2	0	0	1	1
Q07065|CKAP4_HUMAN	2	0	0	6	5	0	0	10	13	0	0
Q07666|KHDR1_HUMAN	2	1	1	2	2	0	0	1	3	1	0
Q07955|SRSF1_HUMAN	0	1	2	0	0	0	0	0	0	1	1
Q08043|ACTN3_HUMAN	0	0	0	0	0	0	7	0	0	0	0
Q08170|SRSF4_HUMAN	0	0	0	0	0	0	0	0	0	1	0
Q08188|TGM3_HUMAN	0	0	1	0	0	1	3	0	11	1	1
Q08211|DHX9_HUMAN	0	3	1	1	1	0	0	0	1	0	1
Q08554|DSC1_HUMAN	0	3	2	2	3	5	4	0	5	10	3
Q08945|SSRP1_HUMAN	0	10	10	2	3	1	6	0	0	0	0
Q09028|RBBP4_HUMAN	0	0	1	0	0	0	0	0	0	0	0
Q09160|1A80_HUMAN	1	0	0	0	0	0	0	0	0	0	0
Q09666|AHNK_HUMAN	0	0	0	0	0	0	0	0	3	0	0
Q10471|GALT2_HUMAN	0	0	0	0	0	0	0	1	0	0	0
Q12800|TFCP2_HUMAN	0	0	0	0	0	0	1	0	0	0	0
Q12905|ILF2_HUMAN	8	6	5	14	17	2	1	6	9	3	2
Q12906|ILF3_HUMAN	20	9	5	10	23	1	3	12	18	5	3
Q12907|LMAN2_HUMAN	0	0	0	1	0	0	0	1	0	0	0
Q13148|TADBP_HUMAN	0	0	0	0	0	0	0	1	0	0	0
Q13151|ROA0_HUMAN	8	2	1	7	5	0	0	6	6	0	0
Q13162|PRDX4_HUMAN	0	3	3	0	0	0	0	0	0	0	0
Q13185|CBX3_HUMAN	0	0	3	0	0	1	2	0	0	0	0
Q13200|PSMD2_HUMAN	3	2	0	3	3	0	0	3	4	2	2
Q13243|SRSF5_HUMAN	0	0	0	0	0	0	0	0	0	1	0
Q13247|SRSF6_HUMAN	0	0	0	0	0	0	0	0	0	1	0
Q13263|TIF1B_HUMAN	0	0	0	0	0	0	0	0	0	2	1
Q13310|PABP4_HUMAN	0	1	1	0	0	0	0	0	0	0	0
Q13347|EIF3I_HUMAN	0	3	5	1	0	0	1	0	0	3	2
Q13362|2A5G_HUMAN	0	0	1	0	3	1	0	0	0	0	0
Q13423|NNTM_HUMAN	0	0	0	0	0	0	0	1	0	0	0
Q13442|HAP28_HUMAN	0	0	0	0	0	0	1	0	0	0	0
Q13464|ROCK1_HUMAN	0	0	0	0	0	0	0	0	0	0	1
Q13509|TBB3_HUMAN	0	0	0	22	22	0	0	0	0	0	0
Q13765|NACA_HUMAN	1	1	0	1	1	0	1	0	1	1	1
Q13835|PKP1_HUMAN	0	0	0	0	0	0	0	0	7	0	0
Q13838|DX39B_HUMAN	0	0	0	0	0	0	0	0	0	2	0
Q13867|BLMH_HUMAN	0	0	0	0	0	0	0	0	0	0	0
Q13885|TBB2A_HUMAN	0	0	0	0	0	0	0	0	27	0	0
Q14008|CKAP5_HUMAN	0	0	0	0	0	0	0	0	1	0	0
Q14011|CIRBP_HUMAN	11	0	0	9	11	0	0	15	10	0	0
Q14019|COTL1_HUMAN	0	0	0	0	0	0	1	0	0	1	1
Q14103|HNRPD_HUMAN	2	5	2	1	2	2	2	2	2	3	2
Q14108|SCRB2_HUMAN	0	0	0	1	1	0	0	0	1	0	0
Q14134|TRI29_HUMAN	0	0	0	0	0	0	0	0	2	0	0
Q14141|SEPT6_HUMAN	0	1	0	0	0	0	1	0	0	0	2
Q14151|SAFB2_HUMAN	0	0	0	0	0	0	1	0	0	0	0
Q14152|EIF3A_HUMAN	0	2	0	0	1	0	0	0	0	0	0
Q14192|FHL2_HUMAN	0	1	0	0	0	0	0	0	0	1	0
Q14240|IF4A2_HUMAN	3	0	0	0	0	0	0	0	0	12	0
Q14258|TRI25_HUMAN	0	0	0	0	0	0	0	0	1	0	0
Q14315|FLNC_HUMAN	0	46	30	5	3	11	25	0	0	55	33
Q14331|FRG1_HUMAN	15	0	0	11	16	0	0	9	9	0	0
Q14498|RBM39_HUMAN	0	0	0	1	1	0	0	1	1	0	0
Q14525|KT33B_HUMAN	0	0	0	0	0	0	14	0	0	0	0
Q14527|HLTF_HUMAN	0	0	0	0	0	0	1	0	0	0	0
Q14566|MCM6_HUMAN	6	23	19	13	12	11	16	0	0	3	1
Q14574|DSC3_HUMAN	0	0	0	0	0	0	0	0	0	0	0
Q14676|MDC1_HUMAN	0	0	0	0	0	0	1	0	0	1	2
Q14681|KCTD2_HUMAN	0	0	2	0	0	0	0	0	0	0	1
Q14697|GANAB_HUMAN	1	11	13	0	0	5	6	0	1	11	8
Q14790|CASP8_HUMAN	0	0	0	0	0	0	1	0	0	1	0
Q14847|LASP1_HUMAN	0	0	0	0	0	0	0	0	0	2	0
Q14956|GPNMB_HUMAN	0	0	0	1	1	0	1	0	0	1	0
Q14974|IMB1_HUMAN	0	0	0	2	0	0	0	0	0	0	0
Q14978|NOLC1_HUMAN	0	0	0	0	1	0	0	0	1	0	0
Q14CN4|K2C72_HUMAN	0	0	0	0	0	0	0	0	0	0	0
Q15005|SPCS2_HUMAN	0	0	0	0	0	0	0	1	0	0	0
Q15014|MO4L2_HUMAN	1	0	0	1	0	0	0	0	0	0	0
Q15019|SEPT2_HUMAN	0	1	3	0	0	0	1	0	0	3	4
Q15041|AR6P1_HUMAN	0	0	0	0	0	0	0	2	0	0	0
Q15057|ACAP2_HUMAN	0	7	7	4	3	0	4	0	0	2	3
Q15084|PDIA6_HUMAN	0	2	3	2	2	0	2	0	0	4	2
Q15181|IPYR_HUMAN	0	0	0	0	0	0	0	0	0	1	0
Q15208|STK38_HUMAN	28	17	14	35	35	10	8	15	13	16	13
Q15233|NONO_HUMAN	3	4	4	5	7	2	3	3	4	3	4
Q15286|RAB35_HUMAN	0	0	0	0	0	0	1	0	0	2	1
Q15323|K1H1_HUMAN	0	0	0	0	0	0	18	0	0	0	0
Q15363|TMED2_HUMAN	0	0	0	0	0	0	0	2	0	0	0
Q15365|PCBP1_HUMAN	4	0	0	8	6	0	0	9	4	0	0
Q15366|PCBP2_HUMAN	4	0	0	5	5	0	0	5	4	0	0
Q15393|SF3B3_HUMAN	0	0	0	0	0	0	1	0	0	3	2
Q15424|SAFB1_HUMAN	0	0	0	0	0	0	1	0	0	0	0
Q15517|CDSN_HUMAN	0	0	0	0	0	0	0	0	0	2	0
Q15651|HMGN3_HUMAN	0	0	0	0	2	0	0	0	1	0	0
Q15750|TAB1_HUMAN	0	1	2	1	2	0	1	1	1	2	3
Q15836|VAMP3_HUMAN	0	0	0	0	0	0	0	1	0	0	0
Q15907|RB11B_HUMAN	6	0	0	7	7	0	2	6	7	1	1
Q15916|ZBTB6_HUMAN	0	0	0	0	0	0	0	0	0	1	0
Q16181|SEPT7_HUMAN	0	1	2	0	0	0	1	0	0	0	0
Q16378|PROL4_HUMAN	0	0	3	0	0	23	1	0	0	0	0
Q16531|DDB1_HUMAN	0	7	10	0	0	4	8	0	0	3	0
Q16537|2A5E_HUMAN	0	0	0	2	2	0	0	0	0	0	0
Q16555|DPYL2_HUMAN	0	8	1	0	0	0	4	0	0	5	2
Q16563|SYPL1_HUMAN	0	0	0	1	1	0	0	0	0	0	0
Q16576|RBBP7_HUMAN	0	0	1	0	0	0	0	0	0	0	0
Q16610|ECM1_HUMAN	0	0	0	0	0	0	0	0	0	0	0
Q16658|FSCN1_HUMAN	0	1	3	0	0	0	2	0	0	3	3
Q16695|H31T_HUMAN	0	0	0	0	0	0	0	7	8	5	6
Q16777|H2A2C_HUMAN	35	31	36	31	39	42	21	7	8	6	5
Q16778|H2B2E_HUMAN	23	33	27	25	0	35	24	7	7	5	5
Q16851|UGPA_HUMAN	0	0	1	0	0	0	0	0	0	0	1
Q16881|TRXR1_HUMAN	0	5	5	0	0	3	3	0	0	7	5
Q29718|1B82_HUMAN	1	0	0	0	0	0	0	2	0	0	0
Q29836|1B67_HUMAN	1	0	0	0	0	0	0	0	0	0	0
Q29940|1B59_HUMAN	1	0	0	3	0	0	0	0	0	0	0
Q29960|1C16_HUMAN	1	0	0	3	2	0	0	0	0	0	0
Q29963|1C06_HUMAN	1	0	0	0	0	0	0	0	0	0	0
Q2M2I5|K1C24_HUMAN	0	0	0	0	0	0	0	0	0	8	0
Q2NKX8|ERC6L_HUMAN	0	0	0	0	0	0	1	0	0	0	0
Q2TAA2|IAH1_HUMAN	0	0	0	0	0	0	0	0	0	0	0
Q2VIR3|IF2GL_HUMAN	0	1	2	1	0	0	0	1	0	1	0
Q31610|1B81_HUMAN	1	0	0	0	0	0	0	0	0	0	0
Q31612|1B73_HUMAN	1	0	0	0	0	0	0	0	0	0	0
Q3T906|GNPTA_HUMAN	1	1	1	0	0	0	1	1	0	1	1
Q3ZCM7|TBB8_HUMAN	0	0	0	0	0	0	0	0	12	0	0
Q53RT3|APRV1_HUMAN	0	0	0	0	0	2	0	0	3	0	0
Q562R1|ACTBL_HUMAN	0	0	8	0	0	0	9	0	14	0	0
Q56UQ5|TPT1L_HUMAN	0	0	0	0	0	0	0	0	0	0	1
Q58FF6|H90B4_HUMAN	0	7	0	0	0	0	0	0	0	0	7
Q58FG1|HS904_HUMAN	0	0	6	0	0	0	0	0	0	0	0
Q5D862|FILA2_HUMAN	2	2	2	2	4	22	6	1	1	5	3
Q5JNZ5|RS26L_HUMAN	3	0	0	0	0	1	0	0	0	0	0
Q5JXB2|UE2NL_HUMAN	0	1	0	0	0	0	0	0	0	0	1
Q5QNW6|H2B2F_HUMAN	25	35	29	0	0	35	26	7	8	7	7
Q5T035|CI129_HUMAN	1	0	0	0	0	0	0	0	0	0	0
Q5T280|CI114_HUMAN	1	0	0	1	1	0	0	1	1	0	0
Q5T749|KPRP_HUMAN	0	0	0	0	0	0	2	0	0	0	0
Q5T750|XP32_HUMAN	0	0	0	1	0	1	0	0	0	0	0
Q5VSP4|LC1L1_HUMAN	0	0	1	0	0	0	1	0	0	0	1
Q5VTE0|EF1A3_HUMAN	0	0	0	0	0	0	0	0	0	0	0
Q6DD88|ATLA3_HUMAN	0	0	0	1	1	0	0	5	1	0	0
Q6DN03|H2B2C_HUMAN	0	0	0	0	5	0	0	0	0	0	0
Q6DRA6|H2B2D_HUMAN	0	0	0	0	5	0	0	0	0	0	0
Q6E0U4|DMKN_HUMAN	0	0	0	0	0	0	0	0	1	0	0
Q6FI13|H2A2A_HUMAN	35	31	36	31	39	42	21	7	8	6	5
Q6KB66|K2C80_HUMAN	0	0	0	0	0	0	0	0	8	0	0
Q6NXT2|H3C_HUMAN	0	0	0	13	20	0	0	0	0	0	0
Q6P4A8|PLBL1_HUMAN	0	0	0	0	0	0	0	0	0	0	0
Q6P5R6|RL22L_HUMAN	0	0	0	2	2	0	0	3	1	0	0
Q6PIU2|NCEH1_HUMAN	4	0	0	3	4	0	0	5	3	0	0
Q6UWP8|SBSN_HUMAN	0	0	0	0	0	0	0	0	11	1	0
Q6ZU15|SEP14_HUMAN	0	1	0	0	0	0	1	0	0	0	0
Q6ZVX7|FBX50_HUMAN	0	0	0	0	0	0	1	0	2	1	1
Q70IA6|MOB2_HUMAN	0	0	1	0	0	0	0	0	0	1	1
Q70UQ0|IKIP_HUMAN	0	0	0	1	2	0	0	1	0	0	0
Q71DI3|H32_HUMAN	0	0	0	0	37	38	0	7	8	5	6
Q71U36|TBA1A_HUMAN	0	13	10	27	0	9	5	0	0	11	7
Q71UI9|H2AV_HUMAN	19	15	14	19	23	18	15	0	6	0	0
Q7KZ85|SPT6H_HUMAN	1	0	0	0	0	0	0	0	0	0	0
Q7KZF4|SND1_HUMAN	0	3	1	0	0	0	0	0	0	3	2
Q7L014|DDX46_HUMAN	2	0	0	0	1	0	0	2	0	0	0
Q7L1Q6|BZW1_HUMAN	0	0	0	0	0	0	0	1	1	0	0
Q7L7L0|H2A3_HUMAN	27	27	26	20	27	30	16	0	6	0	0
Q7L9L4|MOB1B_HUMAN	0	3	3	0	4	1	3	0	0	4	3
Q7RTS7|K2C74_HUMAN	0	0	0	0	0	0	0	0	0	0	0
Q7Z3Y8|K1C27_HUMAN	0	0	0	0	0	0	18	0	0	0	0
Q7Z3Z0|K1C25_HUMAN	0	0	0	0	0	0	18	0	0	0	0
Q7Z4W1|DCXR_HUMAN	0	0	0	0	0	0	0	0	0	0	0
Q7Z6R9|AP2D_HUMAN	0	0	0	0	0	0	0	0	0	0	0
Q7Z794|K2C1B_HUMAN	7	0	11	0	0	0	24	0	0	0	0
Q86TJ2|TAD2B_HUMAN	0	0	0	0	0	0	1	0	1	0	0
Q86V81|THOC4_HUMAN	36	0	0	29	39	0	0	26	38	0	0
Q86XP3|DDX42_HUMAN	0	0	0	0	0	0	0	0	0	1	1
Q86Y46|K2C73_HUMAN	0	0	0	0	0	0	14	0	0	0	0
Q86YZ3|HORN_HUMAN	0	0	0	1	0	1	3	0	0	3	0
Q8IUE6|H2A2B_HUMAN	19	16	0	7	15	0	5	0	0	0	0
Q8IW75|SPA12_HUMAN	0	0	0	0	0	0	1	0	0	1	0
Q8IYD1|ERF3B_HUMAN	0	0	0	1	0	0	0	0	0	0	0
Q8IZQ5|SELH_HUMAN	1	0	0	2	3	0	0	1	1	0	0
Q8N1N4|K2C78_HUMAN	0	4	3	2	0	7	5	0	3	4	0
Q8N257|H2B3B_HUMAN	23	33	27	0	0	0	24	7	7	5	5
Q8N474|SFRP1_HUMAN	1	0	0	2	1	0	0	2	1	0	0
Q8N4F0|BPIB2_HUMAN	0	0	0	0	0	1	0	0	0	0	0
Q8N5Z5|KCD17_HUMAN	0	2	4	0	0	0	0	0	0	0	0
Q8N806|UBR7_HUMAN	1	1	0	1	1	1	2	0	0	0	0
Q8ND56|LS14A_HUMAN	6	0	0	3	5	0	0	2	4	0	0
Q8NE71|ABCF1_HUMAN	1	0	0	0	0	0	0	0	0	0	0
Q8NEV1|CSK23_HUMAN	0	0	0	0	0	0	7	0	0	0	0
Q8NHQ1|CEP70_HUMAN	0	0	0	0	0	0	0	1	0	0	0
Q8NHW5|RLA0L_HUMAN	0	0	0	0	0	1	0	0	2	1	0
Q8TAA3|PSA7L_HUMAN	0	1	0	0	0	0	0	0	0	0	0
Q8TCG2|P4K2B_HUMAN	0	0	0	0	0	0	0	0	0	0	0
Q8TDL5|BPIB1_HUMAN	0	0	3	0	0	35	0	0	0	0	0
Q8TDN6|BRX1_HUMAN	0	1	1	0	0	0	1	0	0	0	1
Q8WTW3|COG1_HUMAN	0	0	1	0	0	0	0	0	0	0	0
Q8WUA2|PPIL4_HUMAN	0	1	0	0	0	0	0	0	0	0	0
Q8WUD1|RAB2B_HUMAN	0	0	0	1	1	0	0	2	0	0	0
Q8WUF5|IASPP_HUMAN	0	0	0	0	0	0	0	0	0	0	0
Q8WUM4|PDC6I_HUMAN	0	0	0	0	0	0	0	0	1	0	0
Q8WVV4|POF1B_HUMAN	0	0	0	0	0	1	0	0	3	1	0
Q8WWK9|CKAP2_HUMAN	0	0	0	0	2	0	0	1	0	0	0
Q8WWY3|PRP31_HUMAN	23	2	1	27	27	0	0	26	23	5	4
Q8WXX5|DNJC9_HUMAN	1	0	0	0	0	0	0	0	0	0	0
Q92522|H1X_HUMAN	0	0	0	0	2	0	0	0	1	0	0
Q92598|HS105_HUMAN	0	11	6	0	0	4	3	0	0	10	3
Q92599|SEPT8_HUMAN	0	1	0	0	0	0	1	0	0	0	2
Q92620|PRP16_HUMAN	0	5	8	5	5	0	1	0	0	2	3
Q92688|AN32B_HUMAN	0	13	14	4	1	15	15	0	0	0	0
Q92804|RBP56_HUMAN	6	0	0	0	0	0	0	4	0	0	0
Q92817|EVPL_HUMAN	0	0	0	0	0	0	0	0	2	0	0
Q92820|GGH_HUMAN	0	0	0	0	0	0	0	0	0	0	0
Q92841|DDX17_HUMAN	0	1	0	0	4	0	0	0	0	0	1
Q92928|RAB1C_HUMAN	0	2	2	0	0	1	1	0	0	2	1
Q92930|RAB8B_HUMAN	0	0	0	0	0	0	1	0	0	2	1
Q93077|H2A1C_HUMAN	27	27	26	20	27	30	16	0	6	0	0
Q93079|H2B1H_HUMAN	25	35	29	0	0	35	26	7	8	7	7
Q93084|AT2A3_HUMAN	0	0	0	0	0	0	0	1	1	0	0
Q95365|1B38_HUMAN	1	0	0	0	0	0	0	2	0	0	0
Q95604|1C17_HUMAN	1	0	0	0	2	0	0	0	0	0	0
Q969P6|TOP1M_HUMAN	0	0	0	0	0	0	0	1	0	0	0
Q969Q0|RL36L_HUMAN	0	0	0	1	2	0	0	0	1	0	0
Q969S9|RRF2M_HUMAN	0	0	1	0	0	0	0	0	0	0	0
Q969Z4|TR19L_HUMAN	0	1	0	0	0	0	0	0	0	0	0
Q96AG4|LRC59_HUMAN	3	0	0	3	2	0	0	5	4	0	0
Q96DA0|ZG16B_HUMAN	0	0	0	0	0	10	0	0	0	0	0
Q96DR8|MUCL1_HUMAN	0	1	0	0	1	0	1	0	0	0	1
Q96E17|RAB3C_HUMAN	0	0	0	0	0	0	0	2	0	0	0
Q96FQ6|S10AG_HUMAN	0	2	2	1	0	0	1	0	0	2	1
Q96HC4|PDLI5_HUMAN	0	0	0	0	0	0	0	0	0	1	1
Q96HP4|OXND1_HUMAN	0	1	0	0	0	0	1	0	0	0	0
Q96HU8|DIRA2_HUMAN	1	1	1	1	1	1	1	1	1	1	1
Q96I59|SYNM_HUMAN	0	1	1	0	0	0	0	0	0	0	0
Q96KK5|H2A1H_HUMAN	0	31	0	0	0	0	21	7	0	6	5
Q96L21|RL10L_HUMAN	0	1	0	0	0	0	0	0	2	0	0
Q96NH3|BROMI_HUMAN	0	0	0	2	0	0	0	0	0	0	0
Q96P63|SPB12_HUMAN	0	0	1	0	0	3	1	0	7	1	1
Q96QA5|GSDMA_HUMAN	0	1	0	0	0	0	0	0	4	0	0
Q96RP9|EFGM_HUMAN	0	0	1	0	0	0	0	0	0	0	0
Q99460|PSMD1_HUMAN	0	0	0	1	0	0	0	0	0	0	0
Q99536|VAT1_HUMAN	0	0	0	0	0	0	0	1	0	0	0
Q99613|EIF3C_HUMAN	1	2	0	1	1	0	1	0	1	1	0
Q99623|PHB2_HUMAN	0	0	0	0	0	0	0	0	1	0	0
Q99729|ROAA_HUMAN	0	2	1	0	0	0	0	0	0	0	0
Q99733|NP1L4_HUMAN	16	29	22	15	18	21	20	0	0	0	1
Q99832|TCPH_HUMAN	0	0	0	3	3	0	0	0	3	2	1
Q99873|ANM1_HUMAN	0	3	2	0	0	0	0	0	0	4	2
Q99877|H2B1N_HUMAN	25	35	29	0	0	35	26	7	8	7	7
Q99878|H2A1J_HUMAN	0	31	0	0	0	0	21	7	0	6	5
Q99879|H2B1M_HUMAN	25	35	29	0	0	35	26	7	8	7	7
Q99880|H2B1L_HUMAN	25	35	29	0	0	0	26	7	8	7	7
Q99935|PROL1_HUMAN	0	0	0	1	0	0	0	0	0	0	0
Q9BPY3|F118B_HUMAN	1	0	0	0	0	0	0	0	0	0	0
Q9BQ39|DDX50_HUMAN	0	0	0	0	0	1	0	0	0	0	0
Q9BQA1|MEP50_HUMAN	0	9	7	0	0	4	8	0	0	10	8
Q9BQE3|TBA1C_HUMAN	0	13	10	0	0	9	5	0	0	11	7
Q9BQG0|MBB1A_HUMAN	0	0	0	0	0	0	0	0	0	0	1
Q9BSJ8|ESYT1_HUMAN	1	0	0	0	1	0	0	1	0	0	0
Q9BT78|CSN4_HUMAN	0	0	1	0	0	0	0	0	0	0	0
Q9BTM1|H2AJ_HUMAN	0	31	0	0	0	0	21	7	0	6	5
Q9BUA3|CK084_HUMAN	0	3	3	0	0	0	2	0	0	2	1
Q9BUF5|TBB6_HUMAN	0	0	0	0	0	0	0	0	13	0	0
Q9BUJ2|HNRL1_HUMAN	1	0	0	0	0	0	0	0	0	0	0
Q9BVC6|TM109_HUMAN	0	0	0	1	1	0	0	1	0	0	0
Q9BVK6|TMED9_HUMAN	1	0	0	1	2	0	0	3	2	0	0
Q9BW62|KATL1_HUMAN	0	1	1	0	0	0	1	0	0	0	1
Q9BX40|LS14B_HUMAN	0	0	0	0	1	0	0	0	0	0	0
Q9BXP5|SRRT_HUMAN	2	0	0	2	3	0	0	0	0	1	0
Q9BY77|PDIP3_HUMAN	16	0	0	13	15	0	0	21	16	0	0
Q9BYG3|MK67I_HUMAN	0	0	0	0	0	0	0	0	1	0	0
Q9C075|K1C23_HUMAN	0	0	0	0	0	0	0	0	3	0	0
Q9C0K3|ARP3C_HUMAN	0	0	0	0	0	0	0	0	1	0	0
Q9GZZ8|LACRT_HUMAN	0	0	0	1	0	0	0	0	0	0	0
Q9H0U4|RAB1B_HUMAN	6	2	2	8	9	1	1	8	8	2	1
Q9H0W9|CK054_HUMAN	0	0	0	0	0	0	0	0	0	0	0
Q9H361|PABP3_HUMAN	0	0	0	0	1	0	0	0	1	0	0
Q9H3N1|TMX1_HUMAN	0	0	0	1	1	0	0	1	1	0	0
Q9H5Z1|DHX35_HUMAN	0	0	0	0	0	0	0	1	0	0	0
Q9H8S9|MOB1A_HUMAN	0	3	3	5	4	1	3	0	0	4	3
Q9H9S3|S61A2_HUMAN	1	0	0	0	0	0	0	1	0	0	0
Q9HAV0|GBB4_HUMAN	1	0	0	0	0	0	1	0	0	0	0
Q9HC84|MUC5B_HUMAN	0	0	0	0	0	5	0	0	0	0	0
Q9HCY8|S10AE_HUMAN	0	0	0	0	0	1	0	0	0	0	0
Q9HDC9|APMAP_HUMAN	1	0	0	2	1	0	0	5	1	0	0
Q9NP55|BPIA1_HUMAN	0	0	0	0	0	23	0	0	0	0	0
Q9NP72|RAB18_HUMAN	0	0	0	0	1	0	0	0	0	0	0
Q9NQC3|RTN4_HUMAN	7	0	0	8	8	0	0	10	6	0	0
Q9NR30|DDX21_HUMAN	0	1	2	0	2	1	3	0	0	0	1
Q9NR31|SAR1A_HUMAN	0	0	0	0	0	0	0	1	0	0	0
Q9NSB2|KRT84_HUMAN	0	0	0	0	0	0	0	0	0	0	0
Q9NTK5|OLA1_HUMAN	0	1	0	0	0	0	0	0	0	0	0
Q9NVA2|SEP11_HUMAN	0	1	0	0	0	0	1	0	0	3	2
Q9NVJ2|ARL8B_HUMAN	0	0	0	1	0	0	0	0	0	0	0
Q9NVP2|ASF1B_HUMAN	0	5	5	0	1	0	0	0	0	0	0
Q9NXV2|KCTD5_HUMAN	0	5	7	2	1	2	2	0	0	3	3
Q9NY12|GAR1_HUMAN	1	0	0	0	1	0	0	1	1	0	0
Q9NY93|DDX56_HUMAN	3	0	0	4	3	0	0	5	2	0	0
Q9NYJ8|TAB2_HUMAN	1	0	0	0	0	0	0	0	0	0	0
Q9NZ01|TECR_HUMAN	0	0	0	0	0	0	0	1	1	0	0
Q9NZB2|F120A_HUMAN	1	0	0	2	2	0	0	3	1	0	0
Q9NZI6|TF2L1_HUMAN	1	0	0	1	0	0	1	0	0	0	0
Q9NZM1|MYOF_HUMAN	0	0	0	0	0	0	0	4	0	0	0
Q9NZT1|CALL5_HUMAN	3	4	2	3	3	15	7	0	12	7	4
Q9P1U1|ARP3B_HUMAN	0	0	0	0	0	0	0	0	1	0	0
Q9P2I0|CPSF2_HUMAN	0	1	1	0	0	1	1	0	0	0	0
Q9P2R3|ANFY1_HUMAN	0	4	4	0	0	0	4	0	0	6	4
Q9P2T1|GMPR2_HUMAN	0	2	2	0	1	0	2	2	0	2	0
Q9TNN7|1C05_HUMAN	1	0	0	0	0	0	0	0	0	0	0
Q9UBF2|COPG2_HUMAN	1	1	0	0	1	0	0	1	1	0	0
Q9UBH0|I36RA_HUMAN	0	0	0	0	0	0	0	0	2	0	0
Q9UDY2|ZO2_HUMAN	0	0	0	0	0	0	0	0	0	2	0
Q9UER7|DAXX_HUMAN	1	7	6	6	7	2	3	0	0	0	0
Q9UGM3|DMBT1_HUMAN	0	0	0	0	0	3	1	0	0	0	0
Q9UH99|SUN2_HUMAN	0	0	0	0	0	0	0	1	0	0	0
Q9UHD8|SEPT9_HUMAN	0	1	0	0	0	0	0	0	0	0	0
Q9UHX1|PUF60_HUMAN	2	0	0	4	2	0	0	6	2	0	0
Q9UI42|CBPA4_HUMAN	0	0	0	0	0	1	0	0	0	0	0
Q9UIV8|SPB13_HUMAN	0	0	0	0	0	0	0	0	1	0	0
Q9UJV9|DDX41_HUMAN	1	0	0	0	0	0	0	0	0	0	0
Q9UKM9|RALY_HUMAN	1	0	0	2	1	0	0	0	0	0	0
Q9UL25|RAB21_HUMAN	0	0	0	0	0	0	0	1	0	0	0
Q9UN86|G3BP2_HUMAN	1	0	1	1	1	0	1	0	0	0	0
Q9UNQ2|DIM1_HUMAN	0	0	0	1	2	0	0	0	0	0	0
Q9UNX3|RL26L_HUMAN	2	2	2	1	4	2	2	0	2	0	0
Q9UQ80|PA2G4_HUMAN	0	0	0	0	0	0	0	0	1	2	2
Q9UQ88|CD11A_HUMAN	1	0	0	3	3	0	0	0	0	0	0
Q9UQN3|CHM2B_HUMAN	0	0	0	1	0	0	0	0	0	0	0
Q9Y241|HIG1A_HUMAN	0	0	0	0	0	0	0	0	2	0	0
Q9Y262|EIF3L_HUMAN	0	2	2	0	0	0	0	0	0	0	0
Q9Y265|RUVB1_HUMAN	2	0	0	1	1	0	0	1	0	0	0
Q9Y282|ERGI3_HUMAN	1	0	0	1	1	0	0	1	0	0	0
Q9Y285|SYFA_HUMAN	0	1	1	0	0	0	1	0	0	0	0
Q9Y294|ASF1A_HUMAN	0	3	7	0	1	2	3	0	0	0	0
Q9Y295|DRG1_HUMAN	2	0	0	2	4	0	0	1	1	0	0
Q9Y2H1|ST38L_HUMAN	1	0	0	6	6	0	0	0	0	0	2
Q9Y2S6|TMA7_HUMAN	0	0	0	0	1	0	0	0	0	0	0
Q9Y337|KLK5_HUMAN	0	0	0	0	0	0	0	0	0	0	0
Q9Y3F4|STRAP_HUMAN	0	1	1	0	0	0	0	0	0	0	0
Q9Y421|FA32A_HUMAN	4	0	0	3	6	0	0	4	6	0	0
Q9Y490|TLN1_HUMAN	1	11	6	1	2	0	0	0	0	17	7
Q9Y4E8|UBP15_HUMAN	0	8	9	1	1	4	7	0	0	8	4
Q9Y4G6|TLN2_HUMAN	0	0	0	1	0	0	0	0	0	0	0
Q9Y5B9|SP16H_HUMAN	0	6	9	0	1	4	6	0	0	0	0
Q9Y657|SPIN1_HUMAN	2	5	8	2	5	2	3	1	1	4	2
Q9Y678|COPG1_HUMAN	1	1	0	2	1	0	0	1	1	0	0
Q9Y696|CLIC4_HUMAN	1	0	0	0	0	0	0	0	0	0	0
Q9Y6B6|SAR1B_HUMAN	0	0	0	0	0	0	0	1	0	0	0
Q9Y6Y0|NS1BP_HUMAN	0	8	5	2	2	0	2	0	0	7	5

## Sheet: Background substracted
Table S2. Spectral counts for proteins that interact with H3.3 wild type and K27M mutant. Proteins that interact with H3.3 wild type and K27M mutant were identified using an immunoprecipitation (IP)/mass spectrometry approach and protein abundance was measured using spectral counts.
	H3.3-K27M			H3.3-WT				EV
1037 protein	#Spec TR1	#Spec TR3	#Spec TR4	#Spec TR1	#Spec TR2	#Spec TR3	#Spec TR4	#Spec TR1	#Spec TR2	#Spec TR3	#Spec TR4
A0M8Q6|LAC7_HUMAN	0	0	0	0	0	0	1	0	0	0	0
A6NIZ1|RP1BL_HUMAN	0	0	0	0	0	0	0	0	0	0	0
A6NNA2|SRRM3_HUMAN	0	0	0	0	0	0	0	0	0	0	0
A8K2U0|A2ML1_HUMAN	0	0	0	0	0	0	0	0	0	0	0
A8MWD9|RUXGL_HUMAN	0	0	0	0	0	0	0	0	0	0	0
B2RPK0|HGB1A_HUMAN	0	0	2	0	0	1	1	0	0	0	0
B5ME19|EIFCL_HUMAN	1	1	0	1	0	-1	1	0	0	0	0
B9A064|IGLL5_HUMAN	0	0	0	0	0	18	1	0	0	0	0
E9PAV3|NACAM_HUMAN	1	0	-1	1	0	-1	0	0	0	0	0
O00116|ADAS_HUMAN	0	0	0	1	0	0	0	0	0	0	0
O00148|DX39A_HUMAN	0	-2	0	0	0	-2	0	0	0	0	0
O00204|ST2B1_HUMAN	0	0	0	0	-1	0	0	0	0	0	0
O00232|PSD12_HUMAN	0	0	0	0	-1	0	0	0	0	0	0
O00299|CLIC1_HUMAN	0	1	0	0	-1	-2	3	0	0	0	0
O00410|IPO5_HUMAN	0	0	0	2	2	0	0	0	0	0	0
O00479|HMGN4_HUMAN	0	0	0	0	2	0	0	0	0	0	0
O00483|NDUA4_HUMAN	-1	0	0	-1	0	0	0	0	0	0	0
O00555|CAC1A_HUMAN	0	1	0	0	0	0	0	0	0	0	0
O00571|DDX3X_HUMAN	11	-2	2	10	6	-2	0	0	0	0	0
O00622|CYR61_HUMAN	-2	0	0	-5	0	0	0	0	0	0	0
O14556|G3PT_HUMAN	-1	-4	0	-4	-5	-5	4	0	0	0	0
O14602|IF1AY_HUMAN	2	1	0	0	2	0	1	0	0	0	0
O14732|IMPA2_HUMAN	0	0	0	0	0	0	0	0	0	0	0
O14744|ANM5_HUMAN	1	8	7	4	5	-9	2	0	0	0	0
O14818|PSA7_HUMAN	0	0	-1	0	0	0	-1	0	0	0	0
O14828|SCAM3_HUMAN	-1	0	0	-1	0	0	0	0	0	0	0
O14979|HNRDL_HUMAN	0	0	0	1	-2	0	0	0	0	0	0
O14983|AT2A1_HUMAN	-1	0	0	-1	-1	0	0	0	0	0	0
O15145|ARPC3_HUMAN	0	0	0	0	-1	0	0	0	0	0	0
O15260|SURF4_HUMAN	0	0	0	1	0	0	0	0	0	0	0
O15427|MOT4_HUMAN	-1	0	0	0	0	0	0	0	0	0	0
O43143|DHX15_HUMAN	0	-1	0	0	0	-1	1	0	0	0	0
O43175|SERA_HUMAN	-1	1	0	-1	-1	0	0	0	0	0	0
O43240|KLK10_HUMAN	0	0	0	0	0	1	0	0	0	0	0
O43242|PSMD3_HUMAN	-1	0	0	-1	0	0	0	0	0	0	0
O43290|SNUT1_HUMAN	0	0	0	0	0	0	0	0	0	0	0
O43318|M3K7_HUMAN	1	0	-1	3	3	0	-1	0	0	0	0
O43390|HNRPR_HUMAN	5	7	4	1	6	5	2	0	0	0	0
O43548|TGM5_HUMAN	0	0	0	0	0	0	0	0	0	0	0
O43707|ACTN4_HUMAN	0	9	9	3	-1	-10	2	0	0	0	0
O43719|HTSF1_HUMAN	5	10	12	8	4	6	10	0	0	0	0
O43776|SYNC_HUMAN	0	-2	-1	0	0	-2	-2	0	0	0	0
O43790|KRT86_HUMAN	0	0	0	0	0	0	19	0	0	0	0
O43809|CPSF5_HUMAN	1	0	0	4	0	0	0	0	0	0	0
O43847|NRDC_HUMAN	0	-1	0	0	0	-1	0	0	0	0	0
O43852|CALU_HUMAN	0	0	0	0	0	0	1	0	0	0	0
O60361|NDK8_HUMAN	-1	-1	0	1	0	-1	0	0	0	0	0
O60437|PEPL_HUMAN	0	0	0	0	-4	0	0	0	0	0	0
O60488|ACSL4_HUMAN	0	0	0	0	1	0	0	0	0	0	0
O60506|HNRPQ_HUMAN	6	3	5	2	3	0	3	0	0	0	0
O60664|PLIN3_HUMAN	-2	0	0	-2	-1	0	0	0	0	0	0
O60814|H2B1K_HUMAN	18	28	22	20	33	28	19	0	0	0	0
O60869|EDF1_HUMAN	0	0	0	0	0	0	0	0	0	0	0
O75083|WDR1_HUMAN	0	1	3	0	0	-3	1	0	0	0	0
O75116|ROCK2_HUMAN	0	0	-1	0	0	0	-1	0	0	0	0
O75223|GGCT_HUMAN	0	0	0	0	0	0	1	0	0	0	0
O75319|DUS11_HUMAN	0	0	0	0	1	0	0	0	0	0	0
O75342|LX12B_HUMAN	0	0	0	0	0	0	0	0	0	0	0
O75367|H2AY_HUMAN	17	9	4	5	16	6	5	0	0	0	0
O75369|FLNB_HUMAN	0	-1	-6	0	2	-10	2	0	0	0	0
O75390|CISY_HUMAN	0	-2	0	0	0	-2	-1	0	0	0	0
O75394|RM33_HUMAN	-1	0	0	-1	1	0	0	0	0	0	0
O75396|SC22B_HUMAN	-1	0	0	-1	0	0	0	0	0	0	0
O75436|VP26A_HUMAN	0	-1	0	0	0	-1	0	0	0	0	0
O75449|KTNA1_HUMAN	0	1	0	0	0	0	0	0	0	0	0
O75607|NPM3_HUMAN	0	1	1	0	1	1	1	0	0	0	0
O75608|LYPA1_HUMAN	0	0	0	0	0	0	0	0	0	0	0
O75821|EIF3G_HUMAN	0	1	4	2	1	-1	0	0	0	0	0
O75915|PRAF3_HUMAN	-1	0	0	-1	0	0	0	0	0	0	0
O76013|KRT36_HUMAN	0	0	0	0	0	0	4	0	0	0	0
O76021|RL1D1_HUMAN	0	-1	0	0	1	-1	-1	0	0	0	0
O76031|CLPX_HUMAN	0	-1	0	0	0	-1	0	0	0	0	0
O76094|SRP72_HUMAN	0	0	0	0	-1	0	0	0	0	0	0
O94979|SC31A_HUMAN	0	0	-1	0	0	0	-1	0	0	0	0
O95218|ZRAB2_HUMAN	0	0	0	0	0	0	3	0	0	0	0
O95573|ACSL3_HUMAN	0	0	0	0	1	0	0	0	0	0	0
O95678|K2C75_HUMAN	0	0	0	0	0	0	0	0	0	0	0
O95716|RAB3D_HUMAN	-2	0	0	-2	0	0	0	0	0	0	0
O95793|STAU1_HUMAN	0	0	0	0	1	0	0	0	0	0	0
O95833|CLIC3_HUMAN	0	0	0	0	-2	0	0	0	0	0	0
O95969|SG1D2_HUMAN	0	0	-1	0	0	0	0	0	0	0	0
P00338|LDHA_HUMAN	-2	2	-2	-1	-13	-3	2	0	0	0	0
P00367|DHE3_HUMAN	0	-2	3	0	0	-5	4	0	0	0	0
P00387|NB5R3_HUMAN	0	0	0	0	2	0	0	0	0	0	0
P00491|PNPH_HUMAN	0	0	0	0	0	0	0	0	0	0	0
P00505|AATM_HUMAN	0	0	-2	0	0	0	-1	0	0	0	0
P00558|PGK1_HUMAN	0	-1	-6	0	-5	-4	-2	0	0	0	0
P00738|HPT_HUMAN	0	0	0	0	0	12	0	0	0	0	0
P00846|ATP6_HUMAN	0	0	0	1	0	0	0	0	0	0	0
P01024|CO3_HUMAN	0	0	0	1	-1	1	0	0	0	0	0
P01040|CYTA_HUMAN	3	0	-2	2	0	2	3	0	0	0	0
P01591|IGJ_HUMAN	0	-1	1	0	0	5	0	0	0	0	0
P01602|KV110_HUMAN	0	0	0	2	0	0	0	0	0	0	0
P01604|KV112_HUMAN	0	0	0	2	0	0	0	0	0	0	0
P01614|KV201_HUMAN	26	3	-2	-175	18	2	-2	0	0	0	0
P01617|KV204_HUMAN	0	0	0	131	0	0	0	0	0	0	0
P01707|LV204_HUMAN	0	0	0	0	0	1	0	0	0	0	0
P01766|HV305_HUMAN	0	0	0	0	0	3	0	0	0	0	0
P01833|PIGR_HUMAN	0	0	5	0	0	34	0	0	0	0	0
P01834|IGKC_HUMAN	0	-2	-1	0	-1	24	2	0	0	0	0
P01857|IGHG1_HUMAN	0	-5	-4	0	-6	13	2	0	0	0	0
P01859|IGHG2_HUMAN	10	-3	-2	-2	-4	-3	3	0	0	0	0
P01860|IGHG3_HUMAN	13	0	0	0	0	0	6	0	0	0	0
P01861|IGHG4_HUMAN	0	-3	0	0	0	-3	0	0	0	0	0
P01871|IGHM_HUMAN	0	0	0	0	0	3	0	0	0	0	0
P01876|IGHA1_HUMAN	0	0	7	0	0	45	2	0	0	0	0
P01877|IGHA2_HUMAN	0	0	0	0	0	22	0	0	0	0	0
P01891|1A68_HUMAN	1	0	0	0	2	0	0	0	0	0	0
P01893|HLAH_HUMAN	1	0	0	0	0	0	0	0	0	0	0
P02042|HBD_HUMAN	0	0	0	0	0	0	1	0	0	0	0
P02452|CO1A1_HUMAN	0	0	0	1	0	0	0	0	0	0	0
P02533|K1C14_HUMAN	-3	-8	14	15	35	11	42	0	0	0	0
P02538|K2C6A_HUMAN	21	-30	16	47	-108	31	32	0	0	0	0
P02545|LMNA_HUMAN	1	-3	-1	3	-13	-9	0	0	0	0	0
P02647|APOA1_HUMAN	0	0	-1	0	0	0	-1	0	0	0	0
P02652|APOA2_HUMAN	0	0	0	0	0	1	0	0	0	0	0
P02671|FIBA_HUMAN	0	-2	-3	0	0	-2	-1	0	0	0	0
P02768|ALBU_HUMAN	0	-1	-5	5	-12	15	7	0	0	0	0
P02786|TFR1_HUMAN	1	0	0	0	0	0	0	0	0	0	0
P02787|TRFE_HUMAN	0	0	0	0	0	2	0	0	0	0	0
P02788|TRFL_HUMAN	0	-3	-2	4	0	5	4	0	0	0	0
P03989|1B27_HUMAN	-1	0	0	-2	0	0	0	0	0	0	0
P04040|CATA_HUMAN	0	0	0	0	0	0	1	0	0	0	0
P04062|GLCM_HUMAN	0	0	0	0	0	0	1	0	0	0	0
P04075|ALDOA_HUMAN	1	-4	4	1	-6	-5	1	0	0	0	0
P04080|CYTB_HUMAN	0	0	0	0	-2	0	0	0	0	0	0
P04083|ANXA1_HUMAN	0	-2	-1	1	-6	2	0	0	0	0	0
P04208|LV106_HUMAN	0	0	0	2	0	0	0	0	0	0	0
P04259|K2C6B_HUMAN	0	-33	0	40	-126	-33	55	0	0	0	0
P04264|K2C1_HUMAN	13	39	56	23	-27	90	114	0	0	0	0
P04406|G3P_HUMAN	-7	23	15	-12	-31	11	10	0	0	0	0
P04439|1A03_HUMAN	1	0	0	3	2	0	0	0	0	0	0
P04632|CPNS1_HUMAN	1	0	0	0	0	0	0	0	0	0	0
P04792|HSPB1_HUMAN	-3	-1	0	-2	-17	8	1	0	0	0	0
P04843|RPN1_HUMAN	-6	0	0	-3	1	0	0	0	0	0	0
P04844|RPN2_HUMAN	0	0	0	3	-1	0	0	0	0	0	0
P04908|H2A1B_HUMAN	27	27	26	20	21	30	16	0	0	0	0
P05023|AT1A1_HUMAN	0	0	0	0	0	0	0	0	0	0	0
P05089|ARGI1_HUMAN	0	2	0	0	-9	0	4	0	0	0	0
P05091|ALDH2_HUMAN	0	0	0	0	-1	0	0	0	0	0	0
P05109|S10A8_HUMAN	3	-11	-10	2	-16	2	-2	0	0	0	0
P05120|PAI2_HUMAN	0	0	0	0	-1	0	1	0	0	0	0
P05141|ADT2_HUMAN	-2	1	0	-1	-2	0	0	0	0	0	0
P05164|PERM_HUMAN	0	0	0	0	0	5	1	0	0	0	0
P05198|IF2A_HUMAN	0	0	0	0	1	-1	-1	0	0	0	0
P05204|HMGN2_HUMAN	-1	0	0	-1	1	0	0	0	0	0	0
P05386|RLA1_HUMAN	0	0	0	0	-1	1	0	0	0	0	0
P05387|RLA2_HUMAN	0	-1	0	0	-2	0	0	0	0	0	0
P05388|RLA0_HUMAN	7	-1	2	4	3	0	3	0	0	0	0
P05534|1A24_HUMAN	-1	0	0	1	1	0	0	0	0	0	0
P05556|ITB1_HUMAN	0	0	0	2	1	0	0	0	0	0	0
P05783|K1C18_HUMAN	0	-4	-3	0	0	-4	0	0	0	0	0
P05787|K2C8_HUMAN	0	0	0	0	0	0	13	0	0	0	0
P06309|KV205_HUMAN	-173	3	-2	-173	171	2	-2	0	0	0	0
P06310|KV206_HUMAN	27	0	-2	-4	16	-1	-4	0	0	0	0
P06396|GELS_HUMAN	0	0	0	0	0	4	0	0	0	0	0
P06576|ATPB_HUMAN	-2	0	1	3	-10	-3	3	0	0	0	0
P06702|S10A9_HUMAN	5	-8	-2	4	-30	7	5	0	0	0	0
P06703|S10A6_HUMAN	0	0	1	0	-1	-1	1	0	0	0	0
P06733|ENOA_HUMAN	-3	8	12	-4	-17	7	-3	0	0	0	0
P06744|G6PI_HUMAN	0	0	3	0	-1	-1	2	0	0	0	0
P06748|NPM_HUMAN	13	34	25	17	22	22	23	0	0	0	0
P06753|TPM3_HUMAN	0	0	-1	0	-3	-2	-1	0	0	0	0
P06899|H2B1J_HUMAN	16	28	22	18	-7	30	19	0	0	0	0
P07099|HYEP_HUMAN	1	0	0	0	0	0	0	0	0	0	0
P07108|ACBP_HUMAN	0	0	0	0	-1	0	0	0	0	0	0
P07195|LDHB_HUMAN	-1	-3	0	-1	-1	-3	2	0	0	0	0
P07237|PDIA1_HUMAN	0	-1	2	0	-14	-3	0	0	0	0	0
P07339|CATD_HUMAN	0	1	1	0	-6	-1	2	0	0	0	0
P07355|ANXA2_HUMAN	-3	0	0	4	-7	-8	1	0	0	0	0
P07384|CAN1_HUMAN	0	0	0	0	-1	0	0	0	0	0	0
P07437|TBB5_HUMAN	-9	-4	-2	-1	-1	-7	-2	0	0	0	0
P07476|INVO_HUMAN	0	0	0	0	-5	0	0	0	0	0	0
P07737|PROF1_HUMAN	1	4	1	2	-3	2	1	0	0	0	0
P07900|HS90A_HUMAN	6	-2	7	24	10	-25	-5	0	0	0	0
P07910|HNRPC_HUMAN	4	-3	5	7	8	-3	2	0	0	0	0
P07951|TPM2_HUMAN	0	3	-1	0	0	1	-1	0	0	0	0
P08133|ANXA6_HUMAN	0	4	5	0	0	1	0	0	0	0	0
P08195|4F2_HUMAN	-2	0	0	-1	0	0	0	0	0	0	0
P08237|PFKAM_HUMAN	-1	0	0	-1	0	0	0	0	0	0	0
P08238|HS90B_HUMAN	12	9	4	21	8	-25	-5	0	0	0	0
P08246|ELNE_HUMAN	0	-1	-2	0	0	0	0	0	0	0	0
P08579|RU2B_HUMAN	1	0	0	-1	2	0	0	0	0	0	0
P08670|VIME_HUMAN	4	0	1	0	1	7	11	0	0	0	0
P08708|RS17_HUMAN	5	0	0	8	3	0	0	0	0	0	0
P08727|K1C19_HUMAN	0	0	7	0	0	21	0	0	0	0	0
P08758|ANXA5_HUMAN	0	-1	2	0	0	0	0	0	0	0	0
P08779|K1C16_HUMAN	-16	-3	9	22	-101	6	42	0	0	0	0
P08865|RSSA_HUMAN	1	7	10	2	-1	7	6	0	0	0	0
P08962|CD63_HUMAN	-1	0	0	-1	0	0	0	0	0	0	0
P09012|SNRPA_HUMAN	-1	0	0	-1	-1	0	0	0	0	0	0
P09038|FGF2_HUMAN	1	0	0	-1	1	0	0	0	0	0	0
P09211|GSTP1_HUMAN	0	1	2	0	-5	0	3	0	0	0	0
P09382|LEG1_HUMAN	-3	1	3	-2	0	-3	1	0	0	0	0
P09429|HMGB1_HUMAN	1	-1	-1	-1	0	-2	-2	0	0	0	0
P09493|TPM1_HUMAN	0	3	-1	0	0	1	-1	0	0	0	0
P09651|ROA1_HUMAN	9	8	15	-2	-4	0	1	0	0	0	0
P09874|PARP1_HUMAN	2	0	0	12	6	0	4	0	0	0	0
P09936|UCHL1_HUMAN	0	-1	-1	0	0	-1	1	0	0	0	0
P09972|ALDOC_HUMAN	0	-4	-2	0	0	-5	-1	0	0	0	0
P0C0S5|H2AZ_HUMAN	19	15	14	19	17	18	15	0	0	0	0
P0C0S8|H2A1_HUMAN	-7	25	-5	-7	0	-6	16	0	0	0	0
P0C7P0|CISD3_HUMAN	-1	0	0	-1	2	0	0	0	0	0	0
P0CF74|LAC6_HUMAN	0	0	0	0	0	0	1	0	0	0	0
P0CG04|LAC1_HUMAN	0	0	0	0	0	0	1	0	0	0	0
P0CG05|LAC2_HUMAN	0	0	0	0	0	19	1	0	0	0	0
P0CG06|LAC3_HUMAN	0	0	0	0	0	7	1	0	0	0	0
P0CG40|SP9_HUMAN	1	0	0	1	0	0	0	0	0	0	0
P0CG47|UBB_HUMAN	3	0	-6	1	-1	8	-6	0	0	0	0
P0CG48|UBC_HUMAN	3	0	-6	1	-1	8	-6	0	0	0	0
P0DME0|SETLP_HUMAN	0	-2	-1	6	0	-2	-1	0	0	0	0
P0DMV8|HS71A_HUMAN	0	-1	-8	0	-7	-1	-3	0	0	0	0
P0DMV9|HS71B_HUMAN	0	-1	-8	0	-7	-1	-3	0	0	0	0
P10314|1A32_HUMAN	1	0	0	0	2	0	0	0	0	0	0
P10316|1A69_HUMAN	1	0	0	0	2	0	0	0	0	0	0
P10319|1B58_HUMAN	-1	0	0	1	0	0	0	0	0	0	0
P10321|1C07_HUMAN	1	0	0	0	0	0	0	0	0	0	0
P10412|H14_HUMAN	6	-1	-2	0	0	3	-1	0	0	0	0
P10599|THIO_HUMAN	0	0	0	0	0	2	1	0	0	0	0
P10620|MGST1_HUMAN	-1	0	0	-1	0	0	0	0	0	0	0
P10768|ESTD_HUMAN	0	0	0	0	0	-1	-1	0	0	0	0
P10809|CH60_HUMAN	-1	5	5	2	-3	2	4	0	0	0	0
P10909|CLUS_HUMAN	0	0	0	0	0	4	0	0	0	0	0
P11021|GRP78_HUMAN	-3	2	3	2	-11	-10	2	0	0	0	0
P11142|HSP7C_HUMAN	-7	-4	4	2	-3	-21	-5	0	0	0	0
P11166|GTR1_HUMAN	-1	0	0	-3	0	0	0	0	0	0	0
P11233|RALA_HUMAN	0	0	0	0	1	0	0	0	0	0	0
P11279|LAMP1_HUMAN	0	0	0	0	-1	0	0	0	0	0	0
P11387|TOP1_HUMAN	-1	0	0	-1	3	0	0	0	0	0	0
P11388|TOP2A_HUMAN	0	0	0	1	0	0	0	0	0	0	0
P11413|G6PD_HUMAN	0	1	0	0	0	-2	1	0	0	0	0
P11586|C1TC_HUMAN	0	0	0	0	0	0	1	0	0	0	0
P11940|PABP1_HUMAN	0	-3	1	0	0	-4	0	0	0	0	0
P12004|PCNA_HUMAN	0	1	-1	0	0	0	-1	0	0	0	0
P12235|ADT1_HUMAN	0	0	0	0	0	0	0	0	0	0	0
P12236|ADT3_HUMAN	0	0	0	0	0	0	0	0	0	0	0
P12268|IMDH2_HUMAN	0	-2	-1	1	1	-3	-2	0	0	0	0
P12273|PIP_HUMAN	0	1	1	2	1	7	3	0	0	0	0
P12532|KCRU_HUMAN	0	0	0	0	-1	0	0	0	0	0	0
P12814|ACTN1_HUMAN	0	5	12	-2	0	-6	9	0	0	0	0
P12956|XRCC6_HUMAN	2	0	4	7	7	-7	-4	0	0	0	0
P13010|XRCC5_HUMAN	0	2	2	3	4	-10	-5	0	0	0	0
P13637|AT1A3_HUMAN	0	0	0	0	0	0	0	0	0	0	0
P13639|EF2_HUMAN	2	2	13	4	-16	-24	-6	0	0	0	0
P13645|K1C10_HUMAN	44	208	18	41	-42	0	65	0	0	0	0
P13646|K1C13_HUMAN	0	0	0	0	-19	0	22	0	0	0	0
P13647|K2C5_HUMAN	6	3	29	21	-66	16	33	0	0	0	0
P13667|PDIA4_HUMAN	0	0	0	0	0	0	1	0	0	0	0
P13693|TCTP_HUMAN	0	0	-1	0	-2	0	-1	0	0	0	0
P13726|TF_HUMAN	-2	0	0	-2	0	0	0	0	0	0	0
P13797|PLST_HUMAN	0	0	0	0	-1	0	0	0	0	0	0
P13929|ENOB_HUMAN	0	0	0	0	-3	0	0	0	0	0	0
P14174|MIF_HUMAN	0	-1	1	0	0	-1	0	0	0	0	0
P14314|GLU2B_HUMAN	0	0	0	0	0	-1	0	0	0	0	0
P14324|FPPS_HUMAN	0	0	0	0	-1	0	0	0	0	0	0
P14618|KPYM_HUMAN	-3	18	7	1	-12	-1	1	0	0	0	0
P14625|ENPL_HUMAN	3	12	10	17	10	0	3	0	0	0	0
P14649|MYL6B_HUMAN	0	1	0	0	0	0	0	0	0	0	0
P14678|RSMB_HUMAN	1	1	2	-3	2	0	1	0	0	0	0
P14735|IDE_HUMAN	0	0	0	0	-4	0	0	0	0	0	0
P14866|HNRPL_HUMAN	0	-2	1	0	0	-2	0	0	0	0	0
P14923|PLAK_HUMAN	1	-7	5	2	-26	-4	15	0	0	0	0
P15170|ERF3A_HUMAN	1	0	0	1	0	0	0	0	0	0	0
P15259|PGAM2_HUMAN	-2	0	0	-1	0	5	0	0	0	0	0
P15311|EZRI_HUMAN	2	3	5	0	-3	-6	-1	0	0	0	0
P15531|NDKA_HUMAN	-1	-1	-3	1	-2	-1	0	0	0	0	0
P15559|NQO1_HUMAN	0	3	-2	0	0	0	-3	0	0	0	0
P15880|RS2_HUMAN	7	0	0	12	5	0	0	0	0	0	0
P15924|DESP_HUMAN	-1	-9	0	-1	-87	-4	15	0	0	0	0
P16070|CD44_HUMAN	-5	0	0	-2	1	0	0	0	0	0	0
P16188|1A30_HUMAN	-1	0	0	1	2	0	0	0	0	0	0
P16189|1A31_HUMAN	1	0	0	0	2	0	0	0	0	0	0
P16190|1A33_HUMAN	1	0	0	0	2	0	0	0	0	0	0
P16401|H15_HUMAN	2	0	0	1	1	2	0	0	0	0	0
P16402|H13_HUMAN	6	-1	-2	0	0	-3	-1	0	0	0	0
P16403|H12_HUMAN	-2	-1	-2	1	4	-3	-1	0	0	0	0
P16520|GBB3_HUMAN	1	0	0	0	0	0	1	0	0	0	0
P16615|AT2A2_HUMAN	-1	0	0	-1	-1	0	0	0	0	0	0
P16949|STMN1_HUMAN	0	-1	0	0	0	-1	0	0	0	0	0
P17096|HMGA1_HUMAN	1	0	0	1	1	0	0	0	0	0	0
P17174|AATC_HUMAN	1	0	-1	1	0	-1	0	0	0	0	0
P17655|CAN2_HUMAN	0	0	0	1	2	0	0	0	0	0	0
P17844|DDX5_HUMAN	7	1	-1	2	6	0	-1	0	0	0	0
P17858|PFKAL_HUMAN	-1	0	0	-1	0	0	0	0	0	0	0
P17987|TCPA_HUMAN	-1	10	1	5	1	0	4	0	0	0	0
P18077|RL35A_HUMAN	0	0	0	1	0	0	0	0	0	0	0
P18085|ARF4_HUMAN	-2	0	0	-2	-1	0	0	0	0	0	0
P18124|RL7_HUMAN	6	2	2	10	9	3	2	0	0	0	0
P18206|VINC_HUMAN	0	-5	-3	1	0	-16	-4	0	0	0	0
P18462|1A25_HUMAN	1	0	0	0	2	0	0	0	0	0	0
P18463|1B37_HUMAN	-1	0	0	-2	0	0	0	0	0	0	0
P18464|1B51_HUMAN	-1	0	0	1	0	0	0	0	0	0	0
P18465|1B57_HUMAN	1	0	0	3	0	0	0	0	0	0	0
P18621|RL17_HUMAN	0	0	2	0	3	0	1	0	0	0	0
P18669|PGAM1_HUMAN	-2	-2	1	-1	-8	-4	1	0	0	0	0
P19012|K1C15_HUMAN	0	0	0	0	0	0	0	0	0	0	0
P19013|K2C4_HUMAN	0	0	0	0	0	0	0	0	0	0	0
P19338|NUCL_HUMAN	17	13	12	11	18	7	8	0	0	0	0
P19474|RO52_HUMAN	-7	1	2	-3	5	0	0	0	0	0	0
P19784|CSK22_HUMAN	5	6	7	13	13	5	6	0	0	0	0
P19971|TYPH_HUMAN	0	0	0	0	-4	0	0	0	0	0	0
P20042|IF2B_HUMAN	0	0	0	0	1	0	0	0	0	0	0
P20290|BTF3_HUMAN	-1	-1	-1	-1	0	-1	0	0	0	0	0
P20336|RAB3A_HUMAN	-2	0	0	-2	0	0	0	0	0	0	0
P20337|RAB3B_HUMAN	-2	0	0	-2	0	0	0	0	0	0	0
P20618|PSB1_HUMAN	0	0	0	0	-1	0	1	0	0	0	0
P20645|MPRD_HUMAN	-1	0	0	-1	0	0	0	0	0	0	0
P20671|H2A1D_HUMAN	-7	25	-5	-7	0	-6	16	0	0	0	0
P20813|CP2B6_HUMAN	0	1	0	0	0	0	0	0	0	0	0
P20929|NEBU_HUMAN	0	0	0	0	0	1	0	0	0	0	0
P20930|FILA_HUMAN	0	0	0	0	-4	2	0	0	0	0	0
P21108|PRPS3_HUMAN	0	0	0	0	0	-1	0	0	0	0	0
P21127|CD11B_HUMAN	1	0	0	3	3	0	0	0	0	0	0
P21291|CSRP1_HUMAN	0	0	1	0	0	0	0	0	0	0	0
P21333|FLNA_HUMAN	3	6	0	15	8	-16	7	0	0	0	0
P21796|VDAC1_HUMAN	0	0	0	0	-2	0	0	0	0	0	0
P21926|CD9_HUMAN	-1	0	0	-1	0	0	0	0	0	0	0
P21980|TGM2_HUMAN	0	0	0	0	0	-1	0	0	0	0	0
P22087|FBRL_HUMAN	3	0	0	0	-1	0	0	0	0	0	0
P22090|RS4Y1_HUMAN	-2	0	0	-2	0	0	0	0	0	0	0
P22234|PUR6_HUMAN	-1	-1	0	0	2	-1	-1	0	0	0	0
P22314|UBA1_HUMAN	0	-1	-1	0	0	-9	-2	0	0	0	0
P22392|NDKB_HUMAN	-1	-1	0	1	-2	-1	0	0	0	0	0
P22626|ROA2_HUMAN	4	5	9	1	3	-4	1	0	0	0	0
P22735|TGM1_HUMAN	0	0	0	0	-3	0	0	0	0	0	0
P23246|SFPQ_HUMAN	3	2	5	4	2	-2	2	0	0	0	0
P23284|PPIB_HUMAN	-1	-3	3	0	3	-6	0	0	0	0	0
P23381|SYWC_HUMAN	0	0	-1	0	0	-1	-1	0	0	0	0
P23396|RS3_HUMAN	10	4	2	17	8	-1	2	0	0	0	0
P23490|LORI_HUMAN	0	0	0	0	0	0	0	0	0	0	0
P23526|SAHH_HUMAN	0	-3	-5	0	-1	-4	-2	0	0	0	0
P23527|H2B1O_HUMAN	16	28	22	-7	-7	30	19	0	0	0	0
P23528|COF1_HUMAN	-3	1	2	-1	-3	1	0	0	0	0	0
P23588|IF4B_HUMAN	8	5	21	10	12	-6	10	0	0	0	0
P23763|VAMP1_HUMAN	-1	0	0	-1	0	0	0	0	0	0	0
P24534|EF1B_HUMAN	0	0	1	0	-1	-1	1	0	0	0	0
P24539|AT5F1_HUMAN	-2	0	0	-2	0	0	0	0	0	0	0
P25205|MCM3_HUMAN	5	4	6	5	7	-4	2	0	0	0	0
P25311|ZA2G_HUMAN	0	0	-1	1	-1	4	0	0	0	0	0
P25398|RS12_HUMAN	2	1	0	4	1	2	1	0	0	0	0
P25705|ATPA_HUMAN	-6	-4	-1	-3	-2	-3	0	0	0	0	0
P25786|PSA1_HUMAN	0	0	0	0	0	-1	1	0	0	0	0
P25787|PSA2_HUMAN	0	1	4	0	0	-1	1	0	0	0	0
P25788|PSA3_HUMAN	0	0	-1	0	0	0	-1	0	0	0	0
P25789|PSA4_HUMAN	0	-1	-1	0	0	-2	0	0	0	0	0
P26006|ITA3_HUMAN	-1	0	0	-1	-2	0	0	0	0	0	0
P26038|MOES_HUMAN	-4	-4	3	-4	-6	-13	-6	0	0	0	0
P26196|DDX6_HUMAN	0	1	0	0	0	0	0	0	0	0	0
P26368|U2AF2_HUMAN	-1	0	0	-1	0	0	0	0	0	0	0
P26373|RL13_HUMAN	9	0	1	8	4	0	2	0	0	0	0
P26447|S10A4_HUMAN	0	-1	0	0	0	-1	0	0	0	0	0
P26583|HMGB2_HUMAN	-2	0	0	-1	0	0	0	0	0	0	0
P26599|PTBP1_HUMAN	-3	0	0	-1	-2	0	0	0	0	0	0
P26639|SYTC_HUMAN	0	-3	2	0	0	-4	1	0	0	0	0
P26641|EF1G_HUMAN	1	3	1	3	-2	-4	-3	0	0	0	0
P27348|1433T_HUMAN	0	0	1	2	-6	1	3	0	0	0	0
P27482|CALL3_HUMAN	0	0	0	0	-6	0	0	0	0	0	0
P27635|RL10_HUMAN	4	1	0	4	0	0	0	0	0	0	0
P27797|CALR_HUMAN	-1	0	4	-1	-5	-3	-2	0	0	0	0
P27816|MAP4_HUMAN	0	2	3	0	0	-6	5	0	0	0	0
P27824|CALX_HUMAN	0	-1	0	2	3	0	0	0	0	0	0
P28066|PSA5_HUMAN	0	0	2	0	-1	-2	2	0	0	0	0
P28070|PSB4_HUMAN	0	0	-1	0	-1	0	-1	0	0	0	0
P28072|PSB6_HUMAN	0	0	0	0	-1	0	1	0	0	0	0
P28074|PSB5_HUMAN	0	-1	-2	0	-1	-2	1	0	0	0	0
P29034|S10A2_HUMAN	0	0	0	0	-1	0	0	0	0	0	0
P29279|CTGF_HUMAN	1	0	0	1	1	0	0	0	0	0	0
P29317|EPHA2_HUMAN	1	0	0	1	1	0	0	0	0	0	0
P29373|RABP2_HUMAN	0	0	0	0	-4	0	0	0	0	0	0
P29401|TKT_HUMAN	0	2	4	0	-2	-5	-1	0	0	0	0
P29508|SPB3_HUMAN	0	-8	-7	0	-44	5	5	0	0	0	0
P29692|EF1D_HUMAN	-3	-1	2	1	-1	-4	1	0	0	0	0
P29966|MARCS_HUMAN	0	0	0	1	0	0	0	0	0	0	0
P30041|PRDX6_HUMAN	0	1	2	0	0	-2	2	0	0	0	0
P30043|BLVRB_HUMAN	0	0	0	0	-1	0	0	0	0	0	0
P30048|PRDX3_HUMAN	0	-1	0	0	0	-1	0	0	0	0	0
P30050|RL12_HUMAN	2	1	2	4	2	0	1	0	0	0	0
P30086|PEBP1_HUMAN	0	-1	-1	0	0	-1	-1	0	0	0	0
P30101|PDIA3_HUMAN	0	-1	-1	0	-4	-4	-2	0	0	0	0
P30153|2AAA_HUMAN	1	12	10	10	11	11	9	0	0	0	0
P30450|1A26_HUMAN	1	0	0	0	2	0	0	0	0	0	0
P30453|1A34_HUMAN	1	0	0	0	2	0	0	0	0	0	0
P30455|1A36_HUMAN	-1	0	0	1	2	0	0	0	0	0	0
P30456|1A43_HUMAN	1	0	0	0	2	0	0	0	0	0	0
P30457|1A66_HUMAN	1	0	0	0	2	0	0	0	0	0	0
P30459|1A74_HUMAN	1	0	0	0	2	0	0	0	0	0	0
P30460|1B08_HUMAN	1	0	0	0	0	0	0	0	0	0	0
P30461|1B13_HUMAN	-1	0	0	-2	0	0	0	0	0	0	0
P30462|1B14_HUMAN	-1	0	0	-2	0	0	0	0	0	0	0
P30466|1B18_HUMAN	-1	0	0	-2	0	0	0	0	0	0	0
P30475|1B39_HUMAN	-1	0	0	-2	0	0	0	0	0	0	0
P30479|1B41_HUMAN	-1	0	0	-2	0	0	0	0	0	0	0
P30480|1B42_HUMAN	1	0	0	0	0	0	0	0	0	0	0
P30481|1B44_HUMAN	-1	0	0	-2	0	0	0	0	0	0	0
P30483|1B45_HUMAN	1	0	0	0	0	0	0	0	0	0	0
P30484|1B46_HUMAN	1	0	0	3	0	0	0	0	0	0	0
P30485|1B47_HUMAN	-1	0	0	-2	0	0	0	0	0	0	0
P30486|1B48_HUMAN	1	0	0	0	0	0	0	0	0	0	0
P30487|1B49_HUMAN	-1	0	0	-2	0	0	0	0	0	0	0
P30488|1B50_HUMAN	-1	0	0	-2	0	0	0	0	0	0	0
P30490|1B52_HUMAN	-1	0	0	1	0	0	0	0	0	0	0
P30491|1B53_HUMAN	-1	0	0	1	0	0	0	0	0	0	0
P30492|1B54_HUMAN	-1	0	0	1	0	0	0	0	0	0	0
P30493|1B55_HUMAN	1	0	0	3	0	0	0	0	0	0	0
P30495|1B56_HUMAN	-1	0	0	1	0	0	0	0	0	0	0
P30498|1B78_HUMAN	1	0	0	3	0	0	0	0	0	0	0
P30501|1C02_HUMAN	1	0	0	0	-1	0	0	0	0	0	0
P30505|1C08_HUMAN	1	0	0	0	0	0	0	0	0	0	0
P30508|1C12_HUMAN	1	0	0	3	2	0	0	0	0	0	0
P30512|1A29_HUMAN	1	0	0	0	2	0	0	0	0	0	0
P31025|LCN1_HUMAN	0	0	0	8	0	0	0	0	0	0	0
P31151|S10A7_HUMAN	8	-3	-3	7	-7	4	2	0	0	0	0
P31153|METK2_HUMAN	0	-1	-1	0	0	-1	-1	0	0	0	0
P31689|DNJA1_HUMAN	-2	0	0	0	1	0	0	0	0	0	0
P31939|PUR9_HUMAN	0	-2	0	0	0	-2	0	0	0	0	0
P31943|HNRH1_HUMAN	4	-1	-1	5	3	-3	-2	0	0	0	0
P31944|CASPE_HUMAN	1	-1	-1	0	1	4	4	0	0	0	0
P31946|1433B_HUMAN	2	4	-2	0	-8	4	3	0	0	0	0
P31947|1433S_HUMAN	0	-5	-3	3	-37	1	8	0	0	0	0
P31948|STIP1_HUMAN	0	1	0	0	0	0	0	0	0	0	0
P31949|S10AB_HUMAN	0	0	1	0	0	0	0	0	0	0	0
P32119|PRDX2_HUMAN	-1	-2	-3	1	-2	1	1	0	0	0	0
P32320|CDD_HUMAN	0	0	0	0	0	0	0	0	0	0	0
P32969|RL9_HUMAN	2	0	0	1	1	0	0	0	0	0	0
P33176|KINH_HUMAN	0	1	-1	0	0	0	-1	0	0	0	0
P33778|H2B1B_HUMAN	16	28	22	-7	-7	30	19	0	0	0	0
P33991|MCM4_HUMAN	4	23	26	14	12	8	15	0	0	0	0
P33992|MCM5_HUMAN	2	5	3	2	4	0	2	0	0	0	0
P33993|MCM7_HUMAN	6	26	20	15	15	11	10	0	0	0	0
P34897|GLYM_HUMAN	0	-2	-3	0	0	-3	-2	0	0	0	0
P34931|HS71L_HUMAN	4	0	5	0	5	0	0	0	0	0	0
P34932|HSP74_HUMAN	0	0	2	0	0	-5	7	0	0	0	0
P35080|PROF2_HUMAN	0	1	0	0	0	0	0	0	0	0	0
P35241|RADI_HUMAN	-4	0	0	-4	0	0	0	0	0	0	0
P35268|RL22_HUMAN	1	0	0	2	3	0	1	0	0	0	0
P35527|K1C9_HUMAN	1	-24	79	17	-9	5	66	0	0	0	0
P35544|UBIM_HUMAN	0	0	0	0	-1	0	0	0	0	0	0
P35579|MYH9_HUMAN	2	-14	-6	11	-3	-48	-15	0	0	0	0
P35606|COPB2_HUMAN	1	2	-4	4	2	-4	-4	0	0	0	0
P35613|BASI_HUMAN	0	0	0	1	3	0	0	0	0	0	0
P35637|FUS_HUMAN	8	3	2	0	5	1	1	0	0	0	0
P35659|DEK_HUMAN	-1	0	1	-1	1	0	0	0	0	0	0
P35908|K22E_HUMAN	18	104	18	21	23	55	63	0	0	0	0
P36543|VATE1_HUMAN	0	0	0	0	-1	0	0	0	0	0	0
P36578|RL4_HUMAN	5	1	2	4	12	1	0	0	0	0	0
P36952|SPB5_HUMAN	0	0	0	0	-5	0	0	0	0	0	0
P37108|SRP14_HUMAN	0	2	2	1	0	1	1	0	0	0	0
P37802|TAGL2_HUMAN	0	0	-1	0	-1	-1	-1	0	0	0	0
P37837|TALDO_HUMAN	0	1	0	0	-2	-2	1	0	0	0	0
P38159|RBMX_HUMAN	-4	0	0	-9	-2	0	0	0	0	0	0
P38646|GRP75_HUMAN	1	2	4	5	4	-1	3	0	0	0	0
P39019|RS19_HUMAN	6	0	1	9	7	0	1	0	0	0	0
P39023|RL3_HUMAN	4	1	0	6	6	0	0	0	0	0	0
P39656|OST48_HUMAN	-7	0	0	-1	1	0	0	0	0	0	0
P39687|AN32A_HUMAN	0	0	0	0	0	0	9	0	0	0	0
P40123|CAP2_HUMAN	0	-2	0	0	0	-2	0	0	0	0	0
P40227|TCPZ_HUMAN	1	10	7	5	4	0	4	0	0	0	0
P40429|RL13A_HUMAN	6	-1	0	4	6	-1	1	0	0	0	0
P40763|STAT3_HUMAN	0	0	0	0	-1	0	0	0	0	0	0
P40925|MDHC_HUMAN	0	0	1	0	0	0	0	0	0	0	0
P40926|MDHM_HUMAN	0	1	2	0	-3	0	2	0	0	0	0
P40939|ECHA_HUMAN	1	0	0	1	0	0	0	0	0	0	0
P41091|IF2G_HUMAN	-1	0	2	0	0	-1	0	0	0	0	0
P41219|PERI_HUMAN	0	-1	0	0	0	-1	0	0	0	0	0
P41250|SYG_HUMAN	0	1	1	0	0	-1	-1	0	0	0	0
P42025|ACTY_HUMAN	-1	0	0	-1	0	0	0	0	0	0	0
P42357|HUTH_HUMAN	0	0	0	0	0	0	0	0	0	0	0
P42677|RS27_HUMAN	2	0	0	2	2	0	0	0	0	0	0
P42766|RL35_HUMAN	1	0	0	1	1	0	0	0	0	0	0
P43243|MATR3_HUMAN	3	0	0	2	3	0	0	0	0	0	0
P43490|NAMPT_HUMAN	0	0	0	0	-2	0	0	0	0	0	0
P45880|VDAC2_HUMAN	0	0	-1	0	0	0	-1	0	0	0	0
P45973|CBX5_HUMAN	1	3	7	4	4	2	4	0	0	0	0
P46459|NSF_HUMAN	0	0	0	0	-1	0	0	0	0	0	0
P46776|RL27A_HUMAN	2	1	1	1	2	1	1	0	0	0	0
P46777|RL5_HUMAN	1	5	4	0	-2	2	5	0	0	0	0
P46778|RL21_HUMAN	0	0	0	0	3	0	0	0	0	0	0
P46779|RL28_HUMAN	1	0	0	2	1	0	0	0	0	0	0
P46781|RS9_HUMAN	4	4	1	9	6	1	1	0	0	0	0
P46782|RS5_HUMAN	3	0	0	6	4	0	0	0	0	0	0
P46783|RS10_HUMAN	5	1	1	7	5	1	0	0	0	0	0
P46940|IQGA1_HUMAN	1	0	0	5	-2	0	0	0	0	0	0
P47756|CAPZB_HUMAN	0	0	1	0	0	-1	0	0	0	0	0
P47813|IF1AX_HUMAN	2	1	0	0	2	0	1	0	0	0	0
P47914|RL29_HUMAN	1	1	1	1	1	1	0	0	0	0	0
P47929|LEG7_HUMAN	0	-4	-1	5	-20	1	2	0	0	0	0
P48047|ATPO_HUMAN	-2	0	0	-1	0	0	0	0	0	0	0
P48444|COPD_HUMAN	2	1	-2	3	1	-1	0	0	0	0	0
P48509|CD151_HUMAN	-1	0	0	-2	0	0	0	0	0	0	0
P48594|SPB4_HUMAN	0	-5	-5	1	-45	6	2	0	0	0	0
P48643|TCPE_HUMAN	-1	3	3	5	1	0	6	0	0	0	0
P48668|K2C6C_HUMAN	21	0	39	0	0	0	0	0	0	0	0
P48681|NEST_HUMAN	0	0	0	0	0	0	0	0	0	0	0
P49189|AL9A1_HUMAN	0	-1	-1	0	0	-1	0	0	0	0	0
P49207|RL34_HUMAN	1	1	1	2	1	0	1	0	0	0	0
P49321|NASP_HUMAN	14	79	59	22	23	33	56	0	0	0	0
P49327|FAS_HUMAN	0	-6	-3	0	-4	-7	-3	0	0	0	0
P49368|TCPG_HUMAN	0	6	3	5	4	-2	2	0	0	0	0
P49411|EFTU_HUMAN	-1	0	-1	-1	1	0	-1	0	0	0	0
P49448|DHE4_HUMAN	0	0	-1	0	0	0	-1	0	0	0	0
P49720|PSB3_HUMAN	0	1	1	0	0	0	0	0	0	0	0
P49736|MCM2_HUMAN	4	30	29	12	14	10	12	0	0	0	0
P49748|ACADV_HUMAN	0	0	0	2	1	0	0	0	0	0	0
P49755|TMEDA_HUMAN	-1	0	0	-2	1	0	0	0	0	0	0
P49862|KLK7_HUMAN	0	0	0	0	0	0	0	0	0	0	0
P49902|5NTC_HUMAN	0	-2	4	0	1	-9	-6	0	0	0	0
P50281|MMP14_HUMAN	-2	0	0	-2	0	0	0	0	0	0	0
P50395|GDIB_HUMAN	0	-1	1	0	0	-2	0	0	0	0	0
P50454|SERPH_HUMAN	0	1	1	0	0	-2	-1	0	0	0	0
P50914|RL14_HUMAN	1	0	0	2	3	1	1	0	0	0	0
P50990|TCPQ_HUMAN	1	5	2	6	5	-1	2	0	0	0	0
P50991|TCPD_HUMAN	-2	2	0	3	2	-1	2	0	0	0	0
P51148|RAB5C_HUMAN	-2	0	0	0	1	0	0	0	0	0	0
P51149|RAB7A_HUMAN	-5	0	-1	-1	-2	0	0	0	0	0	0
P51153|RAB13_HUMAN	0	0	-1	0	0	0	0	0	0	0	0
P51571|SSRD_HUMAN	0	0	0	0	-1	0	0	0	0	0	0
P51572|BAP31_HUMAN	0	0	0	0	1	0	0	0	0	0	0
P51858|HDGF_HUMAN	0	1	-1	0	0	0	-1	0	0	0	0
P51991|ROA3_HUMAN	0	2	4	-2	1	0	1	0	0	0	0
P52209|6PGD_HUMAN	0	-2	-2	0	-2	-2	-1	0	0	0	0
P52272|HNRPM_HUMAN	-2	0	0	-1	-2	0	0	0	0	0	0
P52292|IMA1_HUMAN	-1	1	1	1	0	-2	0	0	0	0	0
P52565|GDIR1_HUMAN	0	-2	-1	0	0	-1	-1	0	0	0	0
P52597|HNRPF_HUMAN	1	0	0	1	3	0	1	0	0	0	0
P52732|KIF11_HUMAN	-1	-6	-5	-2	0	-6	-5	0	0	0	0
P52926|HMGA2_HUMAN	3	0	0	3	0	0	0	0	0	0	0
P53396|ACLY_HUMAN	0	3	3	0	0	-4	4	0	0	0	0
P53634|CATC_HUMAN	0	0	0	0	0	0	0	0	0	0	0
P53985|MOT1_HUMAN	-1	0	0	-1	0	0	0	0	0	0	0
P53999|TCP4_HUMAN	0	0	0	1	1	0	0	0	0	0	0
P54105|ICLN_HUMAN	0	-1	0	0	0	-1	0	0	0	0	0
P54108|CRIS3_HUMAN	0	0	0	0	0	4	0	0	0	0	0
P54577|SYYC_HUMAN	0	0	0	1	0	0	0	0	0	0	0
P54709|AT1B3_HUMAN	-1	0	0	-1	-1	0	0	0	0	0	0
P54764|EPHA4_HUMAN	0	0	0	0	0	0	0	0	0	0	0
P54886|P5CS_HUMAN	0	0	0	-1	1	0	0	0	0	0	0
P55010|IF5_HUMAN	0	0	1	0	0	0	0	0	0	0	0
P55060|XPO2_HUMAN	0	0	0	0	-1	0	0	0	0	0	0
P55061|BI1_HUMAN	-1	0	0	-1	0	0	0	0	0	0	0
P55072|TERA_HUMAN	0	16	16	6	-1	-7	6	0	0	0	0
P55081|MFAP1_HUMAN	2	0	0	-1	-1	0	0	0	0	0	0
P55084|ECHB_HUMAN	2	0	0	1	2	0	0	0	0	0	0
P55209|NP1L1_HUMAN	25	65	59	38	46	51	41	0	0	0	0
P55795|HNRH2_HUMAN	0	-1	-1	0	-2	-3	-2	0	0	0	0
P55884|EIF3B_HUMAN	0	3	2	1	0	0	2	0	0	0	0
P56134|ATPK_HUMAN	-1	0	0	0	-1	0	0	0	0	0	0
P56385|ATP5I_HUMAN	-1	0	0	-1	0	0	0	0	0	0	0
P57053|H2BFS_HUMAN	18	28	22	20	33	28	19	0	0	0	0
P57088|TMM33_HUMAN	-1	0	0	-1	0	0	0	0	0	0	0
P58107|EPIPL_HUMAN	0	0	0	0	-44	0	0	0	0	0	0
P58876|H2B1D_HUMAN	18	28	22	-7	-8	28	19	0	0	0	0
P59190|RAB15_HUMAN	0	-2	-1	0	0	-2	0	0	0	0	0
P59665|DEF1_HUMAN	0	-1	-2	0	0	3	2	0	0	0	0
P59666|DEF3_HUMAN	0	-1	-2	0	0	3	2	0	0	0	0
P59998|ARPC4_HUMAN	0	-1	-1	0	0	-1	1	0	0	0	0
P60174|TPIS_HUMAN	0	1	1	0	-6	-1	1	0	0	0	0
P60468|SC61B_HUMAN	0	0	0	1	-1	0	0	0	0	0	0
P60660|MYL6_HUMAN	0	-1	-2	0	-4	-2	-1	0	0	0	0
P60709|ACTB_HUMAN	-4	11	10	6	-23	21	-1	0	0	0	0
P60842|IF4A1_HUMAN	3	3	1	10	3	-8	-8	0	0	0	0
P60866|RS20_HUMAN	2	3	0	3	2	0	2	0	0	0	0
P60891|PRPS1_HUMAN	0	0	2	0	0	-1	0	0	0	0	0
P60900|PSA6_HUMAN	0	2	2	0	-1	0	-1	0	0	0	0
P60953|CDC42_HUMAN	-1	0	0	-1	0	0	0	0	0	0	0
P60981|DEST_HUMAN	0	-1	-1	0	0	-1	0	0	0	0	0
P61006|RAB8A_HUMAN	3	-2	-1	3	0	-2	0	0	0	0	0
P61019|RAB2A_HUMAN	-2	0	0	-1	1	0	0	0	0	0	0
P61026|RAB10_HUMAN	-3	-2	-1	-3	-1	-2	0	0	0	0	0
P61088|UBE2N_HUMAN	0	1	-1	0	0	0	-1	0	0	0	0
P61106|RAB14_HUMAN	-2	0	0	-2	0	0	0	0	0	0	0
P61158|ARP3_HUMAN	0	1	1	0	-1	0	-1	0	0	0	0
P61160|ARP2_HUMAN	0	-1	0	0	0	-1	0	0	0	0	0
P61163|ACTZ_HUMAN	-1	0	0	-1	0	0	0	0	0	0	0
P61204|ARF3_HUMAN	2	0	0	0	-5	0	0	0	0	0	0
P61224|RAP1B_HUMAN	1	0	-1	3	0	0	-1	0	0	0	0
P61247|RS3A_HUMAN	8	0	0	8	12	1	1	0	0	0	0
P61254|RL26_HUMAN	2	2	2	1	2	2	2	0	0	0	0
P61313|RL15_HUMAN	2	1	0	3	5	0	1	0	0	0	0
P61353|RL27_HUMAN	8	2	0	8	8	1	1	0	0	0	0
P61513|RL37A_HUMAN	0	0	0	1	0	0	0	0	0	0	0
P61619|S61A1_HUMAN	0	0	0	1	1	0	0	0	0	0	0
P61626|LYSC_HUMAN	0	-2	1	0	0	23	3	0	0	0	0
P61769|B2MG_HUMAN	0	0	0	0	0	4	0	0	0	0	0
P61803|DAD1_HUMAN	0	0	0	0	2	0	0	0	0	0	0
P61978|HNRPK_HUMAN	11	4	12	18	22	-11	-7	0	0	0	0
P61981|1433G_HUMAN	0	-3	-2	0	0	-3	3	0	0	0	0
P62081|RS7_HUMAN	11	2	3	11	8	0	0	0	0	0	0
P62158|CALM_HUMAN	0	-1	0	0	-3	0	1	0	0	0	0
P62191|PRS4_HUMAN	0	0	0	-1	-1	0	0	0	0	0	0
P62241|RS8_HUMAN	6	4	4	6	5	4	3	0	0	0	0
P62244|RS15A_HUMAN	6	0	0	7	1	0	0	0	0	0	0
P62249|RS16_HUMAN	3	1	0	10	7	0	0	0	0	0	0
P62258|1433E_HUMAN	-1	3	1	1	-7	-1	3	0	0	0	0
P62263|RS14_HUMAN	3	1	2	4	6	1	1	0	0	0	0
P62266|RS23_HUMAN	0	0	0	0	1	0	0	0	0	0	0
P62269|RS18_HUMAN	4	2	3	6	7	2	4	0	0	0	0
P62273|RS29_HUMAN	1	0	0	1	2	0	0	0	0	0	0
P62277|RS13_HUMAN	7	0	0	7	6	0	0	0	0	0	0
P62280|RS11_HUMAN	6	0	0	4	3	0	0	0	0	0	0
P62304|RUXE_HUMAN	1	1	1	0	0	0	0	0	0	0	0
P62306|RUXF_HUMAN	2	0	0	2	0	0	0	0	0	0	0
P62308|RUXG_HUMAN	0	0	0	0	0	0	0	0	0	0	0
P62314|SMD1_HUMAN	2	0	1	2	1	0	0	0	0	0	0
P62316|SMD2_HUMAN	2	-1	0	2	4	0	0	0	0	0	0
P62318|SMD3_HUMAN	-1	2	0	0	0	0	-1	0	0	0	0
P62328|TYB4_HUMAN	0	0	1	1	0	2	0	0	0	0	0
P62424|RL7A_HUMAN	6	1	0	6	11	0	1	0	0	0	0
P62491|RB11A_HUMAN	0	-1	-1	1	-7	-1	1	0	0	0	0
P62495|ERF1_HUMAN	0	-1	0	0	0	-1	0	0	0	0	0
P62701|RS4X_HUMAN	9	-1	0	11	8	-1	0	0	0	0	0
P62714|PP2AB_HUMAN	0	-1	-1	0	0	5	-1	0	0	0	0
P62736|ACTA_HUMAN	0	0	-18	0	0	0	-1	0	0	0	0
P62750|RL23A_HUMAN	4	1	1	2	4	2	-1	0	0	0	0
P62753|RS6_HUMAN	2	1	1	4	4	0	1	0	0	0	0
P62805|H4_HUMAN	27	23	32	32	42	29	18	0	0	0	0
P62807|H2B1C_HUMAN	18	28	22	20	33	28	19	0	0	0	0
P62820|RAB1A_HUMAN	-2	0	1	0	0	-1	0	0	0	0	0
P62826|RAN_HUMAN	0	-2	3	0	0	-4	0	0	0	0	0
P62829|RL23_HUMAN	1	0	0	0	1	0	0	0	0	0	0
P62834|RAP1A_HUMAN	1	0	-1	3	0	0	-1	0	0	0	0
P62841|RS15_HUMAN	2	0	0	3	6	0	0	0	0	0	0
P62847|RS24_HUMAN	1	0	1	2	1	0	0	0	0	0	0
P62851|RS25_HUMAN	0	0	0	0	1	-1	1	0	0	0	0
P62854|RS26_HUMAN	3	0	0	3	2	1	0	0	0	0	0
P62857|RS28_HUMAN	0	0	1	1	1	0	2	0	0	0	0
P62861|RS30_HUMAN	0	0	0	0	2	0	0	0	0	0	0
P62873|GBB1_HUMAN	1	0	0	0	0	0	1	0	0	0	0
P62879|GBB2_HUMAN	1	0	0	0	0	0	1	0	0	0	0
P62899|RL31_HUMAN	3	0	0	4	3	0	0	0	0	0	0
P62906|RL10A_HUMAN	1	0	0	5	3	0	1	0	0	0	0
P62913|RL11_HUMAN	2	0	1	3	2	0	2	0	0	0	0
P62917|RL8_HUMAN	4	0	0	4	4	0	0	0	0	0	0
P62937|PPIA_HUMAN	-2	1	3	-2	-8	1	-2	0	0	0	0
P62979|RS27A_HUMAN	3	0	1	1	-1	2	2	0	0	0	0
P62987|RL40_HUMAN	3	0	-6	1	-1	8	-6	0	0	0	0
P63027|VAMP2_HUMAN	-1	0	0	-1	0	0	0	0	0	0	0
P63104|1433Z_HUMAN	0	0	0	4	-7	0	2	0	0	0	0
P63162|RSMN_HUMAN	6	1	2	2	2	0	1	0	0	0	0
P63167|DYL1_HUMAN	0	0	0	0	-1	0	0	0	0	0	0
P63173|RL38_HUMAN	-1	0	0	-1	0	0	0	0	0	0	0
P63241|IF5A1_HUMAN	0	1	0	0	0	0	0	0	0	0	0
P63244|RACK1_HUMAN	0	16	12	0	-2	6	14	0	0	0	0
P63261|ACTG_HUMAN	-4	11	12	-23	-55	20	1	0	0	0	0
P63267|ACTH_HUMAN	0	0	-18	0	0	0	-1	0	0	0	0
P67775|PP2AA_HUMAN	0	5	7	0	0	5	8	0	0	0	0
P67809|YBOX1_HUMAN	2	2	4	7	5	1	7	0	0	0	0
P67870|CSK2B_HUMAN	1	1	4	5	1	1	1	0	0	0	0
P67936|TPM4_HUMAN	0	0	2	0	-3	-2	1	0	0	0	0
P68032|ACTC_HUMAN	-3	4	5	3	-15	23	-1	0	0	0	0
P68104|EF1A1_HUMAN	-10	2	3	-10	-16	-5	0	0	0	0	0
P68133|ACTS_HUMAN	-3	4	-18	-15	14	-21	-1	0	0	0	0
P68363|TBA1B_HUMAN	4	2	3	7	-1	-2	-2	0	0	0	0
P68366|TBA4A_HUMAN	0	0	0	0	-26	0	0	0	0	0	0
P68371|TBB4B_HUMAN	-9	-9	-8	0	-1	-9	-8	0	0	0	0
P68400|CSK21_HUMAN	15	10	11	17	18	12	7	0	0	0	0
P68431|H31_HUMAN	-7	-5	-6	-7	-8	33	-6	0	0	0	0
P68871|HBB_HUMAN	0	0	0	0	0	0	1	0	0	0	0
P69905|HBA_HUMAN	0	3	-5	1	1	0	-2	0	0	0	0
P78347|GTF2I_HUMAN	-9	-3	2	-5	-2	-8	-1	0	0	0	0
P78371|TCPB_HUMAN	1	10	6	6	7	9	5	0	0	0	0
P78386|KRT85_HUMAN	0	0	0	0	0	0	12	0	0	0	0
P78417|GSTO1_HUMAN	0	0	0	0	0	-3	0	0	0	0	0
P80188|NGAL_HUMAN	0	0	0	0	0	1	0	0	0	0	0
P80723|BASP1_HUMAN	0	0	0	0	0	-1	2	0	0	0	0
P81605|DCD_HUMAN	10	-1	-8	6	3	20	-1	0	0	0	0
P83593|KV405_HUMAN	1	0	0	0	0	0	0	0	0	0	0
P83731|RL24_HUMAN	1	1	0	3	3	0	1	0	0	0	0
P83881|RL36A_HUMAN	0	0	0	1	1	0	0	0	0	0	0
P83916|CBX1_HUMAN	0	3	3	0	0	1	5	0	0	0	0
P84077|ARF1_HUMAN	2	0	0	0	-5	0	0	0	0	0	0
P84085|ARF5_HUMAN	2	0	0	0	0	0	0	0	0	0	0
P84090|ERH_HUMAN	0	0	-1	0	0	0	0	0	0	0	0
P84095|RHOG_HUMAN	-1	0	0	-1	0	0	0	0	0	0	0
P84098|RL19_HUMAN	2	0	0	0	2	0	0	0	0	0	0
P84103|SRSF3_HUMAN	0	1	1	0	0	0	1	0	0	0	0
P84243|H33_HUMAN	24	29	17	20	35	34	19	0	0	0	0
P98175|RBM10_HUMAN	0	-8	5	2	10	-18	-4	0	0	0	0
P98179|RBM3_HUMAN	3	1	1	2	1	1	0	0	0	0	0
Q00325|MPCP_HUMAN	-2	0	0	-2	0	0	0	0	0	0	0
Q00610|CLH1_HUMAN	0	0	0	0	-1	0	0	0	0	0	0
Q00839|HNRPU_HUMAN	22	3	1	9	7	-6	-3	0	0	0	0
Q01105|SET_HUMAN	6	30	29	6	8	21	24	0	0	0	0
Q01469|FABP5_HUMAN	0	-2	-1	1	-6	1	3	0	0	0	0
Q01518|CAP1_HUMAN	1	2	6	1	1	-3	0	0	0	0	0
Q01546|K22O_HUMAN	0	0	0	0	0	0	0	0	0	0	0
Q01650|LAT1_HUMAN	-1	0	0	0	0	0	0	0	0	0	0
Q01804|OTUD4_HUMAN	-2	0	0	-3	1	0	0	0	0	0	0
Q01813|PFKAP_HUMAN	0	0	0	0	-1	0	0	0	0	0	0
Q01844|EWS_HUMAN	2	0	0	0	1	0	0	0	0	0	0
Q02413|DSG1_HUMAN	0	-16	0	1	-15	-9	4	0	0	0	0
Q02543|RL18A_HUMAN	0	0	0	0	2	0	0	0	0	0	0
Q02878|RL6_HUMAN	9	1	6	9	8	0	3	0	0	0	0
Q02880|TOP2B_HUMAN	0	0	0	1	0	0	0	0	0	0	0
Q03393|PTPS_HUMAN	0	1	0	0	0	0	0	0	0	0	0
Q04695|K1C17_HUMAN	0	-30	3	19	-64	4	23	0	0	0	0
Q04826|1B40_HUMAN	1	0	0	0	0	0	0	0	0	0	0
Q04917|1433F_HUMAN	0	0	3	0	0	0	5	0	0	0	0
Q06033|ITIH3_HUMAN	0	-1	-1	0	0	-1	-1	0	0	0	0
Q06830|PRDX1_HUMAN	0	0	-3	2	-6	0	-1	0	0	0	0
Q07000|1C15_HUMAN	1	0	0	0	0	0	0	0	0	0	0
Q07020|RL18_HUMAN	1	-1	-1	1	2	0	1	0	0	0	0
Q07065|CKAP4_HUMAN	-8	0	0	-4	-8	0	0	0	0	0	0
Q07666|KHDR1_HUMAN	1	0	1	1	-1	-1	0	0	0	0	0
Q07955|SRSF1_HUMAN	0	0	1	0	0	-1	-1	0	0	0	0
Q08043|ACTN3_HUMAN	0	0	0	0	0	0	7	0	0	0	0
Q08170|SRSF4_HUMAN	0	-1	0	0	0	-1	0	0	0	0	0
Q08188|TGM3_HUMAN	0	-1	0	0	-11	0	2	0	0	0	0
Q08211|DHX9_HUMAN	0	3	0	1	0	0	-1	0	0	0	0
Q08554|DSC1_HUMAN	0	-7	-1	2	-2	-5	1	0	0	0	0
Q08945|SSRP1_HUMAN	0	10	10	2	3	1	6	0	0	0	0
Q09028|RBBP4_HUMAN	0	0	1	0	0	0	0	0	0	0	0
Q09160|1A80_HUMAN	1	0	0	0	0	0	0	0	0	0	0
Q09666|AHNK_HUMAN	0	0	0	0	-3	0	0	0	0	0	0
Q10471|GALT2_HUMAN	-1	0	0	-1	0	0	0	0	0	0	0
Q12800|TFCP2_HUMAN	0	0	0	0	0	0	1	0	0	0	0
Q12905|ILF2_HUMAN	2	3	3	8	8	-1	-1	0	0	0	0
Q12906|ILF3_HUMAN	8	4	2	-2	5	-4	0	0	0	0	0
Q12907|LMAN2_HUMAN	-1	0	0	0	0	0	0	0	0	0	0
Q13148|TADBP_HUMAN	-1	0	0	-1	0	0	0	0	0	0	0
Q13151|ROA0_HUMAN	2	2	1	1	-1	0	0	0	0	0	0
Q13162|PRDX4_HUMAN	0	3	3	0	0	0	0	0	0	0	0
Q13185|CBX3_HUMAN	0	0	3	0	0	1	2	0	0	0	0
Q13200|PSMD2_HUMAN	0	0	-2	0	-1	-2	-2	0	0	0	0
Q13243|SRSF5_HUMAN	0	-1	0	0	0	-1	0	0	0	0	0
Q13247|SRSF6_HUMAN	0	-1	0	0	0	-1	0	0	0	0	0
Q13263|TIF1B_HUMAN	0	-2	-1	0	0	-2	-1	0	0	0	0
Q13310|PABP4_HUMAN	0	1	1	0	0	0	0	0	0	0	0
Q13347|EIF3I_HUMAN	0	0	3	1	0	-3	-1	0	0	0	0
Q13362|2A5G_HUMAN	0	0	1	0	3	1	0	0	0	0	0
Q13423|NNTM_HUMAN	-1	0	0	-1	0	0	0	0	0	0	0
Q13442|HAP28_HUMAN	0	0	0	0	0	0	1	0	0	0	0
Q13464|ROCK1_HUMAN	0	0	-1	0	0	0	-1	0	0	0	0
Q13509|TBB3_HUMAN	0	0	0	22	22	0	0	0	0	0	0
Q13765|NACA_HUMAN	1	0	-1	1	0	-1	0	0	0	0	0
Q13835|PKP1_HUMAN	0	0	0	0	-7	0	0	0	0	0	0
Q13838|DX39B_HUMAN	0	-2	0	0	0	-2	0	0	0	0	0
Q13867|BLMH_HUMAN	0	0	0	0	0	0	0	0	0	0	0
Q13885|TBB2A_HUMAN	0	0	0	0	-27	0	0	0	0	0	0
Q14008|CKAP5_HUMAN	0	0	0	0	-1	0	0	0	0	0	0
Q14011|CIRBP_HUMAN	-4	0	0	-6	1	0	0	0	0	0	0
Q14019|COTL1_HUMAN	0	-1	-1	0	0	-1	0	0	0	0	0
Q14103|HNRPD_HUMAN	0	2	0	-1	0	-1	0	0	0	0	0
Q14108|SCRB2_HUMAN	0	0	0	1	0	0	0	0	0	0	0
Q14134|TRI29_HUMAN	0	0	0	0	-2	0	0	0	0	0	0
Q14141|SEPT6_HUMAN	0	1	-2	0	0	0	-1	0	0	0	0
Q14151|SAFB2_HUMAN	0	0	0	0	0	0	1	0	0	0	0
Q14152|EIF3A_HUMAN	0	2	0	0	1	0	0	0	0	0	0
Q14192|FHL2_HUMAN	0	0	0	0	0	-1	0	0	0	0	0
Q14240|IF4A2_HUMAN	3	-12	0	0	0	-12	0	0	0	0	0
Q14258|TRI25_HUMAN	0	0	0	0	-1	0	0	0	0	0	0
Q14315|FLNC_HUMAN	0	-9	-3	5	3	-44	-8	0	0	0	0
Q14331|FRG1_HUMAN	6	0	0	2	7	0	0	0	0	0	0
Q14498|RBM39_HUMAN	-1	0	0	0	0	0	0	0	0	0	0
Q14525|KT33B_HUMAN	0	0	0	0	0	0	14	0	0	0	0
Q14527|HLTF_HUMAN	0	0	0	0	0	0	1	0	0	0	0
Q14566|MCM6_HUMAN	6	20	18	13	12	8	15	0	0	0	0
Q14574|DSC3_HUMAN	0	0	0	0	0	0	0	0	0	0	0
Q14676|MDC1_HUMAN	0	-1	-2	0	0	-1	-1	0	0	0	0
Q14681|KCTD2_HUMAN	0	0	1	0	0	0	-1	0	0	0	0
Q14697|GANAB_HUMAN	1	0	5	0	-1	-6	-2	0	0	0	0
Q14790|CASP8_HUMAN	0	-1	0	0	0	-1	1	0	0	0	0
Q14847|LASP1_HUMAN	0	-2	0	0	0	-2	0	0	0	0	0
Q14956|GPNMB_HUMAN	0	-1	0	1	1	-1	1	0	0	0	0
Q14974|IMB1_HUMAN	0	0	0	2	0	0	0	0	0	0	0
Q14978|NOLC1_HUMAN	0	0	0	0	0	0	0	0	0	0	0
Q14CN4|K2C72_HUMAN	0	0	0	0	0	0	0	0	0	0	0
Q15005|SPCS2_HUMAN	-1	0	0	-1	0	0	0	0	0	0	0
Q15014|MO4L2_HUMAN	1	0	0	1	0	0	0	0	0	0	0
Q15019|SEPT2_HUMAN	0	-2	-1	0	0	-3	-3	0	0	0	0
Q15041|AR6P1_HUMAN	-2	0	0	-2	0	0	0	0	0	0	0
Q15057|ACAP2_HUMAN	0	5	4	4	3	-2	1	0	0	0	0
Q15084|PDIA6_HUMAN	0	-2	1	2	2	-4	0	0	0	0	0
Q15181|IPYR_HUMAN	0	-1	0	0	0	-1	0	0	0	0	0
Q15208|STK38_HUMAN	13	1	1	20	22	-6	-5	0	0	0	0
Q15233|NONO_HUMAN	0	1	0	2	3	-1	-1	0	0	0	0
Q15286|RAB35_HUMAN	0	-2	-1	0	0	-2	0	0	0	0	0
Q15323|K1H1_HUMAN	0	0	0	0	0	0	18	0	0	0	0
Q15363|TMED2_HUMAN	-2	0	0	-2	0	0	0	0	0	0	0
Q15365|PCBP1_HUMAN	-5	0	0	-1	2	0	0	0	0	0	0
Q15366|PCBP2_HUMAN	-1	0	0	0	1	0	0	0	0	0	0
Q15393|SF3B3_HUMAN	0	-3	-2	0	0	-3	-1	0	0	0	0
Q15424|SAFB1_HUMAN	0	0	0	0	0	0	1	0	0	0	0
Q15517|CDSN_HUMAN	0	-2	0	0	0	-2	0	0	0	0	0
Q15651|HMGN3_HUMAN	0	0	0	0	1	0	0	0	0	0	0
Q15750|TAB1_HUMAN	-1	-1	-1	0	1	-2	-2	0	0	0	0
Q15836|VAMP3_HUMAN	-1	0	0	-1	0	0	0	0	0	0	0
Q15907|RB11B_HUMAN	0	-1	-1	1	0	-1	1	0	0	0	0
Q15916|ZBTB6_HUMAN	0	-1	0	0	0	-1	0	0	0	0	0
Q16181|SEPT7_HUMAN	0	1	2	0	0	0	1	0	0	0	0
Q16378|PROL4_HUMAN	0	0	3	0	0	23	1	0	0	0	0
Q16531|DDB1_HUMAN	0	4	10	0	0	1	8	0	0	0	0
Q16537|2A5E_HUMAN	0	0	0	2	2	0	0	0	0	0	0
Q16555|DPYL2_HUMAN	0	3	-1	0	0	-5	2	0	0	0	0
Q16563|SYPL1_HUMAN	0	0	0	1	1	0	0	0	0	0	0
Q16576|RBBP7_HUMAN	0	0	1	0	0	0	0	0	0	0	0
Q16610|ECM1_HUMAN	0	0	0	0	0	0	0	0	0	0	0
Q16658|FSCN1_HUMAN	0	-2	0	0	0	-3	-1	0	0	0	0
Q16695|H31T_HUMAN	-7	-5	-6	-7	-8	-5	-6	0	0	0	0
Q16777|H2A2C_HUMAN	28	25	31	24	31	36	16	0	0	0	0
Q16778|H2B2E_HUMAN	16	28	22	18	-7	30	19	0	0	0	0
Q16851|UGPA_HUMAN	0	0	0	0	0	0	-1	0	0	0	0
Q16881|TRXR1_HUMAN	0	-2	0	0	0	-4	-2	0	0	0	0
Q29718|1B82_HUMAN	-1	0	0	-2	0	0	0	0	0	0	0
Q29836|1B67_HUMAN	1	0	0	0	0	0	0	0	0	0	0
Q29940|1B59_HUMAN	1	0	0	3	0	0	0	0	0	0	0
Q29960|1C16_HUMAN	1	0	0	3	2	0	0	0	0	0	0
Q29963|1C06_HUMAN	1	0	0	0	0	0	0	0	0	0	0
Q2M2I5|K1C24_HUMAN	0	-8	0	0	0	-8	0	0	0	0	0
Q2NKX8|ERC6L_HUMAN	0	0	0	0	0	0	1	0	0	0	0
Q2TAA2|IAH1_HUMAN	0	0	0	0	0	0	0	0	0	0	0
Q2VIR3|IF2GL_HUMAN	-1	0	2	0	0	-1	0	0	0	0	0
Q31610|1B81_HUMAN	1	0	0	0	0	0	0	0	0	0	0
Q31612|1B73_HUMAN	1	0	0	0	0	0	0	0	0	0	0
Q3T906|GNPTA_HUMAN	0	0	0	-1	0	-1	0	0	0	0	0
Q3ZCM7|TBB8_HUMAN	0	0	0	0	-12	0	0	0	0	0	0
Q53RT3|APRV1_HUMAN	0	0	0	0	-3	2	0	0	0	0	0
Q562R1|ACTBL_HUMAN	0	0	8	0	-14	0	9	0	0	0	0
Q56UQ5|TPT1L_HUMAN	0	0	-1	0	0	0	-1	0	0	0	0
Q58FF6|H90B4_HUMAN	0	7	-7	0	0	0	-7	0	0	0	0
Q58FG1|HS904_HUMAN	0	0	6	0	0	0	0	0	0	0	0
Q5D862|FILA2_HUMAN	1	-3	-1	1	3	17	3	0	0	0	0
Q5JNZ5|RS26L_HUMAN	3	0	0	0	0	1	0	0	0	0	0
Q5JXB2|UE2NL_HUMAN	0	1	-1	0	0	0	-1	0	0	0	0
Q5QNW6|H2B2F_HUMAN	18	28	22	-7	-8	28	19	0	0	0	0
Q5T035|CI129_HUMAN	1	0	0	0	0	0	0	0	0	0	0
Q5T280|CI114_HUMAN	0	0	0	0	0	0	0	0	0	0	0
Q5T749|KPRP_HUMAN	0	0	0	0	0	0	2	0	0	0	0
Q5T750|XP32_HUMAN	0	0	0	1	0	1	0	0	0	0	0
Q5VSP4|LC1L1_HUMAN	0	0	0	0	0	0	0	0	0	0	0
Q5VTE0|EF1A3_HUMAN	0	0	0	0	0	0	0	0	0	0	0
Q6DD88|ATLA3_HUMAN	-5	0	0	-4	0	0	0	0	0	0	0
Q6DN03|H2B2C_HUMAN	0	0	0	0	5	0	0	0	0	0	0
Q6DRA6|H2B2D_HUMAN	0	0	0	0	5	0	0	0	0	0	0
Q6E0U4|DMKN_HUMAN	0	0	0	0	-1	0	0	0	0	0	0
Q6FI13|H2A2A_HUMAN	28	25	31	24	31	36	16	0	0	0	0
Q6KB66|K2C80_HUMAN	0	0	0	0	-8	0	0	0	0	0	0
Q6NXT2|H3C_HUMAN	0	0	0	13	20	0	0	0	0	0	0
Q6P4A8|PLBL1_HUMAN	0	0	0	0	0	0	0	0	0	0	0
Q6P5R6|RL22L_HUMAN	-3	0	0	-1	1	0	0	0	0	0	0
Q6PIU2|NCEH1_HUMAN	-1	0	0	-2	1	0	0	0	0	0	0
Q6UWP8|SBSN_HUMAN	0	-1	0	0	-11	-1	0	0	0	0	0
Q6ZU15|SEP14_HUMAN	0	1	0	0	0	0	1	0	0	0	0
Q6ZVX7|FBX50_HUMAN	0	-1	-1	0	-2	-1	0	0	0	0	0
Q70IA6|MOB2_HUMAN	0	-1	0	0	0	-1	-1	0	0	0	0
Q70UQ0|IKIP_HUMAN	-1	0	0	0	2	0	0	0	0	0	0
Q71DI3|H32_HUMAN	-7	-5	-6	-7	29	33	-6	0	0	0	0
Q71U36|TBA1A_HUMAN	0	2	3	27	0	-2	-2	0	0	0	0
Q71UI9|H2AV_HUMAN	19	15	14	19	17	18	15	0	0	0	0
Q7KZ85|SPT6H_HUMAN	1	0	0	0	0	0	0	0	0	0	0
Q7KZF4|SND1_HUMAN	0	0	-1	0	0	-3	-2	0	0	0	0
Q7L014|DDX46_HUMAN	0	0	0	-2	1	0	0	0	0	0	0
Q7L1Q6|BZW1_HUMAN	-1	0	0	-1	-1	0	0	0	0	0	0
Q7L7L0|H2A3_HUMAN	27	27	26	20	21	30	16	0	0	0	0
Q7L9L4|MOB1B_HUMAN	0	-1	0	0	4	-3	0	0	0	0	0
Q7RTS7|K2C74_HUMAN	0	0	0	0	0	0	0	0	0	0	0
Q7Z3Y8|K1C27_HUMAN	0	0	0	0	0	0	18	0	0	0	0
Q7Z3Z0|K1C25_HUMAN	0	0	0	0	0	0	18	0	0	0	0
Q7Z4W1|DCXR_HUMAN	0	0	0	0	0	0	0	0	0	0	0
Q7Z6R9|AP2D_HUMAN	0	0	0	0	0	0	0	0	0	0	0
Q7Z794|K2C1B_HUMAN	7	0	11	0	0	0	24	0	0	0	0
Q86TJ2|TAD2B_HUMAN	0	0	0	0	-1	0	1	0	0	0	0
Q86V81|THOC4_HUMAN	10	0	0	3	1	0	0	0	0	0	0
Q86XP3|DDX42_HUMAN	0	-1	-1	0	0	-1	-1	0	0	0	0
Q86Y46|K2C73_HUMAN	0	0	0	0	0	0	14	0	0	0	0
Q86YZ3|HORN_HUMAN	0	-3	0	1	0	-2	3	0	0	0	0
Q8IUE6|H2A2B_HUMAN	19	16	0	7	15	0	5	0	0	0	0
Q8IW75|SPA12_HUMAN	0	-1	0	0	0	-1	1	0	0	0	0
Q8IYD1|ERF3B_HUMAN	0	0	0	1	0	0	0	0	0	0	0
Q8IZQ5|SELH_HUMAN	0	0	0	1	2	0	0	0	0	0	0
Q8N1N4|K2C78_HUMAN	0	0	3	2	-3	3	5	0	0	0	0
Q8N257|H2B3B_HUMAN	16	28	22	-7	-7	-5	19	0	0	0	0
Q8N474|SFRP1_HUMAN	-1	0	0	0	0	0	0	0	0	0	0
Q8N4F0|BPIB2_HUMAN	0	0	0	0	0	1	0	0	0	0	0
Q8N5Z5|KCD17_HUMAN	0	2	4	0	0	0	0	0	0	0	0
Q8N806|UBR7_HUMAN	1	1	0	1	1	1	2	0	0	0	0
Q8ND56|LS14A_HUMAN	4	0	0	1	1	0	0	0	0	0	0
Q8NE71|ABCF1_HUMAN	1	0	0	0	0	0	0	0	0	0	0
Q8NEV1|CSK23_HUMAN	0	0	0	0	0	0	7	0	0	0	0
Q8NHQ1|CEP70_HUMAN	-1	0	0	-1	0	0	0	0	0	0	0
Q8NHW5|RLA0L_HUMAN	0	-1	0	0	-2	0	0	0	0	0	0
Q8TAA3|PSA7L_HUMAN	0	1	0	0	0	0	0	0	0	0	0
Q8TCG2|P4K2B_HUMAN	0	0	0	0	0	0	0	0	0	0	0
Q8TDL5|BPIB1_HUMAN	0	0	3	0	0	35	0	0	0	0	0
Q8TDN6|BRX1_HUMAN	0	1	0	0	0	0	0	0	0	0	0
Q8WTW3|COG1_HUMAN	0	0	1	0	0	0	0	0	0	0	0
Q8WUA2|PPIL4_HUMAN	0	1	0	0	0	0	0	0	0	0	0
Q8WUD1|RAB2B_HUMAN	-2	0	0	-1	1	0	0	0	0	0	0
Q8WUF5|IASPP_HUMAN	0	0	0	0	0	0	0	0	0	0	0
Q8WUM4|PDC6I_HUMAN	0	0	0	0	-1	0	0	0	0	0	0
Q8WVV4|POF1B_HUMAN	0	-1	0	0	-3	0	0	0	0	0	0
Q8WWK9|CKAP2_HUMAN	-1	0	0	-1	2	0	0	0	0	0	0
Q8WWY3|PRP31_HUMAN	-3	-3	-3	1	4	-5	-4	0	0	0	0
Q8WXX5|DNJC9_HUMAN	1	0	0	0	0	0	0	0	0	0	0
Q92522|H1X_HUMAN	0	0	0	0	1	0	0	0	0	0	0
Q92598|HS105_HUMAN	0	1	3	0	0	-6	0	0	0	0	0
Q92599|SEPT8_HUMAN	0	1	-2	0	0	0	-1	0	0	0	0
Q92620|PRP16_HUMAN	0	3	5	5	5	-2	-2	0	0	0	0
Q92688|AN32B_HUMAN	0	13	14	4	1	15	15	0	0	0	0
Q92804|RBP56_HUMAN	2	0	0	-4	0	0	0	0	0	0	0
Q92817|EVPL_HUMAN	0	0	0	0	-2	0	0	0	0	0	0
Q92820|GGH_HUMAN	0	0	0	0	0	0	0	0	0	0	0
Q92841|DDX17_HUMAN	0	1	-1	0	4	0	-1	0	0	0	0
Q92928|RAB1C_HUMAN	0	0	1	0	0	-1	0	0	0	0	0
Q92930|RAB8B_HUMAN	0	-2	-1	0	0	-2	0	0	0	0	0
Q93077|H2A1C_HUMAN	27	27	26	20	21	30	16	0	0	0	0
Q93079|H2B1H_HUMAN	18	28	22	-7	-8	28	19	0	0	0	0
Q93084|AT2A3_HUMAN	-1	0	0	-1	-1	0	0	0	0	0	0
Q95365|1B38_HUMAN	-1	0	0	-2	0	0	0	0	0	0	0
Q95604|1C17_HUMAN	1	0	0	0	2	0	0	0	0	0	0
Q969P6|TOP1M_HUMAN	-1	0	0	-1	0	0	0	0	0	0	0
Q969Q0|RL36L_HUMAN	0	0	0	1	1	0	0	0	0	0	0
Q969S9|RRF2M_HUMAN	0	0	1	0	0	0	0	0	0	0	0
Q969Z4|TR19L_HUMAN	0	1	0	0	0	0	0	0	0	0	0
Q96AG4|LRC59_HUMAN	-2	0	0	-2	-2	0	0	0	0	0	0
Q96DA0|ZG16B_HUMAN	0	0	0	0	0	10	0	0	0	0	0
Q96DR8|MUCL1_HUMAN	0	1	-1	0	1	0	0	0	0	0	0
Q96E17|RAB3C_HUMAN	-2	0	0	-2	0	0	0	0	0	0	0
Q96FQ6|S10AG_HUMAN	0	0	1	1	0	-2	0	0	0	0	0
Q96HC4|PDLI5_HUMAN	0	-1	-1	0	0	-1	-1	0	0	0	0
Q96HP4|OXND1_HUMAN	0	1	0	0	0	0	1	0	0	0	0
Q96HU8|DIRA2_HUMAN	0	0	0	0	0	0	0	0	0	0	0
Q96I59|SYNM_HUMAN	0	1	1	0	0	0	0	0	0	0	0
Q96KK5|H2A1H_HUMAN	-7	25	-5	-7	0	-6	16	0	0	0	0
Q96L21|RL10L_HUMAN	0	1	0	0	-2	0	0	0	0	0	0
Q96NH3|BROMI_HUMAN	0	0	0	2	0	0	0	0	0	0	0
Q96P63|SPB12_HUMAN	0	-1	0	0	-7	2	0	0	0	0	0
Q96QA5|GSDMA_HUMAN	0	1	0	0	-4	0	0	0	0	0	0
Q96RP9|EFGM_HUMAN	0	0	1	0	0	0	0	0	0	0	0
Q99460|PSMD1_HUMAN	0	0	0	1	0	0	0	0	0	0	0
Q99536|VAT1_HUMAN	-1	0	0	-1	0	0	0	0	0	0	0
Q99613|EIF3C_HUMAN	1	1	0	1	0	-1	1	0	0	0	0
Q99623|PHB2_HUMAN	0	0	0	0	-1	0	0	0	0	0	0
Q99729|ROAA_HUMAN	0	2	1	0	0	0	0	0	0	0	0
Q99733|NP1L4_HUMAN	16	29	21	15	18	21	19	0	0	0	0
Q99832|TCPH_HUMAN	0	-2	-1	3	0	-2	-1	0	0	0	0
Q99873|ANM1_HUMAN	0	-1	0	0	0	-4	-2	0	0	0	0
Q99877|H2B1N_HUMAN	18	28	22	-7	-8	28	19	0	0	0	0
Q99878|H2A1J_HUMAN	-7	25	-5	-7	0	-6	16	0	0	0	0
Q99879|H2B1M_HUMAN	18	28	22	-7	-8	28	19	0	0	0	0
Q99880|H2B1L_HUMAN	18	28	22	-7	-8	-7	19	0	0	0	0
Q99935|PROL1_HUMAN	0	0	0	1	0	0	0	0	0	0	0
Q9BPY3|F118B_HUMAN	1	0	0	0	0	0	0	0	0	0	0
Q9BQ39|DDX50_HUMAN	0	0	0	0	0	1	0	0	0	0	0
Q9BQA1|MEP50_HUMAN	0	-1	-1	0	0	-6	0	0	0	0	0
Q9BQE3|TBA1C_HUMAN	0	2	3	0	0	-2	-2	0	0	0	0
Q9BQG0|MBB1A_HUMAN	0	0	-1	0	0	0	-1	0	0	0	0
Q9BSJ8|ESYT1_HUMAN	0	0	0	-1	1	0	0	0	0	0	0
Q9BT78|CSN4_HUMAN	0	0	1	0	0	0	0	0	0	0	0
Q9BTM1|H2AJ_HUMAN	-7	25	-5	-7	0	-6	16	0	0	0	0
Q9BUA3|CK084_HUMAN	0	1	2	0	0	-2	1	0	0	0	0
Q9BUF5|TBB6_HUMAN	0	0	0	0	-13	0	0	0	0	0	0
Q9BUJ2|HNRL1_HUMAN	1	0	0	0	0	0	0	0	0	0	0
Q9BVC6|TM109_HUMAN	-1	0	0	0	1	0	0	0	0	0	0
Q9BVK6|TMED9_HUMAN	-2	0	0	-2	0	0	0	0	0	0	0
Q9BW62|KATL1_HUMAN	0	1	0	0	0	0	0	0	0	0	0
Q9BX40|LS14B_HUMAN	0	0	0	0	1	0	0	0	0	0	0
Q9BXP5|SRRT_HUMAN	2	-1	0	2	3	-1	0	0	0	0	0
Q9BY77|PDIP3_HUMAN	-5	0	0	-8	-1	0	0	0	0	0	0
Q9BYG3|MK67I_HUMAN	0	0	0	0	-1	0	0	0	0	0	0
Q9C075|K1C23_HUMAN	0	0	0	0	-3	0	0	0	0	0	0
Q9C0K3|ARP3C_HUMAN	0	0	0	0	-1	0	0	0	0	0	0
Q9GZZ8|LACRT_HUMAN	0	0	0	1	0	0	0	0	0	0	0
Q9H0U4|RAB1B_HUMAN	-2	0	1	0	1	-1	0	0	0	0	0
Q9H0W9|CK054_HUMAN	0	0	0	0	0	0	0	0	0	0	0
Q9H361|PABP3_HUMAN	0	0	0	0	0	0	0	0	0	0	0
Q9H3N1|TMX1_HUMAN	-1	0	0	0	0	0	0	0	0	0	0
Q9H5Z1|DHX35_HUMAN	-1	0	0	-1	0	0	0	0	0	0	0
Q9H8S9|MOB1A_HUMAN	0	-1	0	5	4	-3	0	0	0	0	0
Q9H9S3|S61A2_HUMAN	0	0	0	-1	0	0	0	0	0	0	0
Q9HAV0|GBB4_HUMAN	1	0	0	0	0	0	1	0	0	0	0
Q9HC84|MUC5B_HUMAN	0	0	0	0	0	5	0	0	0	0	0
Q9HCY8|S10AE_HUMAN	0	0	0	0	0	1	0	0	0	0	0
Q9HDC9|APMAP_HUMAN	-4	0	0	-3	0	0	0	0	0	0	0
Q9NP55|BPIA1_HUMAN	0	0	0	0	0	23	0	0	0	0	0
Q9NP72|RAB18_HUMAN	0	0	0	0	1	0	0	0	0	0	0
Q9NQC3|RTN4_HUMAN	-3	0	0	-2	2	0	0	0	0	0	0
Q9NR30|DDX21_HUMAN	0	1	1	0	2	1	2	0	0	0	0
Q9NR31|SAR1A_HUMAN	-1	0	0	-1	0	0	0	0	0	0	0
Q9NSB2|KRT84_HUMAN	0	0	0	0	0	0	0	0	0	0	0
Q9NTK5|OLA1_HUMAN	0	1	0	0	0	0	0	0	0	0	0
Q9NVA2|SEP11_HUMAN	0	-2	-2	0	0	-3	-1	0	0	0	0
Q9NVJ2|ARL8B_HUMAN	0	0	0	1	0	0	0	0	0	0	0
Q9NVP2|ASF1B_HUMAN	0	5	5	0	1	0	0	0	0	0	0
Q9NXV2|KCTD5_HUMAN	0	2	4	2	1	-1	-1	0	0	0	0
Q9NY12|GAR1_HUMAN	0	0	0	-1	0	0	0	0	0	0	0
Q9NY93|DDX56_HUMAN	-2	0	0	-1	1	0	0	0	0	0	0
Q9NYJ8|TAB2_HUMAN	1	0	0	0	0	0	0	0	0	0	0
Q9NZ01|TECR_HUMAN	-1	0	0	-1	-1	0	0	0	0	0	0
Q9NZB2|F120A_HUMAN	-2	0	0	-1	1	0	0	0	0	0	0
Q9NZI6|TF2L1_HUMAN	1	0	0	1	0	0	1	0	0	0	0
Q9NZM1|MYOF_HUMAN	-4	0	0	-4	0	0	0	0	0	0	0
Q9NZT1|CALL5_HUMAN	3	-3	-2	3	-9	8	3	0	0	0	0
Q9P1U1|ARP3B_HUMAN	0	0	0	0	-1	0	0	0	0	0	0
Q9P2I0|CPSF2_HUMAN	0	1	1	0	0	1	1	0	0	0	0
Q9P2R3|ANFY1_HUMAN	0	-2	0	0	0	-6	0	0	0	0	0
Q9P2T1|GMPR2_HUMAN	-2	0	2	-2	1	-2	2	0	0	0	0
Q9TNN7|1C05_HUMAN	1	0	0	0	0	0	0	0	0	0	0
Q9UBF2|COPG2_HUMAN	0	1	0	-1	0	0	0	0	0	0	0
Q9UBH0|I36RA_HUMAN	0	0	0	0	-2	0	0	0	0	0	0
Q9UDY2|ZO2_HUMAN	0	-2	0	0	0	-2	0	0	0	0	0
Q9UER7|DAXX_HUMAN	1	7	6	6	7	2	3	0	0	0	0
Q9UGM3|DMBT1_HUMAN	0	0	0	0	0	3	1	0	0	0	0
Q9UH99|SUN2_HUMAN	-1	0	0	-1	0	0	0	0	0	0	0
Q9UHD8|SEPT9_HUMAN	0	1	0	0	0	0	0	0	0	0	0
Q9UHX1|PUF60_HUMAN	-4	0	0	-2	0	0	0	0	0	0	0
Q9UI42|CBPA4_HUMAN	0	0	0	0	0	1	0	0	0	0	0
Q9UIV8|SPB13_HUMAN	0	0	0	0	-1	0	0	0	0	0	0
Q9UJV9|DDX41_HUMAN	1	0	0	0	0	0	0	0	0	0	0
Q9UKM9|RALY_HUMAN	1	0	0	2	1	0	0	0	0	0	0
Q9UL25|RAB21_HUMAN	-1	0	0	-1	0	0	0	0	0	0	0
Q9UN86|G3BP2_HUMAN	1	0	1	1	1	0	1	0	0	0	0
Q9UNQ2|DIM1_HUMAN	0	0	0	1	2	0	0	0	0	0	0
Q9UNX3|RL26L_HUMAN	2	2	2	1	2	2	2	0	0	0	0
Q9UQ80|PA2G4_HUMAN	0	-2	-2	0	-1	-2	-2	0	0	0	0
Q9UQ88|CD11A_HUMAN	1	0	0	3	3	0	0	0	0	0	0
Q9UQN3|CHM2B_HUMAN	0	0	0	1	0	0	0	0	0	0	0
Q9Y241|HIG1A_HUMAN	0	0	0	0	-2	0	0	0	0	0	0
Q9Y262|EIF3L_HUMAN	0	2	2	0	0	0	0	0	0	0	0
Q9Y265|RUVB1_HUMAN	1	0	0	0	1	0	0	0	0	0	0
Q9Y282|ERGI3_HUMAN	0	0	0	0	1	0	0	0	0	0	0
Q9Y285|SYFA_HUMAN	0	1	1	0	0	0	1	0	0	0	0
Q9Y294|ASF1A_HUMAN	0	3	7	0	1	2	3	0	0	0	0
Q9Y295|DRG1_HUMAN	1	0	0	1	3	0	0	0	0	0	0
Q9Y2H1|ST38L_HUMAN	1	0	-2	6	6	0	-2	0	0	0	0
Q9Y2S6|TMA7_HUMAN	0	0	0	0	1	0	0	0	0	0	0
Q9Y337|KLK5_HUMAN	0	0	0	0	0	0	0	0	0	0	0
Q9Y3F4|STRAP_HUMAN	0	1	1	0	0	0	0	0	0	0	0
Q9Y421|FA32A_HUMAN	0	0	0	-1	0	0	0	0	0	0	0
Q9Y490|TLN1_HUMAN	1	-6	-1	1	2	-17	-7	0	0	0	0
Q9Y4E8|UBP15_HUMAN	0	0	5	1	1	-4	3	0	0	0	0
Q9Y4G6|TLN2_HUMAN	0	0	0	1	0	0	0	0	0	0	0
Q9Y5B9|SP16H_HUMAN	0	6	9	0	1	4	6	0	0	0	0
Q9Y657|SPIN1_HUMAN	1	1	6	1	4	-2	1	0	0	0	0
Q9Y678|COPG1_HUMAN	0	1	0	1	0	0	0	0	0	0	0
Q9Y696|CLIC4_HUMAN	1	0	0	0	0	0	0	0	0	0	0
Q9Y6B6|SAR1B_HUMAN	-1	0	0	-1	0	0	0	0	0	0	0
Q9Y6Y0|NS1BP_HUMAN	0	1	0	2	2	-7	-3	0	0	0	0

## Sheet: Normalized to H4
Table S2. Spectral counts for proteins that interact with H3.3 wild type and K27M mutant. Proteins that interact with H3.3 wild type and K27M mutant were identified using an immunoprecipitation (IP)/mass spectrometry approach and protein abundance was measured using spectral counts.
	H3.3-K27M			H3.3-WT				EV
1037 protein	#Spec TR1	#Spec TR3	#Spec TR4	#Spec TR1	#Spec TR2	#Spec TR3	#Spec TR4	#Spec TR1	#Spec TR2	#Spec TR3	#Spec TR4
A0M8Q6|LAC7_HUMAN	0	0	0	0	0	0	2.33333	0	0	0	0
A6NIZ1|RP1BL_HUMAN	0	0	0	0	0	0	0	0	0	0	0
A6NNA2|SRRM3_HUMAN	0	0	0	0	0	0	0	0	0	0	0
A8K2U0|A2ML1_HUMAN	0	0	0	0	0	0	0	0	0	0	0
A8MWD9|RUXGL_HUMAN	0	0	0	0	0	0	0	0	0	0	0
B2RPK0|HGB1A_HUMAN	0	0	2.625	0	0	1.44828	2.33333	0	0	0	0
B5ME19|EIFCL_HUMAN	1.55556	1.82609	0	1.3125	0	-1.44828	2.33333	0	0	0	0
B9A064|IGLL5_HUMAN	0	0	0	0	0	26.069	2.33333	0	0	0	0
E9PAV3|NACAM_HUMAN	1.55556	0	-1.3125	1.3125	0	-1.44828	0	0	0	0	0
O00116|ADAS_HUMAN	0	0	0	1.3125	0	0	0	0	0	0	0
O00148|DX39A_HUMAN	0	-3.65217	0	0	0	-2.89655	0	0	0	0	0
O00204|ST2B1_HUMAN	0	0	0	0	-1	0	0	0	0	0	0
O00232|PSD12_HUMAN	0	0	0	0	-1	0	0	0	0	0	0
O00299|CLIC1_HUMAN	0	1.82609	0	0	-1	-2.89655	7	0	0	0	0
O00410|IPO5_HUMAN	0	0	0	2.625	2	0	0	0	0	0	0
O00479|HMGN4_HUMAN	0	0	0	0	2	0	0	0	0	0	0
O00483|NDUA4_HUMAN	-1.55556	0	0	-1.3125	0	0	0	0	0	0	0
O00555|CAC1A_HUMAN	0	1.82609	0	0	0	0	0	0	0	0	0
O00571|DDX3X_HUMAN	17.1111	-3.65217	2.625	13.125	6	-2.89655	0	0	0	0	0
O00622|CYR61_HUMAN	-3.11111	0	0	-6.5625	0	0	0	0	0	0	0
O14556|G3PT_HUMAN	-1.55556	-7.30435	0	-5.25	-5	-7.24138	9.33333	0	0	0	0
O14602|IF1AY_HUMAN	3.11111	1.82609	0	0	2	0	2.33333	0	0	0	0
O14732|IMPA2_HUMAN	0	0	0	0	0	0	0	0	0	0	0
O14744|ANM5_HUMAN	1.55556	14.6087	9.1875	5.25	5	-13.0345	4.66667	0	0	0	0
O14818|PSA7_HUMAN	0	0	-1.3125	0	0	0	-2.33333	0	0	0	0
O14828|SCAM3_HUMAN	-1.55556	0	0	-1.3125	0	0	0	0	0	0	0
O14979|HNRDL_HUMAN	0	0	0	1.3125	-2	0	0	0	0	0	0
O14983|AT2A1_HUMAN	-1.55556	0	0	-1.3125	-1	0	0	0	0	0	0
O15145|ARPC3_HUMAN	0	0	0	0	-1	0	0	0	0	0	0
O15260|SURF4_HUMAN	0	0	0	1.3125	0	0	0	0	0	0	0
O15427|MOT4_HUMAN	-1.55556	0	0	0	0	0	0	0	0	0	0
O43143|DHX15_HUMAN	0	-1.82609	0	0	0	-1.44828	2.33333	0	0	0	0
O43175|SERA_HUMAN	-1.55556	1.82609	0	-1.3125	-1	0	0	0	0	0	0
O43240|KLK10_HUMAN	0	0	0	0	0	1.44828	0	0	0	0	0
O43242|PSMD3_HUMAN	-1.55556	0	0	-1.3125	0	0	0	0	0	0	0
O43290|SNUT1_HUMAN	0	0	0	0	0	0	0	0	0	0	0
O43318|M3K7_HUMAN	1.55556	0	-1.3125	3.9375	3	0	-2.33333	0	0	0	0
O43390|HNRPR_HUMAN	7.77778	12.7826	5.25	1.3125	6	7.24138	4.66667	0	0	0	0
O43548|TGM5_HUMAN	0	0	0	0	0	0	0	0	0	0	0
O43707|ACTN4_HUMAN	0	16.4348	11.8125	3.9375	-1	-14.4828	4.66667	0	0	0	0
O43719|HTSF1_HUMAN	7.77778	18.2609	15.75	10.5	4	8.68966	23.3333	0	0	0	0
O43776|SYNC_HUMAN	0	-3.65217	-1.3125	0	0	-2.89655	-4.66667	0	0	0	0
O43790|KRT86_HUMAN	0	0	0	0	0	0	44.3333	0	0	0	0
O43809|CPSF5_HUMAN	1.55556	0	0	5.25	0	0	0	0	0	0	0
O43847|NRDC_HUMAN	0	-1.82609	0	0	0	-1.44828	0	0	0	0	0
O43852|CALU_HUMAN	0	0	0	0	0	0	2.33333	0	0	0	0
O60361|NDK8_HUMAN	-1.55556	-1.82609	0	1.3125	0	-1.44828	0	0	0	0	0
O60437|PEPL_HUMAN	0	0	0	0	-4	0	0	0	0	0	0
O60488|ACSL4_HUMAN	0	0	0	0	1	0	0	0	0	0	0
O60506|HNRPQ_HUMAN	9.33333	5.47826	6.5625	2.625	3	0	7	0	0	0	0
O60664|PLIN3_HUMAN	-3.11111	0	0	-2.625	-1	0	0	0	0	0	0
O60814|H2B1K_HUMAN	28	51.1304	28.875	26.25	33	40.5517	44.3333	0	0	0	0
O60869|EDF1_HUMAN	0	0	0	0	0	0	0	0	0	0	0
O75083|WDR1_HUMAN	0	1.82609	3.9375	0	0	-4.34483	2.33333	0	0	0	0
O75116|ROCK2_HUMAN	0	0	-1.3125	0	0	0	-2.33333	0	0	0	0
O75223|GGCT_HUMAN	0	0	0	0	0	0	2.33333	0	0	0	0
O75319|DUS11_HUMAN	0	0	0	0	1	0	0	0	0	0	0
O75342|LX12B_HUMAN	0	0	0	0	0	0	0	0	0	0	0
O75367|H2AY_HUMAN	26.4444	16.4348	5.25	6.5625	16	8.68966	11.6667	0	0	0	0
O75369|FLNB_HUMAN	0	-1.82609	-7.875	0	2	-14.4828	4.66667	0	0	0	0
O75390|CISY_HUMAN	0	-3.65217	0	0	0	-2.89655	-2.33333	0	0	0	0
O75394|RM33_HUMAN	-1.55556	0	0	-1.3125	1	0	0	0	0	0	0
O75396|SC22B_HUMAN	-1.55556	0	0	-1.3125	0	0	0	0	0	0	0
O75436|VP26A_HUMAN	0	-1.82609	0	0	0	-1.44828	0	0	0	0	0
O75449|KTNA1_HUMAN	0	1.82609	0	0	0	0	0	0	0	0	0
O75607|NPM3_HUMAN	0	1.82609	1.3125	0	1	1.44828	2.33333	0	0	0	0
O75608|LYPA1_HUMAN	0	0	0	0	0	0	0	0	0	0	0
O75821|EIF3G_HUMAN	0	1.82609	5.25	2.625	1	-1.44828	0	0	0	0	0
O75915|PRAF3_HUMAN	-1.55556	0	0	-1.3125	0	0	0	0	0	0	0
O76013|KRT36_HUMAN	0	0	0	0	0	0	9.33333	0	0	0	0
O76021|RL1D1_HUMAN	0	-1.82609	0	0	1	-1.44828	-2.33333	0	0	0	0
O76031|CLPX_HUMAN	0	-1.82609	0	0	0	-1.44828	0	0	0	0	0
O76094|SRP72_HUMAN	0	0	0	0	-1	0	0	0	0	0	0
O94979|SC31A_HUMAN	0	0	-1.3125	0	0	0	-2.33333	0	0	0	0
O95218|ZRAB2_HUMAN	0	0	0	0	0	0	7	0	0	0	0
O95573|ACSL3_HUMAN	0	0	0	0	1	0	0	0	0	0	0
O95678|K2C75_HUMAN	0	0	0	0	0	0	0	0	0	0	0
O95716|RAB3D_HUMAN	-3.11111	0	0	-2.625	0	0	0	0	0	0	0
O95793|STAU1_HUMAN	0	0	0	0	1	0	0	0	0	0	0
O95833|CLIC3_HUMAN	0	0	0	0	-2	0	0	0	0	0	0
O95969|SG1D2_HUMAN	0	0	-1.3125	0	0	0	0	0	0	0	0
P00338|LDHA_HUMAN	-3.11111	3.65217	-2.625	-1.3125	-13	-4.34483	4.66667	0	0	0	0
P00367|DHE3_HUMAN	0	-3.65217	3.9375	0	0	-7.24138	9.33333	0	0	0	0
P00387|NB5R3_HUMAN	0	0	0	0	2	0	0	0	0	0	0
P00491|PNPH_HUMAN	0	0	0	0	0	0	0	0	0	0	0
P00505|AATM_HUMAN	0	0	-2.625	0	0	0	-2.33333	0	0	0	0
P00558|PGK1_HUMAN	0	-1.82609	-7.875	0	-5	-5.7931	-4.66667	0	0	0	0
P00738|HPT_HUMAN	0	0	0	0	0	17.3793	0	0	0	0	0
P00846|ATP6_HUMAN	0	0	0	1.3125	0	0	0	0	0	0	0
P01024|CO3_HUMAN	0	0	0	1.3125	-1	1.44828	0	0	0	0	0
P01040|CYTA_HUMAN	4.66667	0	-2.625	2.625	0	2.89655	7	0	0	0	0
P01591|IGJ_HUMAN	0	-1.82609	1.3125	0	0	7.24138	0	0	0	0	0
P01602|KV110_HUMAN	0	0	0	2.625	0	0	0	0	0	0	0
P01604|KV112_HUMAN	0	0	0	2.625	0	0	0	0	0	0	0
P01614|KV201_HUMAN	40.4444	5.47826	-2.625	-229.688	18	2.89655	-4.66667	0	0	0	0
P01617|KV204_HUMAN	0	0	0	171.938	0	0	0	0	0	0	0
P01707|LV204_HUMAN	0	0	0	0	0	1.44828	0	0	0	0	0
P01766|HV305_HUMAN	0	0	0	0	0	4.34483	0	0	0	0	0
P01833|PIGR_HUMAN	0	0	6.5625	0	0	49.2414	0	0	0	0	0
P01834|IGKC_HUMAN	0	-3.65217	-1.3125	0	-1	34.7586	4.66667	0	0	0	0
P01857|IGHG1_HUMAN	0	-9.13043	-5.25	0	-6	18.8276	4.66667	0	0	0	0
P01859|IGHG2_HUMAN	15.5556	-5.47826	-2.625	-2.625	-4	-4.34483	7	0	0	0	0
P01860|IGHG3_HUMAN	20.2222	0	0	0	0	0	14	0	0	0	0
P01861|IGHG4_HUMAN	0	-5.47826	0	0	0	-4.34483	0	0	0	0	0
P01871|IGHM_HUMAN	0	0	0	0	0	4.34483	0	0	0	0	0
P01876|IGHA1_HUMAN	0	0	9.1875	0	0	65.1724	4.66667	0	0	0	0
P01877|IGHA2_HUMAN	0	0	0	0	0	31.8621	0	0	0	0	0
P01891|1A68_HUMAN	1.55556	0	0	0	2	0	0	0	0	0	0
P01893|HLAH_HUMAN	1.55556	0	0	0	0	0	0	0	0	0	0
P02042|HBD_HUMAN	0	0	0	0	0	0	2.33333	0	0	0	0
P02452|CO1A1_HUMAN	0	0	0	1.3125	0	0	0	0	0	0	0
P02533|K1C14_HUMAN	-4.66667	-14.6087	18.375	19.6875	35	15.931	98	0	0	0	0
P02538|K2C6A_HUMAN	32.6667	-54.7826	21	61.6875	-108	44.8966	74.6667	0	0	0	0
P02545|LMNA_HUMAN	1.55556	-5.47826	-1.3125	3.9375	-13	-13.0345	0	0	0	0	0
P02647|APOA1_HUMAN	0	0	-1.3125	0	0	0	-2.33333	0	0	0	0
P02652|APOA2_HUMAN	0	0	0	0	0	1.44828	0	0	0	0	0
P02671|FIBA_HUMAN	0	-3.65217	-3.9375	0	0	-2.89655	-2.33333	0	0	0	0
P02768|ALBU_HUMAN	0	-1.82609	-6.5625	6.5625	-12	21.7241	16.3333	0	0	0	0
P02786|TFR1_HUMAN	1.55556	0	0	0	0	0	0	0	0	0	0
P02787|TRFE_HUMAN	0	0	0	0	0	2.89655	0	0	0	0	0
P02788|TRFL_HUMAN	0	-5.47826	-2.625	5.25	0	7.24138	9.33333	0	0	0	0
P03989|1B27_HUMAN	-1.55556	0	0	-2.625	0	0	0	0	0	0	0
P04040|CATA_HUMAN	0	0	0	0	0	0	2.33333	0	0	0	0
P04062|GLCM_HUMAN	0	0	0	0	0	0	2.33333	0	0	0	0
P04075|ALDOA_HUMAN	1.55556	-7.30435	5.25	1.3125	-6	-7.24138	2.33333	0	0	0	0
P04080|CYTB_HUMAN	0	0	0	0	-2	0	0	0	0	0	0
P04083|ANXA1_HUMAN	0	-3.65217	-1.3125	1.3125	-6	2.89655	0	0	0	0	0
P04208|LV106_HUMAN	0	0	0	2.625	0	0	0	0	0	0	0
P04259|K2C6B_HUMAN	0	-60.2609	0	52.5	-126	-47.7931	128.333	0	0	0	0
P04264|K2C1_HUMAN	20.2222	71.2174	73.5	30.1875	-27	130.345	266	0	0	0	0
P04406|G3P_HUMAN	-10.8889	42	19.6875	-15.75	-31	15.931	23.3333	0	0	0	0
P04439|1A03_HUMAN	1.55556	0	0	3.9375	2	0	0	0	0	0	0
P04632|CPNS1_HUMAN	1.55556	0	0	0	0	0	0	0	0	0	0
P04792|HSPB1_HUMAN	-4.66667	-1.82609	0	-2.625	-17	11.5862	2.33333	0	0	0	0
P04843|RPN1_HUMAN	-9.33333	0	0	-3.9375	1	0	0	0	0	0	0
P04844|RPN2_HUMAN	0	0	0	3.9375	-1	0	0	0	0	0	0
P04908|H2A1B_HUMAN	42	49.3043	34.125	26.25	21	43.4483	37.3333	0	0	0	0
P05023|AT1A1_HUMAN	0	0	0	0	0	0	0	0	0	0	0
P05089|ARGI1_HUMAN	0	3.65217	0	0	-9	0	9.33333	0	0	0	0
P05091|ALDH2_HUMAN	0	0	0	0	-1	0	0	0	0	0	0
P05109|S10A8_HUMAN	4.66667	-20.087	-13.125	2.625	-16	2.89655	-4.66667	0	0	0	0
P05120|PAI2_HUMAN	0	0	0	0	-1	0	2.33333	0	0	0	0
P05141|ADT2_HUMAN	-3.11111	1.82609	0	-1.3125	-2	0	0	0	0	0	0
P05164|PERM_HUMAN	0	0	0	0	0	7.24138	2.33333	0	0	0	0
P05198|IF2A_HUMAN	0	0	0	0	1	-1.44828	-2.33333	0	0	0	0
P05204|HMGN2_HUMAN	-1.55556	0	0	-1.3125	1	0	0	0	0	0	0
P05386|RLA1_HUMAN	0	0	0	0	-1	1.44828	0	0	0	0	0
P05387|RLA2_HUMAN	0	-1.82609	0	0	-2	0	0	0	0	0	0
P05388|RLA0_HUMAN	10.8889	-1.82609	2.625	5.25	3	0	7	0	0	0	0
P05534|1A24_HUMAN	-1.55556	0	0	1.3125	1	0	0	0	0	0	0
P05556|ITB1_HUMAN	0	0	0	2.625	1	0	0	0	0	0	0
P05783|K1C18_HUMAN	0	-7.30435	-3.9375	0	0	-5.7931	0	0	0	0	0
P05787|K2C8_HUMAN	0	0	0	0	0	0	30.3333	0	0	0	0
P06309|KV205_HUMAN	-269.111	5.47826	-2.625	-227.062	171	2.89655	-4.66667	0	0	0	0
P06310|KV206_HUMAN	42	0	-2.625	-5.25	16	-1.44828	-9.33333	0	0	0	0
P06396|GELS_HUMAN	0	0	0	0	0	5.7931	0	0	0	0	0
P06576|ATPB_HUMAN	-3.11111	0	1.3125	3.9375	-10	-4.34483	7	0	0	0	0
P06702|S10A9_HUMAN	7.77778	-14.6087	-2.625	5.25	-30	10.1379	11.6667	0	0	0	0
P06703|S10A6_HUMAN	0	0	1.3125	0	-1	-1.44828	2.33333	0	0	0	0
P06733|ENOA_HUMAN	-4.66667	14.6087	15.75	-5.25	-17	10.1379	-7	0	0	0	0
P06744|G6PI_HUMAN	0	0	3.9375	0	-1	-1.44828	4.66667	0	0	0	0
P06748|NPM_HUMAN	20.2222	62.087	32.8125	22.3125	22	31.8621	53.6667	0	0	0	0
P06753|TPM3_HUMAN	0	0	-1.3125	0	-3	-2.89655	-2.33333	0	0	0	0
P06899|H2B1J_HUMAN	24.8889	51.1304	28.875	23.625	-7	43.4483	44.3333	0	0	0	0
P07099|HYEP_HUMAN	1.55556	0	0	0	0	0	0	0	0	0	0
P07108|ACBP_HUMAN	0	0	0	0	-1	0	0	0	0	0	0
P07195|LDHB_HUMAN	-1.55556	-5.47826	0	-1.3125	-1	-4.34483	4.66667	0	0	0	0
P07237|PDIA1_HUMAN	0	-1.82609	2.625	0	-14	-4.34483	0	0	0	0	0
P07339|CATD_HUMAN	0	1.82609	1.3125	0	-6	-1.44828	4.66667	0	0	0	0
P07355|ANXA2_HUMAN	-4.66667	0	0	5.25	-7	-11.5862	2.33333	0	0	0	0
P07384|CAN1_HUMAN	0	0	0	0	-1	0	0	0	0	0	0
P07437|TBB5_HUMAN	-14	-7.30435	-2.625	-1.3125	-1	-10.1379	-4.66667	0	0	0	0
P07476|INVO_HUMAN	0	0	0	0	-5	0	0	0	0	0	0
P07737|PROF1_HUMAN	1.55556	7.30435	1.3125	2.625	-3	2.89655	2.33333	0	0	0	0
P07900|HS90A_HUMAN	9.33333	-3.65217	9.1875	31.5	10	-36.2069	-11.6667	0	0	0	0
P07910|HNRPC_HUMAN	6.22222	-5.47826	6.5625	9.1875	8	-4.34483	4.66667	0	0	0	0
P07951|TPM2_HUMAN	0	5.47826	-1.3125	0	0	1.44828	-2.33333	0	0	0	0
P08133|ANXA6_HUMAN	0	7.30435	6.5625	0	0	1.44828	0	0	0	0	0
P08195|4F2_HUMAN	-3.11111	0	0	-1.3125	0	0	0	0	0	0	0
P08237|PFKAM_HUMAN	-1.55556	0	0	-1.3125	0	0	0	0	0	0	0
P08238|HS90B_HUMAN	18.6667	16.4348	5.25	27.5625	8	-36.2069	-11.6667	0	0	0	0
P08246|ELNE_HUMAN	0	-1.82609	-2.625	0	0	0	0	0	0	0	0
P08579|RU2B_HUMAN	1.55556	0	0	-1.3125	2	0	0	0	0	0	0
P08670|VIME_HUMAN	6.22222	0	1.3125	0	1	10.1379	25.6667	0	0	0	0
P08708|RS17_HUMAN	7.77778	0	0	10.5	3	0	0	0	0	0	0
P08727|K1C19_HUMAN	0	0	9.1875	0	0	30.4138	0	0	0	0	0
P08758|ANXA5_HUMAN	0	-1.82609	2.625	0	0	0	0	0	0	0	0
P08779|K1C16_HUMAN	-24.8889	-5.47826	11.8125	28.875	-101	8.68966	98	0	0	0	0
P08865|RSSA_HUMAN	1.55556	12.7826	13.125	2.625	-1	10.1379	14	0	0	0	0
P08962|CD63_HUMAN	-1.55556	0	0	-1.3125	0	0	0	0	0	0	0
P09012|SNRPA_HUMAN	-1.55556	0	0	-1.3125	-1	0	0	0	0	0	0
P09038|FGF2_HUMAN	1.55556	0	0	-1.3125	1	0	0	0	0	0	0
P09211|GSTP1_HUMAN	0	1.82609	2.625	0	-5	0	7	0	0	0	0
P09382|LEG1_HUMAN	-4.66667	1.82609	3.9375	-2.625	0	-4.34483	2.33333	0	0	0	0
P09429|HMGB1_HUMAN	1.55556	-1.82609	-1.3125	-1.3125	0	-2.89655	-4.66667	0	0	0	0
P09493|TPM1_HUMAN	0	5.47826	-1.3125	0	0	1.44828	-2.33333	0	0	0	0
P09651|ROA1_HUMAN	14	14.6087	19.6875	-2.625	-4	0	2.33333	0	0	0	0
P09874|PARP1_HUMAN	3.11111	0	0	15.75	6	0	9.33333	0	0	0	0
P09936|UCHL1_HUMAN	0	-1.82609	-1.3125	0	0	-1.44828	2.33333	0	0	0	0
P09972|ALDOC_HUMAN	0	-7.30435	-2.625	0	0	-7.24138	-2.33333	0	0	0	0
P0C0S5|H2AZ_HUMAN	29.5556	27.3913	18.375	24.9375	17	26.069	35	0	0	0	0
P0C0S8|H2A1_HUMAN	-10.8889	45.6522	-6.5625	-9.1875	0	-8.68966	37.3333	0	0	0	0
P0C7P0|CISD3_HUMAN	-1.55556	0	0	-1.3125	2	0	0	0	0	0	0
P0CF74|LAC6_HUMAN	0	0	0	0	0	0	2.33333	0	0	0	0
P0CG04|LAC1_HUMAN	0	0	0	0	0	0	2.33333	0	0	0	0
P0CG05|LAC2_HUMAN	0	0	0	0	0	27.5172	2.33333	0	0	0	0
P0CG06|LAC3_HUMAN	0	0	0	0	0	10.1379	2.33333	0	0	0	0
P0CG40|SP9_HUMAN	1.55556	0	0	1.3125	0	0	0	0	0	0	0
P0CG47|UBB_HUMAN	4.66667	0	-7.875	1.3125	-1	11.5862	-14	0	0	0	0
P0CG48|UBC_HUMAN	4.66667	0	-7.875	1.3125	-1	11.5862	-14	0	0	0	0
P0DME0|SETLP_HUMAN	0	-3.65217	-1.3125	7.875	0	-2.89655	-2.33333	0	0	0	0
P0DMV8|HS71A_HUMAN	0	-1.82609	-10.5	0	-7	-1.44828	-7	0	0	0	0
P0DMV9|HS71B_HUMAN	0	-1.82609	-10.5	0	-7	-1.44828	-7	0	0	0	0
P10314|1A32_HUMAN	1.55556	0	0	0	2	0	0	0	0	0	0
P10316|1A69_HUMAN	1.55556	0	0	0	2	0	0	0	0	0	0
P10319|1B58_HUMAN	-1.55556	0	0	1.3125	0	0	0	0	0	0	0
P10321|1C07_HUMAN	1.55556	0	0	0	0	0	0	0	0	0	0
P10412|H14_HUMAN	9.33333	-1.82609	-2.625	0	0	4.34483	-2.33333	0	0	0	0
P10599|THIO_HUMAN	0	0	0	0	0	2.89655	2.33333	0	0	0	0
P10620|MGST1_HUMAN	-1.55556	0	0	-1.3125	0	0	0	0	0	0	0
P10768|ESTD_HUMAN	0	0	0	0	0	-1.44828	-2.33333	0	0	0	0
P10809|CH60_HUMAN	-1.55556	9.13043	6.5625	2.625	-3	2.89655	9.33333	0	0	0	0
P10909|CLUS_HUMAN	0	0	0	0	0	5.7931	0	0	0	0	0
P11021|GRP78_HUMAN	-4.66667	3.65217	3.9375	2.625	-11	-14.4828	4.66667	0	0	0	0
P11142|HSP7C_HUMAN	-10.8889	-7.30435	5.25	2.625	-3	-30.4138	-11.6667	0	0	0	0
P11166|GTR1_HUMAN	-1.55556	0	0	-3.9375	0	0	0	0	0	0	0
P11233|RALA_HUMAN	0	0	0	0	1	0	0	0	0	0	0
P11279|LAMP1_HUMAN	0	0	0	0	-1	0	0	0	0	0	0
P11387|TOP1_HUMAN	-1.55556	0	0	-1.3125	3	0	0	0	0	0	0
P11388|TOP2A_HUMAN	0	0	0	1.3125	0	0	0	0	0	0	0
P11413|G6PD_HUMAN	0	1.82609	0	0	0	-2.89655	2.33333	0	0	0	0
P11586|C1TC_HUMAN	0	0	0	0	0	0	2.33333	0	0	0	0
P11940|PABP1_HUMAN	0	-5.47826	1.3125	0	0	-5.7931	0	0	0	0	0
P12004|PCNA_HUMAN	0	1.82609	-1.3125	0	0	0	-2.33333	0	0	0	0
P12235|ADT1_HUMAN	0	0	0	0	0	0	0	0	0	0	0
P12236|ADT3_HUMAN	0	0	0	0	0	0	0	0	0	0	0
P12268|IMDH2_HUMAN	0	-3.65217	-1.3125	1.3125	1	-4.34483	-4.66667	0	0	0	0
P12273|PIP_HUMAN	0	1.82609	1.3125	2.625	1	10.1379	7	0	0	0	0
P12532|KCRU_HUMAN	0	0	0	0	-1	0	0	0	0	0	0
P12814|ACTN1_HUMAN	0	9.13043	15.75	-2.625	0	-8.68966	21	0	0	0	0
P12956|XRCC6_HUMAN	3.11111	0	5.25	9.1875	7	-10.1379	-9.33333	0	0	0	0
P13010|XRCC5_HUMAN	0	3.65217	2.625	3.9375	4	-14.4828	-11.6667	0	0	0	0
P13637|AT1A3_HUMAN	0	0	0	0	0	0	0	0	0	0	0
P13639|EF2_HUMAN	3.11111	3.65217	17.0625	5.25	-16	-34.7586	-14	0	0	0	0
P13645|K1C10_HUMAN	68.4444	379.826	23.625	53.8125	-42	0	151.667	0	0	0	0
P13646|K1C13_HUMAN	0	0	0	0	-19	0	51.3333	0	0	0	0
P13647|K2C5_HUMAN	9.33333	5.47826	38.0625	27.5625	-66	23.1724	77	0	0	0	0
P13667|PDIA4_HUMAN	0	0	0	0	0	0	2.33333	0	0	0	0
P13693|TCTP_HUMAN	0	0	-1.3125	0	-2	0	-2.33333	0	0	0	0
P13726|TF_HUMAN	-3.11111	0	0	-2.625	0	0	0	0	0	0	0
P13797|PLST_HUMAN	0	0	0	0	-1	0	0	0	0	0	0
P13929|ENOB_HUMAN	0	0	0	0	-3	0	0	0	0	0	0
P14174|MIF_HUMAN	0	-1.82609	1.3125	0	0	-1.44828	0	0	0	0	0
P14314|GLU2B_HUMAN	0	0	0	0	0	-1.44828	0	0	0	0	0
P14324|FPPS_HUMAN	0	0	0	0	-1	0	0	0	0	0	0
P14618|KPYM_HUMAN	-4.66667	32.8696	9.1875	1.3125	-12	-1.44828	2.33333	0	0	0	0
P14625|ENPL_HUMAN	4.66667	21.913	13.125	22.3125	10	0	7	0	0	0	0
P14649|MYL6B_HUMAN	0	1.82609	0	0	0	0	0	0	0	0	0
P14678|RSMB_HUMAN	1.55556	1.82609	2.625	-3.9375	2	0	2.33333	0	0	0	0
P14735|IDE_HUMAN	0	0	0	0	-4	0	0	0	0	0	0
P14866|HNRPL_HUMAN	0	-3.65217	1.3125	0	0	-2.89655	0	0	0	0	0
P14923|PLAK_HUMAN	1.55556	-12.7826	6.5625	2.625	-26	-5.7931	35	0	0	0	0
P15170|ERF3A_HUMAN	1.55556	0	0	1.3125	0	0	0	0	0	0	0
P15259|PGAM2_HUMAN	-3.11111	0	0	-1.3125	0	7.24138	0	0	0	0	0
P15311|EZRI_HUMAN	3.11111	5.47826	6.5625	0	-3	-8.68966	-2.33333	0	0	0	0
P15531|NDKA_HUMAN	-1.55556	-1.82609	-3.9375	1.3125	-2	-1.44828	0	0	0	0	0
P15559|NQO1_HUMAN	0	5.47826	-2.625	0	0	0	-7	0	0	0	0
P15880|RS2_HUMAN	10.8889	0	0	15.75	5	0	0	0	0	0	0
P15924|DESP_HUMAN	-1.55556	-16.4348	0	-1.3125	-87	-5.7931	35	0	0	0	0
P16070|CD44_HUMAN	-7.77778	0	0	-2.625	1	0	0	0	0	0	0
P16188|1A30_HUMAN	-1.55556	0	0	1.3125	2	0	0	0	0	0	0
P16189|1A31_HUMAN	1.55556	0	0	0	2	0	0	0	0	0	0
P16190|1A33_HUMAN	1.55556	0	0	0	2	0	0	0	0	0	0
P16401|H15_HUMAN	3.11111	0	0	1.3125	1	2.89655	0	0	0	0	0
P16402|H13_HUMAN	9.33333	-1.82609	-2.625	0	0	-4.34483	-2.33333	0	0	0	0
P16403|H12_HUMAN	-3.11111	-1.82609	-2.625	1.3125	4	-4.34483	-2.33333	0	0	0	0
P16520|GBB3_HUMAN	1.55556	0	0	0	0	0	2.33333	0	0	0	0
P16615|AT2A2_HUMAN	-1.55556	0	0	-1.3125	-1	0	0	0	0	0	0
P16949|STMN1_HUMAN	0	-1.82609	0	0	0	-1.44828	0	0	0	0	0
P17096|HMGA1_HUMAN	1.55556	0	0	1.3125	1	0	0	0	0	0	0
P17174|AATC_HUMAN	1.55556	0	-1.3125	1.3125	0	-1.44828	0	0	0	0	0
P17655|CAN2_HUMAN	0	0	0	1.3125	2	0	0	0	0	0	0
P17844|DDX5_HUMAN	10.8889	1.82609	-1.3125	2.625	6	0	-2.33333	0	0	0	0
P17858|PFKAL_HUMAN	-1.55556	0	0	-1.3125	0	0	0	0	0	0	0
P17987|TCPA_HUMAN	-1.55556	18.2609	1.3125	6.5625	1	0	9.33333	0	0	0	0
P18077|RL35A_HUMAN	0	0	0	1.3125	0	0	0	0	0	0	0
P18085|ARF4_HUMAN	-3.11111	0	0	-2.625	-1	0	0	0	0	0	0
P18124|RL7_HUMAN	9.33333	3.65217	2.625	13.125	9	4.34483	4.66667	0	0	0	0
P18206|VINC_HUMAN	0	-9.13043	-3.9375	1.3125	0	-23.1724	-9.33333	0	0	0	0
P18462|1A25_HUMAN	1.55556	0	0	0	2	0	0	0	0	0	0
P18463|1B37_HUMAN	-1.55556	0	0	-2.625	0	0	0	0	0	0	0
P18464|1B51_HUMAN	-1.55556	0	0	1.3125	0	0	0	0	0	0	0
P18465|1B57_HUMAN	1.55556	0	0	3.9375	0	0	0	0	0	0	0
P18621|RL17_HUMAN	0	0	2.625	0	3	0	2.33333	0	0	0	0
P18669|PGAM1_HUMAN	-3.11111	-3.65217	1.3125	-1.3125	-8	-5.7931	2.33333	0	0	0	0
P19012|K1C15_HUMAN	0	0	0	0	0	0	0	0	0	0	0
P19013|K2C4_HUMAN	0	0	0	0	0	0	0	0	0	0	0
P19338|NUCL_HUMAN	26.4444	23.7391	15.75	14.4375	18	10.1379	18.6667	0	0	0	0
P19474|RO52_HUMAN	-10.8889	1.82609	2.625	-3.9375	5	0	0	0	0	0	0
P19784|CSK22_HUMAN	7.77778	10.9565	9.1875	17.0625	13	7.24138	14	0	0	0	0
P19971|TYPH_HUMAN	0	0	0	0	-4	0	0	0	0	0	0
P20042|IF2B_HUMAN	0	0	0	0	1	0	0	0	0	0	0
P20290|BTF3_HUMAN	-1.55556	-1.82609	-1.3125	-1.3125	0	-1.44828	0	0	0	0	0
P20336|RAB3A_HUMAN	-3.11111	0	0	-2.625	0	0	0	0	0	0	0
P20337|RAB3B_HUMAN	-3.11111	0	0	-2.625	0	0	0	0	0	0	0
P20618|PSB1_HUMAN	0	0	0	0	-1	0	2.33333	0	0	0	0
P20645|MPRD_HUMAN	-1.55556	0	0	-1.3125	0	0	0	0	0	0	0
P20671|H2A1D_HUMAN	-10.8889	45.6522	-6.5625	-9.1875	0	-8.68966	37.3333	0	0	0	0
P20813|CP2B6_HUMAN	0	1.82609	0	0	0	0	0	0	0	0	0
P20929|NEBU_HUMAN	0	0	0	0	0	1.44828	0	0	0	0	0
P20930|FILA_HUMAN	0	0	0	0	-4	2.89655	0	0	0	0	0
P21108|PRPS3_HUMAN	0	0	0	0	0	-1.44828	0	0	0	0	0
P21127|CD11B_HUMAN	1.55556	0	0	3.9375	3	0	0	0	0	0	0
P21291|CSRP1_HUMAN	0	0	1.3125	0	0	0	0	0	0	0	0
P21333|FLNA_HUMAN	4.66667	10.9565	0	19.6875	8	-23.1724	16.3333	0	0	0	0
P21796|VDAC1_HUMAN	0	0	0	0	-2	0	0	0	0	0	0
P21926|CD9_HUMAN	-1.55556	0	0	-1.3125	0	0	0	0	0	0	0
P21980|TGM2_HUMAN	0	0	0	0	0	-1.44828	0	0	0	0	0
P22087|FBRL_HUMAN	4.66667	0	0	0	-1	0	0	0	0	0	0
P22090|RS4Y1_HUMAN	-3.11111	0	0	-2.625	0	0	0	0	0	0	0
P22234|PUR6_HUMAN	-1.55556	-1.82609	0	0	2	-1.44828	-2.33333	0	0	0	0
P22314|UBA1_HUMAN	0	-1.82609	-1.3125	0	0	-13.0345	-4.66667	0	0	0	0
P22392|NDKB_HUMAN	-1.55556	-1.82609	0	1.3125	-2	-1.44828	0	0	0	0	0
P22626|ROA2_HUMAN	6.22222	9.13043	11.8125	1.3125	3	-5.7931	2.33333	0	0	0	0
P22735|TGM1_HUMAN	0	0	0	0	-3	0	0	0	0	0	0
P23246|SFPQ_HUMAN	4.66667	3.65217	6.5625	5.25	2	-2.89655	4.66667	0	0	0	0
P23284|PPIB_HUMAN	-1.55556	-5.47826	3.9375	0	3	-8.68966	0	0	0	0	0
P23381|SYWC_HUMAN	0	0	-1.3125	0	0	-1.44828	-2.33333	0	0	0	0
P23396|RS3_HUMAN	15.5556	7.30435	2.625	22.3125	8	-1.44828	4.66667	0	0	0	0
P23490|LORI_HUMAN	0	0	0	0	0	0	0	0	0	0	0
P23526|SAHH_HUMAN	0	-5.47826	-6.5625	0	-1	-5.7931	-4.66667	0	0	0	0
P23527|H2B1O_HUMAN	24.8889	51.1304	28.875	-9.1875	-7	43.4483	44.3333	0	0	0	0
P23528|COF1_HUMAN	-4.66667	1.82609	2.625	-1.3125	-3	1.44828	0	0	0	0	0
P23588|IF4B_HUMAN	12.4444	9.13043	27.5625	13.125	12	-8.68966	23.3333	0	0	0	0
P23763|VAMP1_HUMAN	-1.55556	0	0	-1.3125	0	0	0	0	0	0	0
P24534|EF1B_HUMAN	0	0	1.3125	0	-1	-1.44828	2.33333	0	0	0	0
P24539|AT5F1_HUMAN	-3.11111	0	0	-2.625	0	0	0	0	0	0	0
P25205|MCM3_HUMAN	7.77778	7.30435	7.875	6.5625	7	-5.7931	4.66667	0	0	0	0
P25311|ZA2G_HUMAN	0	0	-1.3125	1.3125	-1	5.7931	0	0	0	0	0
P25398|RS12_HUMAN	3.11111	1.82609	0	5.25	1	2.89655	2.33333	0	0	0	0
P25705|ATPA_HUMAN	-9.33333	-7.30435	-1.3125	-3.9375	-2	-4.34483	0	0	0	0	0
P25786|PSA1_HUMAN	0	0	0	0	0	-1.44828	2.33333	0	0	0	0
P25787|PSA2_HUMAN	0	1.82609	5.25	0	0	-1.44828	2.33333	0	0	0	0
P25788|PSA3_HUMAN	0	0	-1.3125	0	0	0	-2.33333	0	0	0	0
P25789|PSA4_HUMAN	0	-1.82609	-1.3125	0	0	-2.89655	0	0	0	0	0
P26006|ITA3_HUMAN	-1.55556	0	0	-1.3125	-2	0	0	0	0	0	0
P26038|MOES_HUMAN	-6.22222	-7.30435	3.9375	-5.25	-6	-18.8276	-14	0	0	0	0
P26196|DDX6_HUMAN	0	1.82609	0	0	0	0	0	0	0	0	0
P26368|U2AF2_HUMAN	-1.55556	0	0	-1.3125	0	0	0	0	0	0	0
P26373|RL13_HUMAN	14	0	1.3125	10.5	4	0	4.66667	0	0	0	0
P26447|S10A4_HUMAN	0	-1.82609	0	0	0	-1.44828	0	0	0	0	0
P26583|HMGB2_HUMAN	-3.11111	0	0	-1.3125	0	0	0	0	0	0	0
P26599|PTBP1_HUMAN	-4.66667	0	0	-1.3125	-2	0	0	0	0	0	0
P26639|SYTC_HUMAN	0	-5.47826	2.625	0	0	-5.7931	2.33333	0	0	0	0
P26641|EF1G_HUMAN	1.55556	5.47826	1.3125	3.9375	-2	-5.7931	-7	0	0	0	0
P27348|1433T_HUMAN	0	0	1.3125	2.625	-6	1.44828	7	0	0	0	0
P27482|CALL3_HUMAN	0	0	0	0	-6	0	0	0	0	0	0
P27635|RL10_HUMAN	6.22222	1.82609	0	5.25	0	0	0	0	0	0	0
P27797|CALR_HUMAN	-1.55556	0	5.25	-1.3125	-5	-4.34483	-4.66667	0	0	0	0
P27816|MAP4_HUMAN	0	3.65217	3.9375	0	0	-8.68966	11.6667	0	0	0	0
P27824|CALX_HUMAN	0	-1.82609	0	2.625	3	0	0	0	0	0	0
P28066|PSA5_HUMAN	0	0	2.625	0	-1	-2.89655	4.66667	0	0	0	0
P28070|PSB4_HUMAN	0	0	-1.3125	0	-1	0	-2.33333	0	0	0	0
P28072|PSB6_HUMAN	0	0	0	0	-1	0	2.33333	0	0	0	0
P28074|PSB5_HUMAN	0	-1.82609	-2.625	0	-1	-2.89655	2.33333	0	0	0	0
P29034|S10A2_HUMAN	0	0	0	0	-1	0	0	0	0	0	0
P29279|CTGF_HUMAN	1.55556	0	0	1.3125	1	0	0	0	0	0	0
P29317|EPHA2_HUMAN	1.55556	0	0	1.3125	1	0	0	0	0	0	0
P29373|RABP2_HUMAN	0	0	0	0	-4	0	0	0	0	0	0
P29401|TKT_HUMAN	0	3.65217	5.25	0	-2	-7.24138	-2.33333	0	0	0	0
P29508|SPB3_HUMAN	0	-14.6087	-9.1875	0	-44	7.24138	11.6667	0	0	0	0
P29692|EF1D_HUMAN	-4.66667	-1.82609	2.625	1.3125	-1	-5.7931	2.33333	0	0	0	0
P29966|MARCS_HUMAN	0	0	0	1.3125	0	0	0	0	0	0	0
P30041|PRDX6_HUMAN	0	1.82609	2.625	0	0	-2.89655	4.66667	0	0	0	0
P30043|BLVRB_HUMAN	0	0	0	0	-1	0	0	0	0	0	0
P30048|PRDX3_HUMAN	0	-1.82609	0	0	0	-1.44828	0	0	0	0	0
P30050|RL12_HUMAN	3.11111	1.82609	2.625	5.25	2	0	2.33333	0	0	0	0
P30086|PEBP1_HUMAN	0	-1.82609	-1.3125	0	0	-1.44828	-2.33333	0	0	0	0
P30101|PDIA3_HUMAN	0	-1.82609	-1.3125	0	-4	-5.7931	-4.66667	0	0	0	0
P30153|2AAA_HUMAN	1.55556	21.913	13.125	13.125	11	15.931	21	0	0	0	0
P30450|1A26_HUMAN	1.55556	0	0	0	2	0	0	0	0	0	0
P30453|1A34_HUMAN	1.55556	0	0	0	2	0	0	0	0	0	0
P30455|1A36_HUMAN	-1.55556	0	0	1.3125	2	0	0	0	0	0	0
P30456|1A43_HUMAN	1.55556	0	0	0	2	0	0	0	0	0	0
P30457|1A66_HUMAN	1.55556	0	0	0	2	0	0	0	0	0	0
P30459|1A74_HUMAN	1.55556	0	0	0	2	0	0	0	0	0	0
P30460|1B08_HUMAN	1.55556	0	0	0	0	0	0	0	0	0	0
P30461|1B13_HUMAN	-1.55556	0	0	-2.625	0	0	0	0	0	0	0
P30462|1B14_HUMAN	-1.55556	0	0	-2.625	0	0	0	0	0	0	0
P30466|1B18_HUMAN	-1.55556	0	0	-2.625	0	0	0	0	0	0	0
P30475|1B39_HUMAN	-1.55556	0	0	-2.625	0	0	0	0	0	0	0
P30479|1B41_HUMAN	-1.55556	0	0	-2.625	0	0	0	0	0	0	0
P30480|1B42_HUMAN	1.55556	0	0	0	0	0	0	0	0	0	0
P30481|1B44_HUMAN	-1.55556	0	0	-2.625	0	0	0	0	0	0	0
P30483|1B45_HUMAN	1.55556	0	0	0	0	0	0	0	0	0	0
P30484|1B46_HUMAN	1.55556	0	0	3.9375	0	0	0	0	0	0	0
P30485|1B47_HUMAN	-1.55556	0	0	-2.625	0	0	0	0	0	0	0
P30486|1B48_HUMAN	1.55556	0	0	0	0	0	0	0	0	0	0
P30487|1B49_HUMAN	-1.55556	0	0	-2.625	0	0	0	0	0	0	0
P30488|1B50_HUMAN	-1.55556	0	0	-2.625	0	0	0	0	0	0	0
P30490|1B52_HUMAN	-1.55556	0	0	1.3125	0	0	0	0	0	0	0
P30491|1B53_HUMAN	-1.55556	0	0	1.3125	0	0	0	0	0	0	0
P30492|1B54_HUMAN	-1.55556	0	0	1.3125	0	0	0	0	0	0	0
P30493|1B55_HUMAN	1.55556	0	0	3.9375	0	0	0	0	0	0	0
P30495|1B56_HUMAN	-1.55556	0	0	1.3125	0	0	0	0	0	0	0
P30498|1B78_HUMAN	1.55556	0	0	3.9375	0	0	0	0	0	0	0
P30501|1C02_HUMAN	1.55556	0	0	0	-1	0	0	0	0	0	0
P30505|1C08_HUMAN	1.55556	0	0	0	0	0	0	0	0	0	0
P30508|1C12_HUMAN	1.55556	0	0	3.9375	2	0	0	0	0	0	0
P30512|1A29_HUMAN	1.55556	0	0	0	2	0	0	0	0	0	0
P31025|LCN1_HUMAN	0	0	0	10.5	0	0	0	0	0	0	0
P31151|S10A7_HUMAN	12.4444	-5.47826	-3.9375	9.1875	-7	5.7931	4.66667	0	0	0	0
P31153|METK2_HUMAN	0	-1.82609	-1.3125	0	0	-1.44828	-2.33333	0	0	0	0
P31689|DNJA1_HUMAN	-3.11111	0	0	0	1	0	0	0	0	0	0
P31939|PUR9_HUMAN	0	-3.65217	0	0	0	-2.89655	0	0	0	0	0
P31943|HNRH1_HUMAN	6.22222	-1.82609	-1.3125	6.5625	3	-4.34483	-4.66667	0	0	0	0
P31944|CASPE_HUMAN	1.55556	-1.82609	-1.3125	0	1	5.7931	9.33333	0	0	0	0
P31946|1433B_HUMAN	3.11111	7.30435	-2.625	0	-8	5.7931	7	0	0	0	0
P31947|1433S_HUMAN	0	-9.13043	-3.9375	3.9375	-37	1.44828	18.6667	0	0	0	0
P31948|STIP1_HUMAN	0	1.82609	0	0	0	0	0	0	0	0	0
P31949|S10AB_HUMAN	0	0	1.3125	0	0	0	0	0	0	0	0
P32119|PRDX2_HUMAN	-1.55556	-3.65217	-3.9375	1.3125	-2	1.44828	2.33333	0	0	0	0
P32320|CDD_HUMAN	0	0	0	0	0	0	0	0	0	0	0
P32969|RL9_HUMAN	3.11111	0	0	1.3125	1	0	0	0	0	0	0
P33176|KINH_HUMAN	0	1.82609	-1.3125	0	0	0	-2.33333	0	0	0	0
P33778|H2B1B_HUMAN	24.8889	51.1304	28.875	-9.1875	-7	43.4483	44.3333	0	0	0	0
P33991|MCM4_HUMAN	6.22222	42	34.125	18.375	12	11.5862	35	0	0	0	0
P33992|MCM5_HUMAN	3.11111	9.13043	3.9375	2.625	4	0	4.66667	0	0	0	0
P33993|MCM7_HUMAN	9.33333	47.4783	26.25	19.6875	15	15.931	23.3333	0	0	0	0
P34897|GLYM_HUMAN	0	-3.65217	-3.9375	0	0	-4.34483	-4.66667	0	0	0	0
P34931|HS71L_HUMAN	6.22222	0	6.5625	0	5	0	0	0	0	0	0
P34932|HSP74_HUMAN	0	0	2.625	0	0	-7.24138	16.3333	0	0	0	0
P35080|PROF2_HUMAN	0	1.82609	0	0	0	0	0	0	0	0	0
P35241|RADI_HUMAN	-6.22222	0	0	-5.25	0	0	0	0	0	0	0
P35268|RL22_HUMAN	1.55556	0	0	2.625	3	0	2.33333	0	0	0	0
P35527|K1C9_HUMAN	1.55556	-43.8261	103.688	22.3125	-9	7.24138	154	0	0	0	0
P35544|UBIM_HUMAN	0	0	0	0	-1	0	0	0	0	0	0
P35579|MYH9_HUMAN	3.11111	-25.5652	-7.875	14.4375	-3	-69.5172	-35	0	0	0	0
P35606|COPB2_HUMAN	1.55556	3.65217	-5.25	5.25	2	-5.7931	-9.33333	0	0	0	0
P35613|BASI_HUMAN	0	0	0	1.3125	3	0	0	0	0	0	0
P35637|FUS_HUMAN	12.4444	5.47826	2.625	0	5	1.44828	2.33333	0	0	0	0
P35659|DEK_HUMAN	-1.55556	0	1.3125	-1.3125	1	0	0	0	0	0	0
P35908|K22E_HUMAN	28	189.913	23.625	27.5625	23	79.6552	147	0	0	0	0
P36543|VATE1_HUMAN	0	0	0	0	-1	0	0	0	0	0	0
P36578|RL4_HUMAN	7.77778	1.82609	2.625	5.25	12	1.44828	0	0	0	0	0
P36952|SPB5_HUMAN	0	0	0	0	-5	0	0	0	0	0	0
P37108|SRP14_HUMAN	0	3.65217	2.625	1.3125	0	1.44828	2.33333	0	0	0	0
P37802|TAGL2_HUMAN	0	0	-1.3125	0	-1	-1.44828	-2.33333	0	0	0	0
P37837|TALDO_HUMAN	0	1.82609	0	0	-2	-2.89655	2.33333	0	0	0	0
P38159|RBMX_HUMAN	-6.22222	0	0	-11.8125	-2	0	0	0	0	0	0
P38646|GRP75_HUMAN	1.55556	3.65217	5.25	6.5625	4	-1.44828	7	0	0	0	0
P39019|RS19_HUMAN	9.33333	0	1.3125	11.8125	7	0	2.33333	0	0	0	0
P39023|RL3_HUMAN	6.22222	1.82609	0	7.875	6	0	0	0	0	0	0
P39656|OST48_HUMAN	-10.8889	0	0	-1.3125	1	0	0	0	0	0	0
P39687|AN32A_HUMAN	0	0	0	0	0	0	21	0	0	0	0
P40123|CAP2_HUMAN	0	-3.65217	0	0	0	-2.89655	0	0	0	0	0
P40227|TCPZ_HUMAN	1.55556	18.2609	9.1875	6.5625	4	0	9.33333	0	0	0	0
P40429|RL13A_HUMAN	9.33333	-1.82609	0	5.25	6	-1.44828	2.33333	0	0	0	0
P40763|STAT3_HUMAN	0	0	0	0	-1	0	0	0	0	0	0
P40925|MDHC_HUMAN	0	0	1.3125	0	0	0	0	0	0	0	0
P40926|MDHM_HUMAN	0	1.82609	2.625	0	-3	0	4.66667	0	0	0	0
P40939|ECHA_HUMAN	1.55556	0	0	1.3125	0	0	0	0	0	0	0
P41091|IF2G_HUMAN	-1.55556	0	2.625	0	0	-1.44828	0	0	0	0	0
P41219|PERI_HUMAN	0	-1.82609	0	0	0	-1.44828	0	0	0	0	0
P41250|SYG_HUMAN	0	1.82609	1.3125	0	0	-1.44828	-2.33333	0	0	0	0
P42025|ACTY_HUMAN	-1.55556	0	0	-1.3125	0	0	0	0	0	0	0
P42357|HUTH_HUMAN	0	0	0	0	0	0	0	0	0	0	0
P42677|RS27_HUMAN	3.11111	0	0	2.625	2	0	0	0	0	0	0
P42766|RL35_HUMAN	1.55556	0	0	1.3125	1	0	0	0	0	0	0
P43243|MATR3_HUMAN	4.66667	0	0	2.625	3	0	0	0	0	0	0
P43490|NAMPT_HUMAN	0	0	0	0	-2	0	0	0	0	0	0
P45880|VDAC2_HUMAN	0	0	-1.3125	0	0	0	-2.33333	0	0	0	0
P45973|CBX5_HUMAN	1.55556	5.47826	9.1875	5.25	4	2.89655	9.33333	0	0	0	0
P46459|NSF_HUMAN	0	0	0	0	-1	0	0	0	0	0	0
P46776|RL27A_HUMAN	3.11111	1.82609	1.3125	1.3125	2	1.44828	2.33333	0	0	0	0
P46777|RL5_HUMAN	1.55556	9.13043	5.25	0	-2	2.89655	11.6667	0	0	0	0
P46778|RL21_HUMAN	0	0	0	0	3	0	0	0	0	0	0
P46779|RL28_HUMAN	1.55556	0	0	2.625	1	0	0	0	0	0	0
P46781|RS9_HUMAN	6.22222	7.30435	1.3125	11.8125	6	1.44828	2.33333	0	0	0	0
P46782|RS5_HUMAN	4.66667	0	0	7.875	4	0	0	0	0	0	0
P46783|RS10_HUMAN	7.77778	1.82609	1.3125	9.1875	5	1.44828	0	0	0	0	0
P46940|IQGA1_HUMAN	1.55556	0	0	6.5625	-2	0	0	0	0	0	0
P47756|CAPZB_HUMAN	0	0	1.3125	0	0	-1.44828	0	0	0	0	0
P47813|IF1AX_HUMAN	3.11111	1.82609	0	0	2	0	2.33333	0	0	0	0
P47914|RL29_HUMAN	1.55556	1.82609	1.3125	1.3125	1	1.44828	0	0	0	0	0
P47929|LEG7_HUMAN	0	-7.30435	-1.3125	6.5625	-20	1.44828	4.66667	0	0	0	0
P48047|ATPO_HUMAN	-3.11111	0	0	-1.3125	0	0	0	0	0	0	0
P48444|COPD_HUMAN	3.11111	1.82609	-2.625	3.9375	1	-1.44828	0	0	0	0	0
P48509|CD151_HUMAN	-1.55556	0	0	-2.625	0	0	0	0	0	0	0
P48594|SPB4_HUMAN	0	-9.13043	-6.5625	1.3125	-45	8.68966	4.66667	0	0	0	0
P48643|TCPE_HUMAN	-1.55556	5.47826	3.9375	6.5625	1	0	14	0	0	0	0
P48668|K2C6C_HUMAN	32.6667	0	51.1875	0	0	0	0	0	0	0	0
P48681|NEST_HUMAN	0	0	0	0	0	0	0	0	0	0	0
P49189|AL9A1_HUMAN	0	-1.82609	-1.3125	0	0	-1.44828	0	0	0	0	0
P49207|RL34_HUMAN	1.55556	1.82609	1.3125	2.625	1	0	2.33333	0	0	0	0
P49321|NASP_HUMAN	21.7778	144.261	77.4375	28.875	23	47.7931	130.667	0	0	0	0
P49327|FAS_HUMAN	0	-10.9565	-3.9375	0	-4	-10.1379	-7	0	0	0	0
P49368|TCPG_HUMAN	0	10.9565	3.9375	6.5625	4	-2.89655	4.66667	0	0	0	0
P49411|EFTU_HUMAN	-1.55556	0	-1.3125	-1.3125	1	0	-2.33333	0	0	0	0
P49448|DHE4_HUMAN	0	0	-1.3125	0	0	0	-2.33333	0	0	0	0
P49720|PSB3_HUMAN	0	1.82609	1.3125	0	0	0	0	0	0	0	0
P49736|MCM2_HUMAN	6.22222	54.7826	38.0625	15.75	14	14.4828	28	0	0	0	0
P49748|ACADV_HUMAN	0	0	0	2.625	1	0	0	0	0	0	0
P49755|TMEDA_HUMAN	-1.55556	0	0	-2.625	1	0	0	0	0	0	0
P49862|KLK7_HUMAN	0	0	0	0	0	0	0	0	0	0	0
P49902|5NTC_HUMAN	0	-3.65217	5.25	0	1	-13.0345	-14	0	0	0	0
P50281|MMP14_HUMAN	-3.11111	0	0	-2.625	0	0	0	0	0	0	0
P50395|GDIB_HUMAN	0	-1.82609	1.3125	0	0	-2.89655	0	0	0	0	0
P50454|SERPH_HUMAN	0	1.82609	1.3125	0	0	-2.89655	-2.33333	0	0	0	0
P50914|RL14_HUMAN	1.55556	0	0	2.625	3	1.44828	2.33333	0	0	0	0
P50990|TCPQ_HUMAN	1.55556	9.13043	2.625	7.875	5	-1.44828	4.66667	0	0	0	0
P50991|TCPD_HUMAN	-3.11111	3.65217	0	3.9375	2	-1.44828	4.66667	0	0	0	0
P51148|RAB5C_HUMAN	-3.11111	0	0	0	1	0	0	0	0	0	0
P51149|RAB7A_HUMAN	-7.77778	0	-1.3125	-1.3125	-2	0	0	0	0	0	0
P51153|RAB13_HUMAN	0	0	-1.3125	0	0	0	0	0	0	0	0
P51571|SSRD_HUMAN	0	0	0	0	-1	0	0	0	0	0	0
P51572|BAP31_HUMAN	0	0	0	0	1	0	0	0	0	0	0
P51858|HDGF_HUMAN	0	1.82609	-1.3125	0	0	0	-2.33333	0	0	0	0
P51991|ROA3_HUMAN	0	3.65217	5.25	-2.625	1	0	2.33333	0	0	0	0
P52209|6PGD_HUMAN	0	-3.65217	-2.625	0	-2	-2.89655	-2.33333	0	0	0	0
P52272|HNRPM_HUMAN	-3.11111	0	0	-1.3125	-2	0	0	0	0	0	0
P52292|IMA1_HUMAN	-1.55556	1.82609	1.3125	1.3125	0	-2.89655	0	0	0	0	0
P52565|GDIR1_HUMAN	0	-3.65217	-1.3125	0	0	-1.44828	-2.33333	0	0	0	0
P52597|HNRPF_HUMAN	1.55556	0	0	1.3125	3	0	2.33333	0	0	0	0
P52732|KIF11_HUMAN	-1.55556	-10.9565	-6.5625	-2.625	0	-8.68966	-11.6667	0	0	0	0
P52926|HMGA2_HUMAN	4.66667	0	0	3.9375	0	0	0	0	0	0	0
P53396|ACLY_HUMAN	0	5.47826	3.9375	0	0	-5.7931	9.33333	0	0	0	0
P53634|CATC_HUMAN	0	0	0	0	0	0	0	0	0	0	0
P53985|MOT1_HUMAN	-1.55556	0	0	-1.3125	0	0	0	0	0	0	0
P53999|TCP4_HUMAN	0	0	0	1.3125	1	0	0	0	0	0	0
P54105|ICLN_HUMAN	0	-1.82609	0	0	0	-1.44828	0	0	0	0	0
P54108|CRIS3_HUMAN	0	0	0	0	0	5.7931	0	0	0	0	0
P54577|SYYC_HUMAN	0	0	0	1.3125	0	0	0	0	0	0	0
P54709|AT1B3_HUMAN	-1.55556	0	0	-1.3125	-1	0	0	0	0	0	0
P54764|EPHA4_HUMAN	0	0	0	0	0	0	0	0	0	0	0
P54886|P5CS_HUMAN	0	0	0	-1.3125	1	0	0	0	0	0	0
P55010|IF5_HUMAN	0	0	1.3125	0	0	0	0	0	0	0	0
P55060|XPO2_HUMAN	0	0	0	0	-1	0	0	0	0	0	0
P55061|BI1_HUMAN	-1.55556	0	0	-1.3125	0	0	0	0	0	0	0
P55072|TERA_HUMAN	0	29.2174	21	7.875	-1	-10.1379	14	0	0	0	0
P55081|MFAP1_HUMAN	3.11111	0	0	-1.3125	-1	0	0	0	0	0	0
P55084|ECHB_HUMAN	3.11111	0	0	1.3125	2	0	0	0	0	0	0
P55209|NP1L1_HUMAN	38.8889	118.696	77.4375	49.875	46	73.8621	95.6667	0	0	0	0
P55795|HNRH2_HUMAN	0	-1.82609	-1.3125	0	-2	-4.34483	-4.66667	0	0	0	0
P55884|EIF3B_HUMAN	0	5.47826	2.625	1.3125	0	0	4.66667	0	0	0	0
P56134|ATPK_HUMAN	-1.55556	0	0	0	-1	0	0	0	0	0	0
P56385|ATP5I_HUMAN	-1.55556	0	0	-1.3125	0	0	0	0	0	0	0
P57053|H2BFS_HUMAN	28	51.1304	28.875	26.25	33	40.5517	44.3333	0	0	0	0
P57088|TMM33_HUMAN	-1.55556	0	0	-1.3125	0	0	0	0	0	0	0
P58107|EPIPL_HUMAN	0	0	0	0	-44	0	0	0	0	0	0
P58876|H2B1D_HUMAN	28	51.1304	28.875	-9.1875	-8	40.5517	44.3333	0	0	0	0
P59190|RAB15_HUMAN	0	-3.65217	-1.3125	0	0	-2.89655	0	0	0	0	0
P59665|DEF1_HUMAN	0	-1.82609	-2.625	0	0	4.34483	4.66667	0	0	0	0
P59666|DEF3_HUMAN	0	-1.82609	-2.625	0	0	4.34483	4.66667	0	0	0	0
P59998|ARPC4_HUMAN	0	-1.82609	-1.3125	0	0	-1.44828	2.33333	0	0	0	0
P60174|TPIS_HUMAN	0	1.82609	1.3125	0	-6	-1.44828	2.33333	0	0	0	0
P60468|SC61B_HUMAN	0	0	0	1.3125	-1	0	0	0	0	0	0
P60660|MYL6_HUMAN	0	-1.82609	-2.625	0	-4	-2.89655	-2.33333	0	0	0	0
P60709|ACTB_HUMAN	-6.22222	20.087	13.125	7.875	-23	30.4138	-2.33333	0	0	0	0
P60842|IF4A1_HUMAN	4.66667	5.47826	1.3125	13.125	3	-11.5862	-18.6667	0	0	0	0
P60866|RS20_HUMAN	3.11111	5.47826	0	3.9375	2	0	4.66667	0	0	0	0
P60891|PRPS1_HUMAN	0	0	2.625	0	0	-1.44828	0	0	0	0	0
P60900|PSA6_HUMAN	0	3.65217	2.625	0	-1	0	-2.33333	0	0	0	0
P60953|CDC42_HUMAN	-1.55556	0	0	-1.3125	0	0	0	0	0	0	0
P60981|DEST_HUMAN	0	-1.82609	-1.3125	0	0	-1.44828	0	0	0	0	0
P61006|RAB8A_HUMAN	4.66667	-3.65217	-1.3125	3.9375	0	-2.89655	0	0	0	0	0
P61019|RAB2A_HUMAN	-3.11111	0	0	-1.3125	1	0	0	0	0	0	0
P61026|RAB10_HUMAN	-4.66667	-3.65217	-1.3125	-3.9375	-1	-2.89655	0	0	0	0	0
P61088|UBE2N_HUMAN	0	1.82609	-1.3125	0	0	0	-2.33333	0	0	0	0
P61106|RAB14_HUMAN	-3.11111	0	0	-2.625	0	0	0	0	0	0	0
P61158|ARP3_HUMAN	0	1.82609	1.3125	0	-1	0	-2.33333	0	0	0	0
P61160|ARP2_HUMAN	0	-1.82609	0	0	0	-1.44828	0	0	0	0	0
P61163|ACTZ_HUMAN	-1.55556	0	0	-1.3125	0	0	0	0	0	0	0
P61204|ARF3_HUMAN	3.11111	0	0	0	-5	0	0	0	0	0	0
P61224|RAP1B_HUMAN	1.55556	0	-1.3125	3.9375	0	0	-2.33333	0	0	0	0
P61247|RS3A_HUMAN	12.4444	0	0	10.5	12	1.44828	2.33333	0	0	0	0
P61254|RL26_HUMAN	3.11111	3.65217	2.625	1.3125	2	2.89655	4.66667	0	0	0	0
P61313|RL15_HUMAN	3.11111	1.82609	0	3.9375	5	0	2.33333	0	0	0	0
P61353|RL27_HUMAN	12.4444	3.65217	0	10.5	8	1.44828	2.33333	0	0	0	0
P61513|RL37A_HUMAN	0	0	0	1.3125	0	0	0	0	0	0	0
P61619|S61A1_HUMAN	0	0	0	1.3125	1	0	0	0	0	0	0
P61626|LYSC_HUMAN	0	-3.65217	1.3125	0	0	33.3103	7	0	0	0	0
P61769|B2MG_HUMAN	0	0	0	0	0	5.7931	0	0	0	0	0
P61803|DAD1_HUMAN	0	0	0	0	2	0	0	0	0	0	0
P61978|HNRPK_HUMAN	17.1111	7.30435	15.75	23.625	22	-15.931	-16.3333	0	0	0	0
P61981|1433G_HUMAN	0	-5.47826	-2.625	0	0	-4.34483	7	0	0	0	0
P62081|RS7_HUMAN	17.1111	3.65217	3.9375	14.4375	8	0	0	0	0	0	0
P62158|CALM_HUMAN	0	-1.82609	0	0	-3	0	2.33333	0	0	0	0
P62191|PRS4_HUMAN	0	0	0	-1.3125	-1	0	0	0	0	0	0
P62241|RS8_HUMAN	9.33333	7.30435	5.25	7.875	5	5.7931	7	0	0	0	0
P62244|RS15A_HUMAN	9.33333	0	0	9.1875	1	0	0	0	0	0	0
P62249|RS16_HUMAN	4.66667	1.82609	0	13.125	7	0	0	0	0	0	0
P62258|1433E_HUMAN	-1.55556	5.47826	1.3125	1.3125	-7	-1.44828	7	0	0	0	0
P62263|RS14_HUMAN	4.66667	1.82609	2.625	5.25	6	1.44828	2.33333	0	0	0	0
P62266|RS23_HUMAN	0	0	0	0	1	0	0	0	0	0	0
P62269|RS18_HUMAN	6.22222	3.65217	3.9375	7.875	7	2.89655	9.33333	0	0	0	0
P62273|RS29_HUMAN	1.55556	0	0	1.3125	2	0	0	0	0	0	0
P62277|RS13_HUMAN	10.8889	0	0	9.1875	6	0	0	0	0	0	0
P62280|RS11_HUMAN	9.33333	0	0	5.25	3	0	0	0	0	0	0
P62304|RUXE_HUMAN	1.55556	1.82609	1.3125	0	0	0	0	0	0	0	0
P62306|RUXF_HUMAN	3.11111	0	0	2.625	0	0	0	0	0	0	0
P62308|RUXG_HUMAN	0	0	0	0	0	0	0	0	0	0	0
P62314|SMD1_HUMAN	3.11111	0	1.3125	2.625	1	0	0	0	0	0	0
P62316|SMD2_HUMAN	3.11111	-1.82609	0	2.625	4	0	0	0	0	0	0
P62318|SMD3_HUMAN	-1.55556	3.65217	0	0	0	0	-2.33333	0	0	0	0
P62328|TYB4_HUMAN	0	0	1.3125	1.3125	0	2.89655	0	0	0	0	0
P62424|RL7A_HUMAN	9.33333	1.82609	0	7.875	11	0	2.33333	0	0	0	0
P62491|RB11A_HUMAN	0	-1.82609	-1.3125	1.3125	-7	-1.44828	2.33333	0	0	0	0
P62495|ERF1_HUMAN	0	-1.82609	0	0	0	-1.44828	0	0	0	0	0
P62701|RS4X_HUMAN	14	-1.82609	0	14.4375	8	-1.44828	0	0	0	0	0
P62714|PP2AB_HUMAN	0	-1.82609	-1.3125	0	0	7.24138	-2.33333	0	0	0	0
P62736|ACTA_HUMAN	0	0	-23.625	0	0	0	-2.33333	0	0	0	0
P62750|RL23A_HUMAN	6.22222	1.82609	1.3125	2.625	4	2.89655	-2.33333	0	0	0	0
P62753|RS6_HUMAN	3.11111	1.82609	1.3125	5.25	4	0	2.33333	0	0	0	0
P62805|H4_HUMAN	42	42	42	42	42	42	42	0	0	0	0
P62807|H2B1C_HUMAN	28	51.1304	28.875	26.25	33	40.5517	44.3333	0	0	0	0
P62820|RAB1A_HUMAN	-3.11111	0	1.3125	0	0	-1.44828	0	0	0	0	0
P62826|RAN_HUMAN	0	-3.65217	3.9375	0	0	-5.7931	0	0	0	0	0
P62829|RL23_HUMAN	1.55556	0	0	0	1	0	0	0	0	0	0
P62834|RAP1A_HUMAN	1.55556	0	-1.3125	3.9375	0	0	-2.33333	0	0	0	0
P62841|RS15_HUMAN	3.11111	0	0	3.9375	6	0	0	0	0	0	0
P62847|RS24_HUMAN	1.55556	0	1.3125	2.625	1	0	0	0	0	0	0
P62851|RS25_HUMAN	0	0	0	0	1	-1.44828	2.33333	0	0	0	0
P62854|RS26_HUMAN	4.66667	0	0	3.9375	2	1.44828	0	0	0	0	0
P62857|RS28_HUMAN	0	0	1.3125	1.3125	1	0	4.66667	0	0	0	0
P62861|RS30_HUMAN	0	0	0	0	2	0	0	0	0	0	0
P62873|GBB1_HUMAN	1.55556	0	0	0	0	0	2.33333	0	0	0	0
P62879|GBB2_HUMAN	1.55556	0	0	0	0	0	2.33333	0	0	0	0
P62899|RL31_HUMAN	4.66667	0	0	5.25	3	0	0	0	0	0	0
P62906|RL10A_HUMAN	1.55556	0	0	6.5625	3	0	2.33333	0	0	0	0
P62913|RL11_HUMAN	3.11111	0	1.3125	3.9375	2	0	4.66667	0	0	0	0
P62917|RL8_HUMAN	6.22222	0	0	5.25	4	0	0	0	0	0	0
P62937|PPIA_HUMAN	-3.11111	1.82609	3.9375	-2.625	-8	1.44828	-4.66667	0	0	0	0
P62979|RS27A_HUMAN	4.66667	0	1.3125	1.3125	-1	2.89655	4.66667	0	0	0	0
P62987|RL40_HUMAN	4.66667	0	-7.875	1.3125	-1	11.5862	-14	0	0	0	0
P63027|VAMP2_HUMAN	-1.55556	0	0	-1.3125	0	0	0	0	0	0	0
P63104|1433Z_HUMAN	0	0	0	5.25	-7	0	4.66667	0	0	0	0
P63162|RSMN_HUMAN	9.33333	1.82609	2.625	2.625	2	0	2.33333	0	0	0	0
P63167|DYL1_HUMAN	0	0	0	0	-1	0	0	0	0	0	0
P63173|RL38_HUMAN	-1.55556	0	0	-1.3125	0	0	0	0	0	0	0
P63241|IF5A1_HUMAN	0	1.82609	0	0	0	0	0	0	0	0	0
P63244|RACK1_HUMAN	0	29.2174	15.75	0	-2	8.68966	32.6667	0	0	0	0
P63261|ACTG_HUMAN	-6.22222	20.087	15.75	-30.1875	-55	28.9655	2.33333	0	0	0	0
P63267|ACTH_HUMAN	0	0	-23.625	0	0	0	-2.33333	0	0	0	0
P67775|PP2AA_HUMAN	0	9.13043	9.1875	0	0	7.24138	18.6667	0	0	0	0
P67809|YBOX1_HUMAN	3.11111	3.65217	5.25	9.1875	5	1.44828	16.3333	0	0	0	0
P67870|CSK2B_HUMAN	1.55556	1.82609	5.25	6.5625	1	1.44828	2.33333	0	0	0	0
P67936|TPM4_HUMAN	0	0	2.625	0	-3	-2.89655	2.33333	0	0	0	0
P68032|ACTC_HUMAN	-4.66667	7.30435	6.5625	3.9375	-15	33.3103	-2.33333	0	0	0	0
P68104|EF1A1_HUMAN	-15.5556	3.65217	3.9375	-13.125	-16	-7.24138	0	0	0	0	0
P68133|ACTS_HUMAN	-4.66667	7.30435	-23.625	-19.6875	14	-30.4138	-2.33333	0	0	0	0
P68363|TBA1B_HUMAN	6.22222	3.65217	3.9375	9.1875	-1	-2.89655	-4.66667	0	0	0	0
P68366|TBA4A_HUMAN	0	0	0	0	-26	0	0	0	0	0	0
P68371|TBB4B_HUMAN	-14	-16.4348	-10.5	0	-1	-13.0345	-18.6667	0	0	0	0
P68400|CSK21_HUMAN	23.3333	18.2609	14.4375	22.3125	18	17.3793	16.3333	0	0	0	0
P68431|H31_HUMAN	-10.8889	-9.13043	-7.875	-9.1875	-8	47.7931	-14	0	0	0	0
P68871|HBB_HUMAN	0	0	0	0	0	0	2.33333	0	0	0	0
P69905|HBA_HUMAN	0	5.47826	-6.5625	1.3125	1	0	-4.66667	0	0	0	0
P78347|GTF2I_HUMAN	-14	-5.47826	2.625	-6.5625	-2	-11.5862	-2.33333	0	0	0	0
P78371|TCPB_HUMAN	1.55556	18.2609	7.875	7.875	7	13.0345	11.6667	0	0	0	0
P78386|KRT85_HUMAN	0	0	0	0	0	0	28	0	0	0	0
P78417|GSTO1_HUMAN	0	0	0	0	0	-4.34483	0	0	0	0	0
P80188|NGAL_HUMAN	0	0	0	0	0	1.44828	0	0	0	0	0
P80723|BASP1_HUMAN	0	0	0	0	0	-1.44828	4.66667	0	0	0	0
P81605|DCD_HUMAN	15.5556	-1.82609	-10.5	7.875	3	28.9655	-2.33333	0	0	0	0
P83593|KV405_HUMAN	1.55556	0	0	0	0	0	0	0	0	0	0
P83731|RL24_HUMAN	1.55556	1.82609	0	3.9375	3	0	2.33333	0	0	0	0
P83881|RL36A_HUMAN	0	0	0	1.3125	1	0	0	0	0	0	0
P83916|CBX1_HUMAN	0	5.47826	3.9375	0	0	1.44828	11.6667	0	0	0	0
P84077|ARF1_HUMAN	3.11111	0	0	0	-5	0	0	0	0	0	0
P84085|ARF5_HUMAN	3.11111	0	0	0	0	0	0	0	0	0	0
P84090|ERH_HUMAN	0	0	-1.3125	0	0	0	0	0	0	0	0
P84095|RHOG_HUMAN	-1.55556	0	0	-1.3125	0	0	0	0	0	0	0
P84098|RL19_HUMAN	3.11111	0	0	0	2	0	0	0	0	0	0
P84103|SRSF3_HUMAN	0	1.82609	1.3125	0	0	0	2.33333	0	0	0	0
P84243|H33_HUMAN	37.3333	52.9565	22.3125	26.25	35	49.2414	44.3333	0	0	0	0
P98175|RBM10_HUMAN	0	-14.6087	6.5625	2.625	10	-26.069	-9.33333	0	0	0	0
P98179|RBM3_HUMAN	4.66667	1.82609	1.3125	2.625	1	1.44828	0	0	0	0	0
Q00325|MPCP_HUMAN	-3.11111	0	0	-2.625	0	0	0	0	0	0	0
Q00610|CLH1_HUMAN	0	0	0	0	-1	0	0	0	0	0	0
Q00839|HNRPU_HUMAN	34.2222	5.47826	1.3125	11.8125	7	-8.68966	-7	0	0	0	0
Q01105|SET_HUMAN	9.33333	54.7826	38.0625	7.875	8	30.4138	56	0	0	0	0
Q01469|FABP5_HUMAN	0	-3.65217	-1.3125	1.3125	-6	1.44828	7	0	0	0	0
Q01518|CAP1_HUMAN	1.55556	3.65217	7.875	1.3125	1	-4.34483	0	0	0	0	0
Q01546|K22O_HUMAN	0	0	0	0	0	0	0	0	0	0	0
Q01650|LAT1_HUMAN	-1.55556	0	0	0	0	0	0	0	0	0	0
Q01804|OTUD4_HUMAN	-3.11111	0	0	-3.9375	1	0	0	0	0	0	0
Q01813|PFKAP_HUMAN	0	0	0	0	-1	0	0	0	0	0	0
Q01844|EWS_HUMAN	3.11111	0	0	0	1	0	0	0	0	0	0
Q02413|DSG1_HUMAN	0	-29.2174	0	1.3125	-15	-13.0345	9.33333	0	0	0	0
Q02543|RL18A_HUMAN	0	0	0	0	2	0	0	0	0	0	0
Q02878|RL6_HUMAN	14	1.82609	7.875	11.8125	8	0	7	0	0	0	0
Q02880|TOP2B_HUMAN	0	0	0	1.3125	0	0	0	0	0	0	0
Q03393|PTPS_HUMAN	0	1.82609	0	0	0	0	0	0	0	0	0
Q04695|K1C17_HUMAN	0	-54.7826	3.9375	24.9375	-64	5.7931	53.6667	0	0	0	0
Q04826|1B40_HUMAN	1.55556	0	0	0	0	0	0	0	0	0	0
Q04917|1433F_HUMAN	0	0	3.9375	0	0	0	11.6667	0	0	0	0
Q06033|ITIH3_HUMAN	0	-1.82609	-1.3125	0	0	-1.44828	-2.33333	0	0	0	0
Q06830|PRDX1_HUMAN	0	0	-3.9375	2.625	-6	0	-2.33333	0	0	0	0
Q07000|1C15_HUMAN	1.55556	0	0	0	0	0	0	0	0	0	0
Q07020|RL18_HUMAN	1.55556	-1.82609	-1.3125	1.3125	2	0	2.33333	0	0	0	0
Q07065|CKAP4_HUMAN	-12.4444	0	0	-5.25	-8	0	0	0	0	0	0
Q07666|KHDR1_HUMAN	1.55556	0	1.3125	1.3125	-1	-1.44828	0	0	0	0	0
Q07955|SRSF1_HUMAN	0	0	1.3125	0	0	-1.44828	-2.33333	0	0	0	0
Q08043|ACTN3_HUMAN	0	0	0	0	0	0	16.3333	0	0	0	0
Q08170|SRSF4_HUMAN	0	-1.82609	0	0	0	-1.44828	0	0	0	0	0
Q08188|TGM3_HUMAN	0	-1.82609	0	0	-11	0	4.66667	0	0	0	0
Q08211|DHX9_HUMAN	0	5.47826	0	1.3125	0	0	-2.33333	0	0	0	0
Q08554|DSC1_HUMAN	0	-12.7826	-1.3125	2.625	-2	-7.24138	2.33333	0	0	0	0
Q08945|SSRP1_HUMAN	0	18.2609	13.125	2.625	3	1.44828	14	0	0	0	0
Q09028|RBBP4_HUMAN	0	0	1.3125	0	0	0	0	0	0	0	0
Q09160|1A80_HUMAN	1.55556	0	0	0	0	0	0	0	0	0	0
Q09666|AHNK_HUMAN	0	0	0	0	-3	0	0	0	0	0	0
Q10471|GALT2_HUMAN	-1.55556	0	0	-1.3125	0	0	0	0	0	0	0
Q12800|TFCP2_HUMAN	0	0	0	0	0	0	2.33333	0	0	0	0
Q12905|ILF2_HUMAN	3.11111	5.47826	3.9375	10.5	8	-1.44828	-2.33333	0	0	0	0
Q12906|ILF3_HUMAN	12.4444	7.30435	2.625	-2.625	5	-5.7931	0	0	0	0	0
Q12907|LMAN2_HUMAN	-1.55556	0	0	0	0	0	0	0	0	0	0
Q13148|TADBP_HUMAN	-1.55556	0	0	-1.3125	0	0	0	0	0	0	0
Q13151|ROA0_HUMAN	3.11111	3.65217	1.3125	1.3125	-1	0	0	0	0	0	0
Q13162|PRDX4_HUMAN	0	5.47826	3.9375	0	0	0	0	0	0	0	0
Q13185|CBX3_HUMAN	0	0	3.9375	0	0	1.44828	4.66667	0	0	0	0
Q13200|PSMD2_HUMAN	0	0	-2.625	0	-1	-2.89655	-4.66667	0	0	0	0
Q13243|SRSF5_HUMAN	0	-1.82609	0	0	0	-1.44828	0	0	0	0	0
Q13247|SRSF6_HUMAN	0	-1.82609	0	0	0	-1.44828	0	0	0	0	0
Q13263|TIF1B_HUMAN	0	-3.65217	-1.3125	0	0	-2.89655	-2.33333	0	0	0	0
Q13310|PABP4_HUMAN	0	1.82609	1.3125	0	0	0	0	0	0	0	0
Q13347|EIF3I_HUMAN	0	0	3.9375	1.3125	0	-4.34483	-2.33333	0	0	0	0
Q13362|2A5G_HUMAN	0	0	1.3125	0	3	1.44828	0	0	0	0	0
Q13423|NNTM_HUMAN	-1.55556	0	0	-1.3125	0	0	0	0	0	0	0
Q13442|HAP28_HUMAN	0	0	0	0	0	0	2.33333	0	0	0	0
Q13464|ROCK1_HUMAN	0	0	-1.3125	0	0	0	-2.33333	0	0	0	0
Q13509|TBB3_HUMAN	0	0	0	28.875	22	0	0	0	0	0	0
Q13765|NACA_HUMAN	1.55556	0	-1.3125	1.3125	0	-1.44828	0	0	0	0	0
Q13835|PKP1_HUMAN	0	0	0	0	-7	0	0	0	0	0	0
Q13838|DX39B_HUMAN	0	-3.65217	0	0	0	-2.89655	0	0	0	0	0
Q13867|BLMH_HUMAN	0	0	0	0	0	0	0	0	0	0	0
Q13885|TBB2A_HUMAN	0	0	0	0	-27	0	0	0	0	0	0
Q14008|CKAP5_HUMAN	0	0	0	0	-1	0	0	0	0	0	0
Q14011|CIRBP_HUMAN	-6.22222	0	0	-7.875	1	0	0	0	0	0	0
Q14019|COTL1_HUMAN	0	-1.82609	-1.3125	0	0	-1.44828	0	0	0	0	0
Q14103|HNRPD_HUMAN	0	3.65217	0	-1.3125	0	-1.44828	0	0	0	0	0
Q14108|SCRB2_HUMAN	0	0	0	1.3125	0	0	0	0	0	0	0
Q14134|TRI29_HUMAN	0	0	0	0	-2	0	0	0	0	0	0
Q14141|SEPT6_HUMAN	0	1.82609	-2.625	0	0	0	-2.33333	0	0	0	0
Q14151|SAFB2_HUMAN	0	0	0	0	0	0	2.33333	0	0	0	0
Q14152|EIF3A_HUMAN	0	3.65217	0	0	1	0	0	0	0	0	0
Q14192|FHL2_HUMAN	0	0	0	0	0	-1.44828	0	0	0	0	0
Q14240|IF4A2_HUMAN	4.66667	-21.913	0	0	0	-17.3793	0	0	0	0	0
Q14258|TRI25_HUMAN	0	0	0	0	-1	0	0	0	0	0	0
Q14315|FLNC_HUMAN	0	-16.4348	-3.9375	6.5625	3	-63.7241	-18.6667	0	0	0	0
Q14331|FRG1_HUMAN	9.33333	0	0	2.625	7	0	0	0	0	0	0
Q14498|RBM39_HUMAN	-1.55556	0	0	0	0	0	0	0	0	0	0
Q14525|KT33B_HUMAN	0	0	0	0	0	0	32.6667	0	0	0	0
Q14527|HLTF_HUMAN	0	0	0	0	0	0	2.33333	0	0	0	0
Q14566|MCM6_HUMAN	9.33333	36.5217	23.625	17.0625	12	11.5862	35	0	0	0	0
Q14574|DSC3_HUMAN	0	0	0	0	0	0	0	0	0	0	0
Q14676|MDC1_HUMAN	0	-1.82609	-2.625	0	0	-1.44828	-2.33333	0	0	0	0
Q14681|KCTD2_HUMAN	0	0	1.3125	0	0	0	-2.33333	0	0	0	0
Q14697|GANAB_HUMAN	1.55556	0	6.5625	0	-1	-8.68966	-4.66667	0	0	0	0
Q14790|CASP8_HUMAN	0	-1.82609	0	0	0	-1.44828	2.33333	0	0	0	0
Q14847|LASP1_HUMAN	0	-3.65217	0	0	0	-2.89655	0	0	0	0	0
Q14956|GPNMB_HUMAN	0	-1.82609	0	1.3125	1	-1.44828	2.33333	0	0	0	0
Q14974|IMB1_HUMAN	0	0	0	2.625	0	0	0	0	0	0	0
Q14978|NOLC1_HUMAN	0	0	0	0	0	0	0	0	0	0	0
Q14CN4|K2C72_HUMAN	0	0	0	0	0	0	0	0	0	0	0
Q15005|SPCS2_HUMAN	-1.55556	0	0	-1.3125	0	0	0	0	0	0	0
Q15014|MO4L2_HUMAN	1.55556	0	0	1.3125	0	0	0	0	0	0	0
Q15019|SEPT2_HUMAN	0	-3.65217	-1.3125	0	0	-4.34483	-7	0	0	0	0
Q15041|AR6P1_HUMAN	-3.11111	0	0	-2.625	0	0	0	0	0	0	0
Q15057|ACAP2_HUMAN	0	9.13043	5.25	5.25	3	-2.89655	2.33333	0	0	0	0
Q15084|PDIA6_HUMAN	0	-3.65217	1.3125	2.625	2	-5.7931	0	0	0	0	0
Q15181|IPYR_HUMAN	0	-1.82609	0	0	0	-1.44828	0	0	0	0	0
Q15208|STK38_HUMAN	20.2222	1.82609	1.3125	26.25	22	-8.68966	-11.6667	0	0	0	0
Q15233|NONO_HUMAN	0	1.82609	0	2.625	3	-1.44828	-2.33333	0	0	0	0
Q15286|RAB35_HUMAN	0	-3.65217	-1.3125	0	0	-2.89655	0	0	0	0	0
Q15323|K1H1_HUMAN	0	0	0	0	0	0	42	0	0	0	0
Q15363|TMED2_HUMAN	-3.11111	0	0	-2.625	0	0	0	0	0	0	0
Q15365|PCBP1_HUMAN	-7.77778	0	0	-1.3125	2	0	0	0	0	0	0
Q15366|PCBP2_HUMAN	-1.55556	0	0	0	1	0	0	0	0	0	0
Q15393|SF3B3_HUMAN	0	-5.47826	-2.625	0	0	-4.34483	-2.33333	0	0	0	0
Q15424|SAFB1_HUMAN	0	0	0	0	0	0	2.33333	0	0	0	0
Q15517|CDSN_HUMAN	0	-3.65217	0	0	0	-2.89655	0	0	0	0	0
Q15651|HMGN3_HUMAN	0	0	0	0	1	0	0	0	0	0	0
Q15750|TAB1_HUMAN	-1.55556	-1.82609	-1.3125	0	1	-2.89655	-4.66667	0	0	0	0
Q15836|VAMP3_HUMAN	-1.55556	0	0	-1.3125	0	0	0	0	0	0	0
Q15907|RB11B_HUMAN	0	-1.82609	-1.3125	1.3125	0	-1.44828	2.33333	0	0	0	0
Q15916|ZBTB6_HUMAN	0	-1.82609	0	0	0	-1.44828	0	0	0	0	0
Q16181|SEPT7_HUMAN	0	1.82609	2.625	0	0	0	2.33333	0	0	0	0
Q16378|PROL4_HUMAN	0	0	3.9375	0	0	33.3103	2.33333	0	0	0	0
Q16531|DDB1_HUMAN	0	7.30435	13.125	0	0	1.44828	18.6667	0	0	0	0
Q16537|2A5E_HUMAN	0	0	0	2.625	2	0	0	0	0	0	0
Q16555|DPYL2_HUMAN	0	5.47826	-1.3125	0	0	-7.24138	4.66667	0	0	0	0
Q16563|SYPL1_HUMAN	0	0	0	1.3125	1	0	0	0	0	0	0
Q16576|RBBP7_HUMAN	0	0	1.3125	0	0	0	0	0	0	0	0
Q16610|ECM1_HUMAN	0	0	0	0	0	0	0	0	0	0	0
Q16658|FSCN1_HUMAN	0	-3.65217	0	0	0	-4.34483	-2.33333	0	0	0	0
Q16695|H31T_HUMAN	-10.8889	-9.13043	-7.875	-9.1875	-8	-7.24138	-14	0	0	0	0
Q16777|H2A2C_HUMAN	43.5556	45.6522	40.6875	31.5	31	52.1379	37.3333	0	0	0	0
Q16778|H2B2E_HUMAN	24.8889	51.1304	28.875	23.625	-7	43.4483	44.3333	0	0	0	0
Q16851|UGPA_HUMAN	0	0	0	0	0	0	-2.33333	0	0	0	0
Q16881|TRXR1_HUMAN	0	-3.65217	0	0	0	-5.7931	-4.66667	0	0	0	0
Q29718|1B82_HUMAN	-1.55556	0	0	-2.625	0	0	0	0	0	0	0
Q29836|1B67_HUMAN	1.55556	0	0	0	0	0	0	0	0	0	0
Q29940|1B59_HUMAN	1.55556	0	0	3.9375	0	0	0	0	0	0	0
Q29960|1C16_HUMAN	1.55556	0	0	3.9375	2	0	0	0	0	0	0
Q29963|1C06_HUMAN	1.55556	0	0	0	0	0	0	0	0	0	0
Q2M2I5|K1C24_HUMAN	0	-14.6087	0	0	0	-11.5862	0	0	0	0	0
Q2NKX8|ERC6L_HUMAN	0	0	0	0	0	0	2.33333	0	0	0	0
Q2TAA2|IAH1_HUMAN	0	0	0	0	0	0	0	0	0	0	0
Q2VIR3|IF2GL_HUMAN	-1.55556	0	2.625	0	0	-1.44828	0	0	0	0	0
Q31610|1B81_HUMAN	1.55556	0	0	0	0	0	0	0	0	0	0
Q31612|1B73_HUMAN	1.55556	0	0	0	0	0	0	0	0	0	0
Q3T906|GNPTA_HUMAN	0	0	0	-1.3125	0	-1.44828	0	0	0	0	0
Q3ZCM7|TBB8_HUMAN	0	0	0	0	-12	0	0	0	0	0	0
Q53RT3|APRV1_HUMAN	0	0	0	0	-3	2.89655	0	0	0	0	0
Q562R1|ACTBL_HUMAN	0	0	10.5	0	-14	0	21	0	0	0	0
Q56UQ5|TPT1L_HUMAN	0	0	-1.3125	0	0	0	-2.33333	0	0	0	0
Q58FF6|H90B4_HUMAN	0	12.7826	-9.1875	0	0	0	-16.3333	0	0	0	0
Q58FG1|HS904_HUMAN	0	0	7.875	0	0	0	0	0	0	0	0
Q5D862|FILA2_HUMAN	1.55556	-5.47826	-1.3125	1.3125	3	24.6207	7	0	0	0	0
Q5JNZ5|RS26L_HUMAN	4.66667	0	0	0	0	1.44828	0	0	0	0	0
Q5JXB2|UE2NL_HUMAN	0	1.82609	-1.3125	0	0	0	-2.33333	0	0	0	0
Q5QNW6|H2B2F_HUMAN	28	51.1304	28.875	-9.1875	-8	40.5517	44.3333	0	0	0	0
Q5T035|CI129_HUMAN	1.55556	0	0	0	0	0	0	0	0	0	0
Q5T280|CI114_HUMAN	0	0	0	0	0	0	0	0	0	0	0
Q5T749|KPRP_HUMAN	0	0	0	0	0	0	4.66667	0	0	0	0
Q5T750|XP32_HUMAN	0	0	0	1.3125	0	1.44828	0	0	0	0	0
Q5VSP4|LC1L1_HUMAN	0	0	0	0	0	0	0	0	0	0	0
Q5VTE0|EF1A3_HUMAN	0	0	0	0	0	0	0	0	0	0	0
Q6DD88|ATLA3_HUMAN	-7.77778	0	0	-5.25	0	0	0	0	0	0	0
Q6DN03|H2B2C_HUMAN	0	0	0	0	5	0	0	0	0	0	0
Q6DRA6|H2B2D_HUMAN	0	0	0	0	5	0	0	0	0	0	0
Q6E0U4|DMKN_HUMAN	0	0	0	0	-1	0	0	0	0	0	0
Q6FI13|H2A2A_HUMAN	43.5556	45.6522	40.6875	31.5	31	52.1379	37.3333	0	0	0	0
Q6KB66|K2C80_HUMAN	0	0	0	0	-8	0	0	0	0	0	0
Q6NXT2|H3C_HUMAN	0	0	0	17.0625	20	0	0	0	0	0	0
Q6P4A8|PLBL1_HUMAN	0	0	0	0	0	0	0	0	0	0	0
Q6P5R6|RL22L_HUMAN	-4.66667	0	0	-1.3125	1	0	0	0	0	0	0
Q6PIU2|NCEH1_HUMAN	-1.55556	0	0	-2.625	1	0	0	0	0	0	0
Q6UWP8|SBSN_HUMAN	0	-1.82609	0	0	-11	-1.44828	0	0	0	0	0
Q6ZU15|SEP14_HUMAN	0	1.82609	0	0	0	0	2.33333	0	0	0	0
Q6ZVX7|FBX50_HUMAN	0	-1.82609	-1.3125	0	-2	-1.44828	0	0	0	0	0
Q70IA6|MOB2_HUMAN	0	-1.82609	0	0	0	-1.44828	-2.33333	0	0	0	0
Q70UQ0|IKIP_HUMAN	-1.55556	0	0	0	2	0	0	0	0	0	0
Q71DI3|H32_HUMAN	-10.8889	-9.13043	-7.875	-9.1875	29	47.7931	-14	0	0	0	0
Q71U36|TBA1A_HUMAN	0	3.65217	3.9375	35.4375	0	-2.89655	-4.66667	0	0	0	0
Q71UI9|H2AV_HUMAN	29.5556	27.3913	18.375	24.9375	17	26.069	35	0	0	0	0
Q7KZ85|SPT6H_HUMAN	1.55556	0	0	0	0	0	0	0	0	0	0
Q7KZF4|SND1_HUMAN	0	0	-1.3125	0	0	-4.34483	-4.66667	0	0	0	0
Q7L014|DDX46_HUMAN	0	0	0	-2.625	1	0	0	0	0	0	0
Q7L1Q6|BZW1_HUMAN	-1.55556	0	0	-1.3125	-1	0	0	0	0	0	0
Q7L7L0|H2A3_HUMAN	42	49.3043	34.125	26.25	21	43.4483	37.3333	0	0	0	0
Q7L9L4|MOB1B_HUMAN	0	-1.82609	0	0	4	-4.34483	0	0	0	0	0
Q7RTS7|K2C74_HUMAN	0	0	0	0	0	0	0	0	0	0	0
Q7Z3Y8|K1C27_HUMAN	0	0	0	0	0	0	42	0	0	0	0
Q7Z3Z0|K1C25_HUMAN	0	0	0	0	0	0	42	0	0	0	0
Q7Z4W1|DCXR_HUMAN	0	0	0	0	0	0	0	0	0	0	0
Q7Z6R9|AP2D_HUMAN	0	0	0	0	0	0	0	0	0	0	0
Q7Z794|K2C1B_HUMAN	10.8889	0	14.4375	0	0	0	56	0	0	0	0
Q86TJ2|TAD2B_HUMAN	0	0	0	0	-1	0	2.33333	0	0	0	0
Q86V81|THOC4_HUMAN	15.5556	0	0	3.9375	1	0	0	0	0	0	0
Q86XP3|DDX42_HUMAN	0	-1.82609	-1.3125	0	0	-1.44828	-2.33333	0	0	0	0
Q86Y46|K2C73_HUMAN	0	0	0	0	0	0	32.6667	0	0	0	0
Q86YZ3|HORN_HUMAN	0	-5.47826	0	1.3125	0	-2.89655	7	0	0	0	0
Q8IUE6|H2A2B_HUMAN	29.5556	29.2174	0	9.1875	15	0	11.6667	0	0	0	0
Q8IW75|SPA12_HUMAN	0	-1.82609	0	0	0	-1.44828	2.33333	0	0	0	0
Q8IYD1|ERF3B_HUMAN	0	0	0	1.3125	0	0	0	0	0	0	0
Q8IZQ5|SELH_HUMAN	0	0	0	1.3125	2	0	0	0	0	0	0
Q8N1N4|K2C78_HUMAN	0	0	3.9375	2.625	-3	4.34483	11.6667	0	0	0	0
Q8N257|H2B3B_HUMAN	24.8889	51.1304	28.875	-9.1875	-7	-7.24138	44.3333	0	0	0	0
Q8N474|SFRP1_HUMAN	-1.55556	0	0	0	0	0	0	0	0	0	0
Q8N4F0|BPIB2_HUMAN	0	0	0	0	0	1.44828	0	0	0	0	0
Q8N5Z5|KCD17_HUMAN	0	3.65217	5.25	0	0	0	0	0	0	0	0
Q8N806|UBR7_HUMAN	1.55556	1.82609	0	1.3125	1	1.44828	4.66667	0	0	0	0
Q8ND56|LS14A_HUMAN	6.22222	0	0	1.3125	1	0	0	0	0	0	0
Q8NE71|ABCF1_HUMAN	1.55556	0	0	0	0	0	0	0	0	0	0
Q8NEV1|CSK23_HUMAN	0	0	0	0	0	0	16.3333	0	0	0	0
Q8NHQ1|CEP70_HUMAN	-1.55556	0	0	-1.3125	0	0	0	0	0	0	0
Q8NHW5|RLA0L_HUMAN	0	-1.82609	0	0	-2	0	0	0	0	0	0
Q8TAA3|PSA7L_HUMAN	0	1.82609	0	0	0	0	0	0	0	0	0
Q8TCG2|P4K2B_HUMAN	0	0	0	0	0	0	0	0	0	0	0
Q8TDL5|BPIB1_HUMAN	0	0	3.9375	0	0	50.6897	0	0	0	0	0
Q8TDN6|BRX1_HUMAN	0	1.82609	0	0	0	0	0	0	0	0	0
Q8WTW3|COG1_HUMAN	0	0	1.3125	0	0	0	0	0	0	0	0
Q8WUA2|PPIL4_HUMAN	0	1.82609	0	0	0	0	0	0	0	0	0
Q8WUD1|RAB2B_HUMAN	-3.11111	0	0	-1.3125	1	0	0	0	0	0	0
Q8WUF5|IASPP_HUMAN	0	0	0	0	0	0	0	0	0	0	0
Q8WUM4|PDC6I_HUMAN	0	0	0	0	-1	0	0	0	0	0	0
Q8WVV4|POF1B_HUMAN	0	-1.82609	0	0	-3	0	0	0	0	0	0
Q8WWK9|CKAP2_HUMAN	-1.55556	0	0	-1.3125	2	0	0	0	0	0	0
Q8WWY3|PRP31_HUMAN	-4.66667	-5.47826	-3.9375	1.3125	4	-7.24138	-9.33333	0	0	0	0
Q8WXX5|DNJC9_HUMAN	1.55556	0	0	0	0	0	0	0	0	0	0
Q92522|H1X_HUMAN	0	0	0	0	1	0	0	0	0	0	0
Q92598|HS105_HUMAN	0	1.82609	3.9375	0	0	-8.68966	0	0	0	0	0
Q92599|SEPT8_HUMAN	0	1.82609	-2.625	0	0	0	-2.33333	0	0	0	0
Q92620|PRP16_HUMAN	0	5.47826	6.5625	6.5625	5	-2.89655	-4.66667	0	0	0	0
Q92688|AN32B_HUMAN	0	23.7391	18.375	5.25	1	21.7241	35	0	0	0	0
Q92804|RBP56_HUMAN	3.11111	0	0	-5.25	0	0	0	0	0	0	0
Q92817|EVPL_HUMAN	0	0	0	0	-2	0	0	0	0	0	0
Q92820|GGH_HUMAN	0	0	0	0	0	0	0	0	0	0	0
Q92841|DDX17_HUMAN	0	1.82609	-1.3125	0	4	0	-2.33333	0	0	0	0
Q92928|RAB1C_HUMAN	0	0	1.3125	0	0	-1.44828	0	0	0	0	0
Q92930|RAB8B_HUMAN	0	-3.65217	-1.3125	0	0	-2.89655	0	0	0	0	0
Q93077|H2A1C_HUMAN	42	49.3043	34.125	26.25	21	43.4483	37.3333	0	0	0	0
Q93079|H2B1H_HUMAN	28	51.1304	28.875	-9.1875	-8	40.5517	44.3333	0	0	0	0
Q93084|AT2A3_HUMAN	-1.55556	0	0	-1.3125	-1	0	0	0	0	0	0
Q95365|1B38_HUMAN	-1.55556	0	0	-2.625	0	0	0	0	0	0	0
Q95604|1C17_HUMAN	1.55556	0	0	0	2	0	0	0	0	0	0
Q969P6|TOP1M_HUMAN	-1.55556	0	0	-1.3125	0	0	0	0	0	0	0
Q969Q0|RL36L_HUMAN	0	0	0	1.3125	1	0	0	0	0	0	0
Q969S9|RRF2M_HUMAN	0	0	1.3125	0	0	0	0	0	0	0	0
Q969Z4|TR19L_HUMAN	0	1.82609	0	0	0	0	0	0	0	0	0
Q96AG4|LRC59_HUMAN	-3.11111	0	0	-2.625	-2	0	0	0	0	0	0
Q96DA0|ZG16B_HUMAN	0	0	0	0	0	14.4828	0	0	0	0	0
Q96DR8|MUCL1_HUMAN	0	1.82609	-1.3125	0	1	0	0	0	0	0	0
Q96E17|RAB3C_HUMAN	-3.11111	0	0	-2.625	0	0	0	0	0	0	0
Q96FQ6|S10AG_HUMAN	0	0	1.3125	1.3125	0	-2.89655	0	0	0	0	0
Q96HC4|PDLI5_HUMAN	0	-1.82609	-1.3125	0	0	-1.44828	-2.33333	0	0	0	0
Q96HP4|OXND1_HUMAN	0	1.82609	0	0	0	0	2.33333	0	0	0	0
Q96HU8|DIRA2_HUMAN	0	0	0	0	0	0	0	0	0	0	0
Q96I59|SYNM_HUMAN	0	1.82609	1.3125	0	0	0	0	0	0	0	0
Q96KK5|H2A1H_HUMAN	-10.8889	45.6522	-6.5625	-9.1875	0	-8.68966	37.3333	0	0	0	0
Q96L21|RL10L_HUMAN	0	1.82609	0	0	-2	0	0	0	0	0	0
Q96NH3|BROMI_HUMAN	0	0	0	2.625	0	0	0	0	0	0	0
Q96P63|SPB12_HUMAN	0	-1.82609	0	0	-7	2.89655	0	0	0	0	0
Q96QA5|GSDMA_HUMAN	0	1.82609	0	0	-4	0	0	0	0	0	0
Q96RP9|EFGM_HUMAN	0	0	1.3125	0	0	0	0	0	0	0	0
Q99460|PSMD1_HUMAN	0	0	0	1.3125	0	0	0	0	0	0	0
Q99536|VAT1_HUMAN	-1.55556	0	0	-1.3125	0	0	0	0	0	0	0
Q99613|EIF3C_HUMAN	1.55556	1.82609	0	1.3125	0	-1.44828	2.33333	0	0	0	0
Q99623|PHB2_HUMAN	0	0	0	0	-1	0	0	0	0	0	0
Q99729|ROAA_HUMAN	0	3.65217	1.3125	0	0	0	0	0	0	0	0
Q99733|NP1L4_HUMAN	24.8889	52.9565	27.5625	19.6875	18	30.4138	44.3333	0	0	0	0
Q99832|TCPH_HUMAN	0	-3.65217	-1.3125	3.9375	0	-2.89655	-2.33333	0	0	0	0
Q99873|ANM1_HUMAN	0	-1.82609	0	0	0	-5.7931	-4.66667	0	0	0	0
Q99877|H2B1N_HUMAN	28	51.1304	28.875	-9.1875	-8	40.5517	44.3333	0	0	0	0
Q99878|H2A1J_HUMAN	-10.8889	45.6522	-6.5625	-9.1875	0	-8.68966	37.3333	0	0	0	0
Q99879|H2B1M_HUMAN	28	51.1304	28.875	-9.1875	-8	40.5517	44.3333	0	0	0	0
Q99880|H2B1L_HUMAN	28	51.1304	28.875	-9.1875	-8	-10.1379	44.3333	0	0	0	0
Q99935|PROL1_HUMAN	0	0	0	1.3125	0	0	0	0	0	0	0
Q9BPY3|F118B_HUMAN	1.55556	0	0	0	0	0	0	0	0	0	0
Q9BQ39|DDX50_HUMAN	0	0	0	0	0	1.44828	0	0	0	0	0
Q9BQA1|MEP50_HUMAN	0	-1.82609	-1.3125	0	0	-8.68966	0	0	0	0	0
Q9BQE3|TBA1C_HUMAN	0	3.65217	3.9375	0	0	-2.89655	-4.66667	0	0	0	0
Q9BQG0|MBB1A_HUMAN	0	0	-1.3125	0	0	0	-2.33333	0	0	0	0
Q9BSJ8|ESYT1_HUMAN	0	0	0	-1.3125	1	0	0	0	0	0	0
Q9BT78|CSN4_HUMAN	0	0	1.3125	0	0	0	0	0	0	0	0
Q9BTM1|H2AJ_HUMAN	-10.8889	45.6522	-6.5625	-9.1875	0	-8.68966	37.3333	0	0	0	0
Q9BUA3|CK084_HUMAN	0	1.82609	2.625	0	0	-2.89655	2.33333	0	0	0	0
Q9BUF5|TBB6_HUMAN	0	0	0	0	-13	0	0	0	0	0	0
Q9BUJ2|HNRL1_HUMAN	1.55556	0	0	0	0	0	0	0	0	0	0
Q9BVC6|TM109_HUMAN	-1.55556	0	0	0	1	0	0	0	0	0	0
Q9BVK6|TMED9_HUMAN	-3.11111	0	0	-2.625	0	0	0	0	0	0	0
Q9BW62|KATL1_HUMAN	0	1.82609	0	0	0	0	0	0	0	0	0
Q9BX40|LS14B_HUMAN	0	0	0	0	1	0	0	0	0	0	0
Q9BXP5|SRRT_HUMAN	3.11111	-1.82609	0	2.625	3	-1.44828	0	0	0	0	0
Q9BY77|PDIP3_HUMAN	-7.77778	0	0	-10.5	-1	0	0	0	0	0	0
Q9BYG3|MK67I_HUMAN	0	0	0	0	-1	0	0	0	0	0	0
Q9C075|K1C23_HUMAN	0	0	0	0	-3	0	0	0	0	0	0
Q9C0K3|ARP3C_HUMAN	0	0	0	0	-1	0	0	0	0	0	0
Q9GZZ8|LACRT_HUMAN	0	0	0	1.3125	0	0	0	0	0	0	0
Q9H0U4|RAB1B_HUMAN	-3.11111	0	1.3125	0	1	-1.44828	0	0	0	0	0
Q9H0W9|CK054_HUMAN	0	0	0	0	0	0	0	0	0	0	0
Q9H361|PABP3_HUMAN	0	0	0	0	0	0	0	0	0	0	0
Q9H3N1|TMX1_HUMAN	-1.55556	0	0	0	0	0	0	0	0	0	0
Q9H5Z1|DHX35_HUMAN	-1.55556	0	0	-1.3125	0	0	0	0	0	0	0
Q9H8S9|MOB1A_HUMAN	0	-1.82609	0	6.5625	4	-4.34483	0	0	0	0	0
Q9H9S3|S61A2_HUMAN	0	0	0	-1.3125	0	0	0	0	0	0	0
Q9HAV0|GBB4_HUMAN	1.55556	0	0	0	0	0	2.33333	0	0	0	0
Q9HC84|MUC5B_HUMAN	0	0	0	0	0	7.24138	0	0	0	0	0
Q9HCY8|S10AE_HUMAN	0	0	0	0	0	1.44828	0	0	0	0	0
Q9HDC9|APMAP_HUMAN	-6.22222	0	0	-3.9375	0	0	0	0	0	0	0
Q9NP55|BPIA1_HUMAN	0	0	0	0	0	33.3103	0	0	0	0	0
Q9NP72|RAB18_HUMAN	0	0	0	0	1	0	0	0	0	0	0
Q9NQC3|RTN4_HUMAN	-4.66667	0	0	-2.625	2	0	0	0	0	0	0
Q9NR30|DDX21_HUMAN	0	1.82609	1.3125	0	2	1.44828	4.66667	0	0	0	0
Q9NR31|SAR1A_HUMAN	-1.55556	0	0	-1.3125	0	0	0	0	0	0	0
Q9NSB2|KRT84_HUMAN	0	0	0	0	0	0	0	0	0	0	0
Q9NTK5|OLA1_HUMAN	0	1.82609	0	0	0	0	0	0	0	0	0
Q9NVA2|SEP11_HUMAN	0	-3.65217	-2.625	0	0	-4.34483	-2.33333	0	0	0	0
Q9NVJ2|ARL8B_HUMAN	0	0	0	1.3125	0	0	0	0	0	0	0
Q9NVP2|ASF1B_HUMAN	0	9.13043	6.5625	0	1	0	0	0	0	0	0
Q9NXV2|KCTD5_HUMAN	0	3.65217	5.25	2.625	1	-1.44828	-2.33333	0	0	0	0
Q9NY12|GAR1_HUMAN	0	0	0	-1.3125	0	0	0	0	0	0	0
Q9NY93|DDX56_HUMAN	-3.11111	0	0	-1.3125	1	0	0	0	0	0	0
Q9NYJ8|TAB2_HUMAN	1.55556	0	0	0	0	0	0	0	0	0	0
Q9NZ01|TECR_HUMAN	-1.55556	0	0	-1.3125	-1	0	0	0	0	0	0
Q9NZB2|F120A_HUMAN	-3.11111	0	0	-1.3125	1	0	0	0	0	0	0
Q9NZI6|TF2L1_HUMAN	1.55556	0	0	1.3125	0	0	2.33333	0	0	0	0
Q9NZM1|MYOF_HUMAN	-6.22222	0	0	-5.25	0	0	0	0	0	0	0
Q9NZT1|CALL5_HUMAN	4.66667	-5.47826	-2.625	3.9375	-9	11.5862	7	0	0	0	0
Q9P1U1|ARP3B_HUMAN	0	0	0	0	-1	0	0	0	0	0	0
Q9P2I0|CPSF2_HUMAN	0	1.82609	1.3125	0	0	1.44828	2.33333	0	0	0	0
Q9P2R3|ANFY1_HUMAN	0	-3.65217	0	0	0	-8.68966	0	0	0	0	0
Q9P2T1|GMPR2_HUMAN	-3.11111	0	2.625	-2.625	1	-2.89655	4.66667	0	0	0	0
Q9TNN7|1C05_HUMAN	1.55556	0	0	0	0	0	0	0	0	0	0
Q9UBF2|COPG2_HUMAN	0	1.82609	0	-1.3125	0	0	0	0	0	0	0
Q9UBH0|I36RA_HUMAN	0	0	0	0	-2	0	0	0	0	0	0
Q9UDY2|ZO2_HUMAN	0	-3.65217	0	0	0	-2.89655	0	0	0	0	0
Q9UER7|DAXX_HUMAN	1.55556	12.7826	7.875	7.875	7	2.89655	7	0	0	0	0
Q9UGM3|DMBT1_HUMAN	0	0	0	0	0	4.34483	2.33333	0	0	0	0
Q9UH99|SUN2_HUMAN	-1.55556	0	0	-1.3125	0	0	0	0	0	0	0
Q9UHD8|SEPT9_HUMAN	0	1.82609	0	0	0	0	0	0	0	0	0
Q9UHX1|PUF60_HUMAN	-6.22222	0	0	-2.625	0	0	0	0	0	0	0
Q9UI42|CBPA4_HUMAN	0	0	0	0	0	1.44828	0	0	0	0	0
Q9UIV8|SPB13_HUMAN	0	0	0	0	-1	0	0	0	0	0	0
Q9UJV9|DDX41_HUMAN	1.55556	0	0	0	0	0	0	0	0	0	0
Q9UKM9|RALY_HUMAN	1.55556	0	0	2.625	1	0	0	0	0	0	0
Q9UL25|RAB21_HUMAN	-1.55556	0	0	-1.3125	0	0	0	0	0	0	0
Q9UN86|G3BP2_HUMAN	1.55556	0	1.3125	1.3125	1	0	2.33333	0	0	0	0
Q9UNQ2|DIM1_HUMAN	0	0	0	1.3125	2	0	0	0	0	0	0
Q9UNX3|RL26L_HUMAN	3.11111	3.65217	2.625	1.3125	2	2.89655	4.66667	0	0	0	0
Q9UQ80|PA2G4_HUMAN	0	-3.65217	-2.625	0	-1	-2.89655	-4.66667	0	0	0	0
Q9UQ88|CD11A_HUMAN	1.55556	0	0	3.9375	3	0	0	0	0	0	0
Q9UQN3|CHM2B_HUMAN	0	0	0	1.3125	0	0	0	0	0	0	0
Q9Y241|HIG1A_HUMAN	0	0	0	0	-2	0	0	0	0	0	0
Q9Y262|EIF3L_HUMAN	0	3.65217	2.625	0	0	0	0	0	0	0	0
Q9Y265|RUVB1_HUMAN	1.55556	0	0	0	1	0	0	0	0	0	0
Q9Y282|ERGI3_HUMAN	0	0	0	0	1	0	0	0	0	0	0
Q9Y285|SYFA_HUMAN	0	1.82609	1.3125	0	0	0	2.33333	0	0	0	0
Q9Y294|ASF1A_HUMAN	0	5.47826	9.1875	0	1	2.89655	7	0	0	0	0
Q9Y295|DRG1_HUMAN	1.55556	0	0	1.3125	3	0	0	0	0	0	0
Q9Y2H1|ST38L_HUMAN	1.55556	0	-2.625	7.875	6	0	-4.66667	0	0	0	0
Q9Y2S6|TMA7_HUMAN	0	0	0	0	1	0	0	0	0	0	0
Q9Y337|KLK5_HUMAN	0	0	0	0	0	0	0	0	0	0	0
Q9Y3F4|STRAP_HUMAN	0	1.82609	1.3125	0	0	0	0	0	0	0	0
Q9Y421|FA32A_HUMAN	0	0	0	-1.3125	0	0	0	0	0	0	0
Q9Y490|TLN1_HUMAN	1.55556	-10.9565	-1.3125	1.3125	2	-24.6207	-16.3333	0	0	0	0
Q9Y4E8|UBP15_HUMAN	0	0	6.5625	1.3125	1	-5.7931	7	0	0	0	0
Q9Y4G6|TLN2_HUMAN	0	0	0	1.3125	0	0	0	0	0	0	0
Q9Y5B9|SP16H_HUMAN	0	10.9565	11.8125	0	1	5.7931	14	0	0	0	0
Q9Y657|SPIN1_HUMAN	1.55556	1.82609	7.875	1.3125	4	-2.89655	2.33333	0	0	0	0
Q9Y678|COPG1_HUMAN	0	1.82609	0	1.3125	0	0	0	0	0	0	0
Q9Y696|CLIC4_HUMAN	1.55556	0	0	0	0	0	0	0	0	0	0
Q9Y6B6|SAR1B_HUMAN	-1.55556	0	0	-1.3125	0	0	0	0	0	0	0
Q9Y6Y0|NS1BP_HUMAN	0	1.82609	0	2.625	2	-10.1379	-7	0	0	0	0
