# Supplementary material for: The H3.3K27M oncohistone affects replication stress outcome and provokes genomic instability in pediatric glioma
Source: PLoS Genet. 2021 Nov 9;17(11):e1009868. doi: 10.1371/journal.pgen.1009868 (PMC8604337; doi:10.1371/journal.pgen.1009868)
Supplement: S3 Table — Related to S2C and S2D Fig. (XLSX) [file pgen.1009868.s006.xlsx]

## Sheet: Fig S2C-D_Table S3
Fig S2C-D_Table S3_Network map and clustering of common interactors to FLAG-H3.3WT and FLAG-H3.3K27M
Clustering Method	Cluster Color	Gene Count	Protein Name	Cluster Name	FDR	Protein Identifier	Protein Description
MCL	Red	75	RPS15	Translation	2.4e-62	9606.ENSP00000467466	Ribosomal protein S15
MCL	Red	75	RPL10	Translation	2.4e-62	9606.ENSP00000413436	60S ribosomal protein L10; Component of the large ribosomal subunit. Plays a role in the formation of actively translating ribosomes. May play a role in the embryonic brain development
MCL	Red	75	RPL23	Translation	2.4e-62	9606.ENSP00000420311	Ribosomal protein L23
MCL	Red	75	RPS27A	Translation	2.4e-62	9606.ENSP00000272317	Ubiquitin-40S ribosomal protein S27a; Ubiquitin: Exists either covalently attached to another protein, or free (unanchored). When covalently bound, it is conjugated to target proteins via an isopeptide bond either as a monomer (monoubiquitin), a polymer linked via different Lys residues of the ubiquitin (polyubiquitin chains) or a linear polymer linked via the initiator Met of the ubiquitin (line…
MCL	Red	75	RPL9	Translation	2.4e-62	9606.ENSP00000400467	L ribosomal proteins
MCL	Red	75	EEF1B2	Translation	2.4e-62	9606.ENSP00000376056	Elongation factor 1-beta; EF-1-beta and EF-1-delta stimulate the exchange of GDP bound to EF-1-alpha to GTP
MCL	Red	75	RPL31	Translation	2.4e-62	9606.ENSP00000386717	Ribosomal protein L31
MCL	Red	75	RPL13A	Translation	2.4e-62	9606.ENSP00000375730	60S ribosomal protein L13a; Associated with ribosomes but is not required for canonical ribosome function and has extra-ribosomal functions. Component of the GAIT (gamma interferon-activated inhibitor of translation) complex which mediates interferon-gamma-induced transcript-selective translation inhibition in inflammation processes. Upon interferon-gamma activation and subsequent phosphorylation…
MCL	Red	75	RPL13	Translation	2.4e-62	9606.ENSP00000307889	Ribosomal protein L13
MCL	Red	75	RPS29	Translation	2.4e-62	9606.ENSP00000379339	Ribosomal protein S29
MCL	Red	75	RPL14	Translation	2.4e-62	9606.ENSP00000379506	60S ribosomal protein L14; Component of the large ribosomal subunit; Belongs to the eukaryotic ribosomal protein eL14 family
MCL	Red	75	NACA	Translation	2.4e-62	9606.ENSP00000448035	Nascent polypeptide-associated complex subunit alpha, muscle-specific form; Cardiac- and muscle-specific transcription factor. May act to regulate the expression of genes involved in the development of myotubes. Plays a critical role in ventricular cardiomyocyte expansion and regulates postnatal skeletal muscle growth and regeneration. Involved in the organized assembly of thick and thin filament…
MCL	Red	75	RPS27	Translation	2.4e-62	9606.ENSP00000357555	40S ribosomal protein S27; Component of the small ribosomal subunit. Required for proper rRNA processing and maturation of 18S rRNAs; Belongs to the eukaryotic ribosomal protein eS27 family
MCL	Red	75	EIF3G	Translation	2.4e-62	9606.ENSP00000253108	Eukaryotic translation initiation factor 3 subunit G; RNA-binding component of the eukaryotic translation initiation factor 3 (eIF-3) complex, which is required for several steps in the initiation of protein synthesis. The eIF-3 complex associates with the 40S ribosome and facilitates the recruitment of eIF-1, eIF-1A, eIF-2:GTP:methionyl-tRNAi and eIF-5 to form the 43S pre- initiation complex (43…
MCL	Red	75	RPS20	Translation	2.4e-62	9606.ENSP00000429374	Ribosomal protein S20
MCL	Red	75	RPL27	Translation	2.4e-62	9606.ENSP00000464813	60S ribosomal protein L27; Component of the large ribosomal subunit. Required for proper rRNA processing and maturation of 28S and 5.8S rRNAs
MCL	Red	75	HBA2	Translation	2.4e-62	9606.ENSP00000251595	Hemoglobin subunit alpha 2; Involved in oxygen transport from the lung to the various peripheral tissues; Hemoglobin subunits
MCL	Red	75	RPS19	Translation	2.4e-62	9606.ENSP00000470972	40S ribosomal protein S19; Required for pre-rRNA processing and maturation of 40S ribosomal subunits; Belongs to the eukaryotic ribosomal protein eS19 family
MCL	Red	75	RPL34	Translation	2.4e-62	9606.ENSP00000378163	60S ribosomal protein L34; Component of the large ribosomal subunit
MCL	Red	75	RPL15	Translation	2.4e-62	9606.ENSP00000309334	Ribosomal protein L15
MCL	Red	75	RPL28	Translation	2.4e-62	9606.ENSP00000452909	60S ribosomal protein L28; Component of the large ribosomal subunit; Belongs to the eukaryotic ribosomal protein eL28 family
MCL	Red	75	RPL22	Translation	2.4e-62	9606.ENSP00000346088	Ribosomal protein L22; Belongs to the eukaryotic ribosomal protein eL22 family
MCL	Red	75	RPS6	Translation	2.4e-62	9606.ENSP00000369757	40S ribosomal protein S6; May play an important role in controlling cell growth and proliferation through the selective translation of particular classes of mRNA; S ribosomal proteins
MCL	Red	75	SRP14	Translation	2.4e-62	9606.ENSP00000267884	Signal recognition particle 14 kDa protein; Signal-recognition-particle assembly has a crucial role in targeting secretory proteins to the rough endoplasmic reticulum membrane. SRP9 together with SRP14 and the Alu portion of the SRP RNA, constitutes the elongation arrest domain of SRP. The complex of SRP9 and SRP14 is required for SRP RNA binding
MCL	Red	75	RPS13	Translation	2.4e-62	9606.ENSP00000435777	Ribosomal protein S13
MCL	Red	75	RPL26	Translation	2.4e-62	9606.ENSP00000463784	Ribosomal protein L26
MCL	Red	75	RPS17	Translation	2.4e-62	9606.ENSP00000346046	Ribosomal protein S17
MCL	Red	75	RPS5	Translation	2.4e-62	9606.ENSP00000472985	Ribosomal protein S5; Belongs to the universal ribosomal protein uS7 family
MCL	Red	75	RPL5	Translation	2.4e-62	9606.ENSP00000359345	60S ribosomal protein L5; Component of the ribosome, a large ribonucleoprotein complex responsible for the synthesis of proteins in the cell. The small ribosomal subunit (SSU) binds messenger RNAs (mRNAs) and translates the encoded message by selecting cognate aminoacyl- transfer RNA (tRNA) molecules. The large subunit (LSU) contains the ribosomal catalytic site termed the peptidyl transferase ce…
MCL	Red	75	EEF1G	Translation	2.4e-62	9606.ENSP00000331901	Elongation factor 1-gamma; Probably plays a role in anchoring the complex to other cellular components
MCL	Red	75	RPS11	Translation	2.4e-62	9606.ENSP00000270625	Ribosomal protein S11; Belongs to the universal ribosomal protein uS17 family
MCL	Red	75	RPL26L1	Translation	2.4e-62	9606.ENSP00000428223	Ribosomal protein L26 like 1; Belongs to the universal ribosomal protein uL24 family
MCL	Red	75	RPL11	Translation	2.4e-62	9606.ENSP00000363676	60S ribosomal protein L11; Component of the ribosome, a large ribonucleoprotein complex responsible for the synthesis of proteins in the cell. The small ribosomal subunit (SSU) binds messenger RNAs (mRNAs) and translates the encoded message by selecting cognate aminoacyl- transfer RNA (tRNA) molecules. The large subunit (LSU) contains the ribosomal catalytic site termed the peptidyl transferase c…
MCL	Red	75	PSMA5	Translation	2.4e-62	9606.ENSP00000271308	Proteasome subunit alpha type-5; Component of the 20S core proteasome complex involved in the proteolytic degradation of most intracellular proteins. This complex plays numerous essential roles within the cell by associating with different regulatory particles. Associated with two 19S regulatory particles, forms the 26S proteasome and thus participates in the ATP-dependent degradation of ubiquiti…
MCL	Red	75	RPL4	Translation	2.4e-62	9606.ENSP00000311430	L ribosomal proteins
MCL	Red	75	UBA52	Translation	2.4e-62	9606.ENSP00000388107	Ubiquitin-60S ribosomal protein L40; Ubiquitin: Exists either covalently attached to another protein, or free (unanchored). When covalently bound, it is conjugated to target proteins via an isopeptide bond either as a monomer (monoubiquitin), a polymer linked via different Lys residues of the ubiquitin (polyubiquitin chains) or a linear polymer linked via the initiator Met of the ubiquitin (linea…
MCL	Red	75	RPL24	Translation	2.4e-62	9606.ENSP00000377640	Ribosomal protein L24; Belongs to the eukaryotic ribosomal protein eL24 family
MCL	Red	75	RPS10	Translation	2.4e-62	9606.ENSP00000481646	40S ribosomal protein S10; Component of the 40S ribosomal subunit; Belongs to the eukaryotic ribosomal protein eS10 family
MCL	Red	75	RPLP0	Translation	2.4e-62	9606.ENSP00000449328	60S acidic ribosomal protein P0; Ribosomal protein P0 is the functional equivalent of E.coli protein L10
MCL	Red	75	RPS3	Translation	2.4e-62	9606.ENSP00000278572	40S ribosomal protein S3; Involved in translation as a component of the 40S small ribosomal subunit. Has endonuclease activity and plays a role in repair of damaged DNA. Cleaves phosphodiester bonds of DNAs containing altered bases with broad specificity and cleaves supercoiled DNA more efficiently than relaxed DNA. Displays high binding affinity for 7,8-dihydro-8-oxoguanine (8-oxoG), a common DN…
MCL	Red	75	RPS8	Translation	2.4e-62	9606.ENSP00000379888	Ribosomal protein S8; Belongs to the eukaryotic ribosomal protein eS8 family
MCL	Red	75	RPS26	Translation	2.4e-62	9606.ENSP00000348849	Ribosomal protein S26; Belongs to the eukaryotic ribosomal protein eS26 family
MCL	Red	75	RPL27A	Translation	2.4e-62	9606.ENSP00000346015	Ribosomal protein L27a; Belongs to the universal ribosomal protein uL15 family
MCL	Red	75	EIF3C	Translation	2.4e-62	9606.ENSP00000332604	Eukaryotic translation initiation factor 3 subunit C; Component of the eukaryotic translation initiation factor 3 (eIF-3) complex, which is required for several steps in the initiation of protein synthesis. The eIF-3 complex associates with the 40S ribosome and facilitates the recruitment of eIF-1, eIF-1A, eIF-2:GTP:methionyl-tRNAi and eIF-5 to form the 43S pre- initiation complex (43S PIC). The …
MCL	Red	75	GSPT1	Translation	2.4e-62	9606.ENSP00000398131	Eukaryotic peptide chain release factor GTP-binding subunit ERF3A; Involved in translation termination in response to the termination codons UAA, UAG and UGA. Stimulates the activity of ERF1. Involved in regulation of mammalian cell growth. Component of the transient SURF complex which recruits UPF1 to stalled ribosomes in the context of nonsense-mediated decay (NMD) of mRNAs containing premature…
MCL	Red	75	EIF3I	Translation	2.4e-62	9606.ENSP00000362688	Eukaryotic translation initiation factor 3 subunit I; Component of the eukaryotic translation initiation factor 3 (eIF-3) complex, which is required for several steps in the initiation of protein synthesis. The eIF-3 complex associates with the 40S ribosome and facilitates the recruitment of eIF-1, eIF-1A, eIF-2:GTP:methionyl-tRNAi and eIF-5 to form the 43S pre- initiation complex (43S PIC). The …
MCL	Red	75	EEF1D	Translation	2.4e-62	9606.ENSP00000410059	Elongation factor 1-delta; Isoform 1: EF-1-beta and EF-1-delta stimulate the exchange of GDP bound to EF-1-alpha to GTP, regenerating EF-1- alpha for another round of transfer of aminoacyl-tRNAs to the ribosome; Belongs to the EF-1-beta/EF-1-delta family
MCL	Red	75	EIF3A	Translation	2.4e-62	9606.ENSP00000358140	Eukaryotic translation initiation factor 3 subunit A; RNA-binding component of the eukaryotic translation initiation factor 3 (eIF-3) complex, which is required for several steps in the initiation of protein synthesis. The eIF-3 complex associates with the 40S ribosome and facilitates the recruitment of eIF-1, eIF-1A, eIF- 2:GTP:methionyl-tRNAi and eIF-5 to form the 43S pre-initiation complex (43…
MCL	Red	75	RPS2	Translation	2.4e-62	9606.ENSP00000341885	Ribosomal protein S2
MCL	Red	75	RPL7A	Translation	2.4e-62	9606.ENSP00000361076	Ribosomal protein L7a
MCL	Red	75	RPL18	Translation	2.4e-62	9606.ENSP00000447001	60S ribosomal protein L18; Component of the large ribosomal subunit; Belongs to the eukaryotic ribosomal protein eL18 family
MCL	Red	75	RPS9	Translation	2.4e-62	9606.ENSP00000302896	Ribosomal protein S9
MCL	Red	75	PPP2CA	Translation	2.4e-62	9606.ENSP00000418447	Serine/threonine-protein phosphatase 2A catalytic subunit alpha isoform; PP2A is the major phosphatase for microtubule-associated proteins (MAPs). PP2A can modulate the activity of phosphorylase B kinase casein kinase 2, mitogen-stimulated S6 kinase, and MAP-2 kinase. Cooperates with SGO2 to protect centromeric cohesin from separase-mediated cleavage in oocytes specifically during meiosis I (By s…
MCL	Red	75	RPL6	Translation	2.4e-62	9606.ENSP00000403172	60S ribosomal protein L6; Component of the large ribosomal subunit
MCL	Red	75	RPL35	Translation	2.4e-62	9606.ENSP00000259469	60S ribosomal protein L35; Component of the large ribosomal subunit
MCL	Red	75	EIF4A1	Translation	2.4e-62	9606.ENSP00000293831	Eukaryotic initiation factor 4A-I; ATP-dependent RNA helicase which is a subunit of the eIF4F complex involved in cap recognition and is required for mRNA binding to ribosome. In the current model of translation initiation, eIF4A unwinds RNA secondary structures in the 5'-UTR of mRNAs which is necessary to allow efficient binding of the small ribosomal subunit, and subsequent scanning for the ini…
MCL	Red	75	RPS12	Translation	2.4e-62	9606.ENSP00000230050	Ribosomal protein S12
MCL	Red	75	RPL17	Translation	2.4e-62	9606.ENSP00000397798	60S ribosomal protein L17; Component of the large ribosomal subunit; Belongs to the universal ribosomal protein uL22 family
MCL	Red	75	RPS14	Translation	2.4e-62	9606.ENSP00000385958	Ribosomal protein S14
MCL	Red	75	EIF3CL	Translation	2.4e-62	9606.ENSP00000370258	Eukaryotic translation initiation factor 3 subunit C-like protein; Component of the eukaryotic translation initiation factor 3 (eIF-3) complex, which is required for several steps in the initiation of protein synthesis. The eIF-3 complex associates with the 40S ribosome and facilitates the recruitment of eIF-1, eIF-1A, eIF-2:GTP:methionyl-tRNAi and eIF-5 to form the 43S pre- initiation complex (4…
MCL	Red	75	RPL29	Translation	2.4e-62	9606.ENSP00000418868	60S ribosomal protein L29; Component of the large ribosomal subunit
MCL	Red	75	RPS28	Translation	2.4e-62	9606.ENSP00000472469	Ribosomal protein S28; Belongs to the eukaryotic ribosomal protein eS28 family
MCL	Red	75	RPS24	Translation	2.4e-62	9606.ENSP00000414321	40S ribosomal protein S24; Required for processing of pre-rRNA and maturation of 40S ribosomal subunits; Belongs to the eukaryotic ribosomal protein eS24 family
MCL	Red	75	RPL12	Translation	2.4e-62	9606.ENSP00000354739	60S ribosomal protein L12; Binds directly to 26S ribosomal RNA
MCL	Red	75	EIF1AX	Translation	2.4e-62	9606.ENSP00000368927	Eukaryotic translation initiation factor 1A, X-chromosomal; Seems to be required for maximal rate of protein biosynthesis. Enhances ribosome dissociation into subunits and stabilizes the binding of the initiator Met-tRNA(I) to 40 S ribosomal subunits
MCL	Red	75	PSMA2	Translation	2.4e-62	9606.ENSP00000223321	Proteasome subunit alpha type-2; Component of the 20S core proteasome complex involved in the proteolytic degradation of most intracellular proteins. This complex plays numerous essential roles within the cell by associating with different regulatory particles. Associated with two 19S regulatory particles, forms the 26S proteasome and thus participates in the ATP-dependent degradation of ubiquiti…
MCL	Red	75	RPL8	Translation	2.4e-62	9606.ENSP00000262584	60S ribosomal protein L8; Component of the large ribosomal subunit
MCL	Red	75	UBB	Translation	2.4e-62	9606.ENSP00000304697	Polyubiquitin-B; Ubiquitin: Exists either covalently attached to another protein, or free (unanchored). When covalently bound, it is conjugated to target proteins via an isopeptide bond either as a monomer (monoubiquitin), a polymer linked via different Lys residues of the ubiquitin (polyubiquitin chains) or a linear polymer linked via the initiator Met of the ubiquitin (linear polyubiquitin chai…
MCL	Red	75	PPP2R5C	Translation	2.4e-62	9606.ENSP00000412324	Serine/threonine-protein phosphatase 2A 56 kDa regulatory subunit gamma isoform; The B regulatory subunit might modulate substrate selectivity and catalytic activity, and also might direct the localization of the catalytic enzyme to a particular subcellular compartment. The PP2A-PPP2R5C holoenzyme may specifically dephosphorylate and activate TP53 and play a role in DNA damage- induced inhibition…
MCL	Red	75	RPL19	Translation	2.4e-62	9606.ENSP00000225430	Ribosomal protein L19; Belongs to the eukaryotic ribosomal protein eL19 family
MCL	Red	75	RPL3	Translation	2.4e-62	9606.ENSP00000346001	60S ribosomal protein L3; The L3 protein is a component of the large subunit of cytoplasmic ribosomes; L ribosomal proteins
MCL	Red	75	RPL23A	Translation	2.4e-62	9606.ENSP00000389103	60S ribosomal protein L23a; This protein binds to a specific region on the 26S rRNA; Belongs to the universal ribosomal protein uL23 family
MCL	Red	75	RPS4X	Translation	2.4e-62	9606.ENSP00000362744	Ribosomal protein S4, X-linked; Belongs to the eukaryotic ribosomal protein eS4 family
MCL	Red	75	EIF3B	Translation	2.4e-62	9606.ENSP00000354125	Eukaryotic translation initiation factor 3 subunit B; RNA-binding component of the eukaryotic translation initiation factor 3 (eIF-3) complex, which is required for several steps in the initiation of protein synthesis. The eIF-3 complex associates with the 40S ribosome and facilitates the recruitment of eIF-1, eIF-1A, eIF-2:GTP:methionyl-tRNAi and eIF-5 to form the 43S pre-initiation complex (43S…
MCL	Red	75	RPS15A	Translation	2.4e-62	9606.ENSP00000318646	Ribosomal protein S15a; Belongs to the universal ribosomal protein uS8 family
MCL	Green	24	HNRNPF	mRNA splicing, via spliceosome	3.89e-10	9606.ENSP00000400433	Heterogeneous nuclear ribonucleoprotein F; Component of the heterogeneous nuclear ribonucleoprotein (hnRNP) complexes which provide the substrate for the processing events that pre-mRNAs undergo before becoming functional, translatable mRNAs in the cytoplasm. Plays a role in the regulation of alternative splicing events. Binds G-rich sequences in pre-mRNAs and keeps target RNA in an unfolded stat…
MCL	Green	24	ILF2	mRNA splicing, via spliceosome	3.89e-10	9606.ENSP00000355011	Interleukin enhancer-binding factor 2; Appears to function predominantly as a heterodimeric complex with ILF3. This complex may regulate transcription of the IL2 gene during T-cell activation. It can also promote the formation of stable DNA-dependent protein kinase holoenzyme complexes on DNA. Essential for the efficient reshuttling of ILF3 (isoform 1 and isoform 2) into the nucleus
MCL	Green	24	DHX38	mRNA splicing, via spliceosome	3.89e-10	9606.ENSP00000268482	Pre-mRNA-splicing factor ATP-dependent RNA helicase PRP16; Probable ATP-binding RNA helicase involved in pre-mRNA splicing; Belongs to the DEAD box helicase family. DEAH subfamily. PRP16 sub-subfamily
MCL	Green	24	HNRNPK	mRNA splicing, via spliceosome	3.89e-10	9606.ENSP00000365439	Heterogeneous nuclear ribonucleoprotein K; One of the major pre-mRNA-binding proteins. Binds tenaciously to poly(C) sequences. Likely to play a role in the nuclear metabolism of hnRNAs, particularly for pre-mRNAs that contain cytidine-rich sequences. Can also bind poly(C) single- stranded DNA. Plays an important role in p53/TP53 response to DNA damage, acting at the level of both transcription ac…
MCL	Green	24	SNRPB	mRNA splicing, via spliceosome	3.89e-10	9606.ENSP00000412566	Small nuclear ribonucleoprotein-associated proteins B and B; Core component of the spliceosomal U1, U2, U4 and U5 small nuclear ribonucleoproteins (snRNPs), the building blocks of the spliceosome. Thereby, plays an important role in the splicing of cellular pre-mRNAs. Most spliceosomal snRNPs contain a common set of Sm proteins SNRPB, SNRPD1, SNRPD2, SNRPD3, SNRPE, SNRPF and SNRPG that assemble i…
MCL	Green	24	DHX9	mRNA splicing, via spliceosome	3.89e-10	9606.ENSP00000356520	ATP-dependent RNA helicase A; Multifunctional ATP-dependent nucleic acid helicase that unwinds DNA and RNA in a 3' to 5' direction and that plays important roles in many processes, such as DNA replication, transcriptional activation, post-transcriptional RNA regulation, mRNA translation and RNA-mediated gene silencing. Requires a 3'-single-stranded tail as entry site for acid nuclei unwinding act…
MCL	Green	24	KHDRBS1	mRNA splicing, via spliceosome	3.89e-10	9606.ENSP00000313829	KH domain-containing, RNA-binding, signal transduction-associated protein 1; Recruited and tyrosine phosphorylated by several receptor systems, for example the T-cell, leptin and insulin receptors. Once phosphorylated, functions as an adapter protein in signal transduction cascades by binding to SH2 and SH3 domain- containing proteins. Role in G2-M progression in the cell cycle. Represses CBP-dep…
MCL	Green	24	DDX17	mRNA splicing, via spliceosome	3.89e-10	9606.ENSP00000380033	Probable ATP-dependent RNA helicase DDX17; As an RNA helicase, unwinds RNA and alters RNA structures through ATP binding and hydrolysis. Involved in multiple cellular processes, including pre-mRNA splicing, alternative splicing, ribosomal RNA processing and miRNA processing, as well as transcription regulation. Regulates the alternative splicing of exons exhibiting specific features. For instance…
MCL	Green	24	SFPQ	mRNA splicing, via spliceosome	3.89e-10	9606.ENSP00000349748	Splicing factor, proline- and glutamine-rich; DNA- and RNA binding protein, involved in several nuclear processes. Essential pre-mRNA splicing factor required early in spliceosome formation and for splicing catalytic step II, probably as a heteromer with NONO. Binds to pre-mRNA in spliceosome C complex, and specifically binds to intronic polypyrimidine tracts. Involved in regulation of signal-ind…
MCL	Green	24	SNRPD2	mRNA splicing, via spliceosome	3.89e-10	9606.ENSP00000342374	Small nuclear ribonucleoprotein Sm D2; Core component of the spliceosomal U1, U2, U4 and U5 small nuclear ribonucleoproteins (snRNPs), the building blocks of the spliceosome. Thereby, plays an important role in the splicing of cellular pre-mRNAs. Most spliceosomal snRNPs contain a common set of Sm proteins SNRPB, SNRPD1, SNRPD2, SNRPD3, SNRPE, SNRPF and SNRPG that assemble in a heptameric protein…
MCL	Green	24	MATR3	mRNA splicing, via spliceosome	3.89e-10	9606.ENSP00000354346	Matrin-3; May play a role in transcription or may interact with other nuclear matrix proteins to form the internal fibrogranular network. In association with the SFPQ-NONO heteromer may play a role in nuclear retention of defective RNAs. Plays a role in the regulation of DNA virus-mediated innate immune response by assembling into the HDP-RNP complex, a complex that serves as a platform for IRF3 …
MCL	Green	24	SNRPD1	mRNA splicing, via spliceosome	3.89e-10	9606.ENSP00000300413	Small nuclear ribonucleoprotein Sm D1; Core component of the spliceosomal U1, U2, U4 and U5 small nuclear ribonucleoproteins (snRNPs), the building blocks of the spliceosome. Thereby, plays an important role in the splicing of cellular pre-mRNAs. Most spliceosomal snRNPs contain a common set of Sm proteins SNRPB, SNRPD1, SNRPD2, SNRPD3, SNRPE, SNRPF and SNRPG that assemble in a heptameric protein…
MCL	Green	24	HNRNPC	mRNA splicing, via spliceosome	3.89e-10	9606.ENSP00000451291	Heterogeneous nuclear ribonucleoproteins C1/C2; Binds pre-mRNA and nucleates the assembly of 40S hnRNP particles. Interacts with poly-U tracts in the 3'-UTR or 5'-UTR of mRNA and modulates the stability and the level of translation of bound mRNA molecules. Single HNRNPC tetramers bind 230-240 nucleotides. Trimers of HNRNPC tetramers bind 700 nucleotides. May play a role in the early steps of spli…
MCL	Green	24	EWSR1	mRNA splicing, via spliceosome	3.89e-10	9606.ENSP00000400142	RNA-binding protein EWS; Might normally function as a transcriptional repressor. EWS-fusion-proteins (EFPS) may play a role in the tumorigenic process. They may disturb gene expression by mimicking, or interfering with the normal function of CTD-POLII within the transcription initiation complex. They may also contribute to an aberrant activation of the fusion protein target genes; Belongs to the …
MCL	Green	24	HNRNPH1	mRNA splicing, via spliceosome	3.89e-10	9606.ENSP00000349168	Heterogeneous nuclear ribonucleoprotein H; This protein is a component of the heterogeneous nuclear ribonucleoprotein (hnRNP) complexes which provide the substrate for the processing events that pre-mRNAs undergo before becoming functional, translatable mRNAs in the cytoplasm. Mediates pre-mRNA alternative splicing regulation. Inhibits, together with CUGBP1, insulin receptor (IR) pre-mRNA exon 11…
MCL	Green	24	CPSF2	mRNA splicing, via spliceosome	3.89e-10	9606.ENSP00000298875	Cleavage and polyadenylation specificity factor subunit 2; Component of the cleavage and polyadenylation specificity factor (CPSF) complex that play a key role in pre-mRNA 3'-end formation, recognizing the AAUAAA signal sequence and interacting with poly(A) polymerase and other factors to bring about cleavage and poly(A) addition. Involved in the histone 3' end pre-mRNA processing; Belongs to the…
MCL	Green	24	SNRPB2	mRNA splicing, via spliceosome	3.89e-10	9606.ENSP00000246071	U2 small nuclear ribonucleoprotein B'; Involved in pre-mRNA splicing. This protein is associated with snRNP U2. It binds stem loop IV of U2 snRNA only in presence of the U2A' protein; RNA binding motif containing
MCL	Green	24	SNRPF	mRNA splicing, via spliceosome	3.89e-10	9606.ENSP00000266735	Small nuclear ribonucleoprotein F; Core component of the spliceosomal U1, U2, U4 and U5 small nuclear ribonucleoproteins (snRNPs), the building blocks of the spliceosome. Thereby, plays an important role in the splicing of cellular pre-mRNAs. Most spliceosomal snRNPs contain a common set of Sm proteins SNRPB, SNRPD1, SNRPD2, SNRPD3, SNRPE, SNRPF and SNRPG that assemble in a heptameric protein rin…
MCL	Green	24	SRSF3	mRNA splicing, via spliceosome	3.89e-10	9606.ENSP00000362820	Serine/arginine-rich splicing factor 3; Splicing factor that specifically promotes exon- inclusion during alternative splicing. Interaction with YTHDC1, a RNA-binding protein that recognizes and binds N6-methyladenosine (m6A)-containing RNAs, promotes recruitment of SRSF3 to its mRNA-binding elements adjacent to m6A sites, leading to exon-inclusion during alternative splicing. Also functions as e…
MCL	Green	24	NONO	mRNA splicing, via spliceosome	3.89e-10	9606.ENSP00000276079	Non-POU domain-containing octamer-binding protein; DNA- and RNA binding protein, involved in several nuclear processes. Binds the conventional octamer sequence in double-stranded DNA. Also binds single-stranded DNA and RNA at a site independent of the duplex site. Involved in pre-mRNA splicing, probably as a heterodimer with SFPQ. Interacts with U5 snRNA, probably by binding to a purine-rich sequ…
MCL	Green	24	HSPA8	mRNA splicing, via spliceosome	3.89e-10	9606.ENSP00000432083	Heat shock cognate 71 kDa protein; Molecular chaperone implicated in a wide variety of cellular processes, including protection of the proteome from stress, folding and transport of newly synthesized polypeptides, activation of proteolysis of misfolded proteins and the formation and dissociation of protein complexes. Plays a pivotal role in the protein quality control system, ensuring the correct…
MCL	Green	24	RALY	mRNA splicing, via spliceosome	3.89e-10	9606.ENSP00000246194	RNA-binding protein Raly; RNA-binding protein that acts as a transcriptional cofactor for cholesterol biosynthetic genes in the liver. Binds the lipid-responsive non-coding RNA LeXis and is required for LeXis-mediated effect on cholesterogenesis (By similarity). May be a heterogeneous nuclear ribonucleoprotein (hnRNP); Belongs to the RRM HNRPC family. RALY subfamily
MCL	Green	24	SRRT	mRNA splicing, via spliceosome	3.89e-10	9606.ENSP00000480421	Serrate RNA effector molecule homolog; Acts as a mediator between the cap-binding complex (CBC) and the primary microRNAs (miRNAs) processing machinery during cell proliferation. Contributes to the stability and delivery of capped primary miRNA transcripts to the primary miRNA processing complex containing DGCR8 and DROSHA, thereby playing a role in RNA-mediated gene silencing (RNAi) by miRNAs. B…
MCL	Green	24	NUDT21	mRNA splicing, via spliceosome	3.89e-10	9606.ENSP00000300291	Cleavage and polyadenylation specificity factor subunit 5; Component of the cleavage factor Im (CFIm) complex that plays a key role in pre-mRNA 3'-processing. Involved in association with CPSF6 or CPSF7 in pre-MRNA 3'-end poly(A) site cleavage and poly(A) addition. NUDT21/CPSF5 binds to cleavage and polyadenylation RNA substrates. The homodimer mediates simultaneous sequence-specific recognition …
MCL	Medium Aqua Marine	22	XRCC6	Chromosome organization	2.99e-05	9606.ENSP00000352257	X-ray repair cross-complementing protein 6; Single-stranded DNA-dependent ATP-dependent helicase. Has a role in chromosome translocation. The DNA helicase II complex binds preferentially to fork-like ends of double-stranded DNA in a cell cycle-dependent manner. It works in the 3'-5' direction. Binding to DNA may be mediated by XRCC6. Involved in DNA non-homologous end joining (NHEJ) required for …
MCL	Medium Aqua Marine	22	H2AFZ	Chromosome organization	2.99e-05	9606.ENSP00000296417	Histone H2A.Z; Variant histone H2A which replaces conventional H2A in a subset of nucleosomes. Nucleosomes wrap and compact DNA into chromatin, limiting DNA accessibility to the cellular machineries which require DNA as a template. Histones thereby play a central role in transcription regulation, DNA repair, DNA replication and chromosomal stability. DNA accessibility is regulated via a complex s…
MCL	Medium Aqua Marine	22	HIST1H2BC	Chromosome organization	2.99e-05	9606.ENSP00000321744	Histone cluster 1 H2B family member c; Core component of nucleosome. Nucleosomes wrap and compact DNA into chromatin, limiting DNA accessibility to the cellular machineries which require DNA as a template. Histones thereby play a central role in transcription regulation, DNA repair, DNA replication and chromosomal stability. DNA accessibility is regulated via a complex set of post-translational m…
MCL	Medium Aqua Marine	22	CBX3	Chromosome organization	2.99e-05	9606.ENSP00000336687	Chromobox protein homolog 3; Seems to be involved in transcriptional silencing in heterochromatin-like complexes. Recognizes and binds histone H3 tails methylated at 'Lys-9', leading to epigenetic repression. May contribute to the association of the heterochromatin with the inner nuclear membrane through its interaction with lamin B receptor (LBR). Involved in the formation of functional kinetoch…
MCL	Medium Aqua Marine	22	MORF4L2	Chromosome organization	2.99e-05	9606.ENSP00000394417	Mortality factor 4-like protein 2; Component of the NuA4 histone acetyltransferase complex which is involved in transcriptional activation of select genes principally by acetylation of nucleosomal histone H4 and H2A. This modification may both alter nucleosome - DNA interactions and promote interaction of the modified histones with other proteins which positively regulate transcription. This comp…
MCL	Medium Aqua Marine	22	DEK	Chromosome organization	2.99e-05	9606.ENSP00000380414	Protein DEK; Involved in chromatin organization
MCL	Medium Aqua Marine	22	UBC	Chromosome organization	2.99e-05	9606.ENSP00000441543	Polyubiquitin-C; Ubiquitin: Exists either covalently attached to another protein, or free (unanchored). When covalently bound, it is conjugated to target proteins via an isopeptide bond either as a monomer (monoubiquitin), a polymer linked via different Lys residues of the ubiquitin (polyubiquitin chains) or a linear polymer linked via the initiator Met of the ubiquitin (linear polyubiquitin chai…
MCL	Medium Aqua Marine	22	HIST1H4F	Chromosome organization	2.99e-05	9606.ENSP00000244537	Histone cluster 1 H4 family member f; Core component of nucleosome. Nucleosomes wrap and compact DNA into chromatin, limiting DNA accessibility to the cellular machineries which require DNA as a template. Histones thereby play a central role in transcription regulation, DNA repair, DNA replication and chromosomal stability. DNA accessibility is regulated via a complex set of post-translational mo…
MCL	Medium Aqua Marine	22	HIST1H2BK	Chromosome organization	2.99e-05	9606.ENSP00000349430	Histone H2B type 1-K; Core component of nucleosome. Nucleosomes wrap and compact DNA into chromatin, limiting DNA accessibility to the cellular machineries which require DNA as a template. Histones thereby play a central role in transcription regulation, DNA repair, DNA replication and chromosomal stability. DNA accessibility is regulated via a complex set of post-translational modifications of h…
MCL	Medium Aqua Marine	22	H2BFS	Chromosome organization	2.99e-05	9606.ENSP00000481622	Histone H2B type F-S; Core component of nucleosome. Nucleosomes wrap and compact DNA into chromatin, limiting DNA accessibility to the cellular machineries which require DNA as a template. Histones thereby play a central role in transcription regulation, DNA repair, DNA replication and chromosomal stability. DNA accessibility is regulated via a complex set of post-translational modifications of h…
MCL	Medium Aqua Marine	22	MAP3K7	Chromosome organization	2.99e-05	9606.ENSP00000358335	Mitogen-activated protein kinase kinase kinase 7; Serine/threonine kinase which acts as an essential component of the MAP kinase signal transduction pathway. Plays an important role in the cascades of cellular responses evoked by changes in the environment. Mediates signal transduction of TRAF6, various cytokines including interleukin-1 (IL-1), transforming growth factor-beta (TGFB), TGFB-related…
MCL	Medium Aqua Marine	22	DAXX	Chromosome organization	2.99e-05	9606.ENSP00000363668	Death domain-associated protein 6; Transcription corepressor known to repress transcriptional potential of several sumoylated transcription factors. Down-regulates basal and activated transcription. Its transcription repressor activity is modulated by recruiting it to subnuclear compartments like the nucleolus or PML/POD/ND10 nuclear bodies through interactions with MCSR1 and PML, respectively. S…
MCL	Medium Aqua Marine	22	XRCC5	Chromosome organization	2.99e-05	9606.ENSP00000375978	X-ray repair cross-complementing protein 5; Single-stranded DNA-dependent ATP-dependent helicase. Has a role in chromosome translocation. The DNA helicase II complex binds preferentially to fork-like ends of double-stranded DNA in a cell cycle-dependent manner. It works in the 3'-5' direction. Binding to DNA may be mediated by XRCC6. Involved in DNA non-homologous end joining (NHEJ) required for …
MCL	Medium Aqua Marine	22	KPNA2	Chromosome organization	2.99e-05	9606.ENSP00000438483	Importin subunit alpha-1; Functions in nuclear protein import as an adapter protein for nuclear receptor KPNB1. Binds specifically and directly to substrates containing either a simple or bipartite NLS motif. Docking of the importin/substrate complex to the nuclear pore complex (NPC) is mediated by KPNB1 through binding to nucleoporin FxFG repeats and the complex is subsequently translocated thro…
MCL	Medium Aqua Marine	22	TRIM21	Chromosome organization	2.99e-05	9606.ENSP00000254436	E3 ubiquitin-protein ligase TRIM21; E3 ubiquitin-protein ligase whose activity is dependent on E2 enzymes, UBE2D1, UBE2D2, UBE2E1 and UBE2E2. Forms a ubiquitin ligase complex in cooperation with the E2 UBE2D2 that is used not only for the ubiquitination of USP4 and IKBKB but also for its self-ubiquitination. Component of cullin-RING-based SCF (SKP1-CUL1-F-box protein) E3 ubiquitin-protein ligase …
MCL	Medium Aqua Marine	22	FGF2	Chromosome organization	2.99e-05	9606.ENSP00000264498	Fibroblast growth factor 2; Plays an important role in the regulation of cell survival, cell division, angiogenesis, cell differentiation and cell migration. Functions as potent mitogen in vitro. Can induce angiogenesis; Belongs to the heparin-binding growth factors family
MCL	Medium Aqua Marine	22	DDB1	Chromosome organization	2.99e-05	9606.ENSP00000301764	DNA damage-binding protein 1; Required for DNA repair. Binds to DDB2 to form the UV- damaged DNA-binding protein complex (the UV-DDB complex). The UV- DDB complex may recognize UV-induced DNA damage and recruit proteins of the nucleotide excision repair pathway (the NER pathway) to initiate DNA repair. The UV-DDB complex preferentially binds to cyclobutane pyrimidine dimers (CPD), 6-4 photoproduc…
MCL	Medium Aqua Marine	22	RUVBL1	Chromosome organization	2.99e-05	9606.ENSP00000318297	RuvB-like 1; May be able to bind plasminogen at cell surface and enhance plasminogen activation; AAA ATPases
MCL	Medium Aqua Marine	22	DDX21	Chromosome organization	2.99e-05	9606.ENSP00000346120	Nucleolar RNA helicase 2; RNA helicase that acts as a sensor of the transcriptional status of both RNA polymerase (Pol) I and II: promotes ribosomal RNA (rRNA) processing and transcription from polymerase II (Pol II). Binds various RNAs, such as rRNAs, snoRNAs, 7SK and, at lower extent, mRNAs. In the nucleolus, localizes to rDNA locus, where it directly binds rRNAs and snoRNAs, and promotes rRNA …
MCL	Medium Aqua Marine	22	H3F3A	Chromosome organization	2.99e-05	9606.ENSP00000355778	Histone H3.3; Variant histone H3 which replaces conventional H3 in a wide range of nucleosomes in active genes. Constitutes the predominant form of histone H3 in non-dividing cells and is incorporated into chromatin independently of DNA synthesis. Deposited at sites of nucleosomal displacement throughout transcribed genes, suggesting that it represents an epigenetic imprint of transcriptionally a…
MCL	Medium Aqua Marine	22	USP15	Chromosome organization	2.99e-05	9606.ENSP00000280377	Ubiquitin carboxyl-terminal hydrolase 15; Hydrolase that removes conjugated ubiquitin from target proteins and regulates various pathways such as the TGF-beta receptor signaling, NF-kappa-B and RNF41/NRDP1-PRKN pathways. Acts as a key regulator of TGF-beta receptor signaling pathway, but the precise mechanism is still unclear: according to a report, acts by promoting deubiquitination of monoubiqu…
MCL	Medium Aqua Marine	22	H2AFV	Chromosome organization	2.99e-05	9606.ENSP00000308405	Histone H2A.V; Variant histone H2A which replaces conventional H2A in a subset of nucleosomes. Nucleosomes wrap and compact DNA into chromatin, limiting DNA accessibility to the cellular machineries which require DNA as a template. Histones thereby play a central role in transcription regulation, DNA repair, DNA replication and chromosomal stability. DNA accessibility is regulated via a complex s…
MCL	Dark Cyan	14	RAB8A	Regulation of cellular component organization	0.0098	9606.ENSP00000300935	Ras-related protein Rab-8A; The small GTPases Rab are key regulators of intracellular membrane trafficking, from the formation of transport vesicles to their fusion with membranes. Rabs cycle between an inactive GDP-bound form and an active GTP-bound form that is able to recruit to membranes different sets of downstream effectors directly responsible for vesicle formation, movement, tethering and…
MCL	Dark Cyan	14	RAP1A	Regulation of cellular component organization	0.0098	9606.ENSP00000358723	Ras-related protein Rap-1A; Induces morphological reversion of a cell line transformed by a Ras oncogene. Counteracts the mitogenic function of Ras, at least partly because it can interact with Ras GAPs and RAF in a competitive manner. Together with ITGB1BP1, regulates KRIT1 localization to microtubules and membranes. Plays a role in nerve growth factor (NGF)-induced neurite outgrowth. Plays a ro…
MCL	Dark Cyan	14	TLN1	Regulation of cellular component organization	0.0098	9606.ENSP00000316029	Talin-1; Probably involved in connections of major cytoskeletal structures to the plasma membrane. High molecular weight cytoskeletal protein concentrated at regions of cell-substratum contact and, in lymphocytes, at cell-cell contacts (By similarity); FERM domain containing
MCL	Dark Cyan	14	TPM1	Regulation of cellular component organization	0.0098	9606.ENSP00000351022	Tropomyosin alpha-1 chain; Tropomyosin 1; Tropomyosins
MCL	Dark Cyan	14	YWHAB	Regulation of cellular component organization	0.0098	9606.ENSP00000361930	14-3-3 protein beta/alpha; Adapter protein implicated in the regulation of a large spectrum of both general and specialized signaling pathways. Binds to a large number of partners, usually by recognition of a phosphoserine or phosphothreonine motif. Binding generally results in the modulation of the activity of the binding partner. Negative regulator of osteogenesis. Blocks the nuclear translocat…
MCL	Dark Cyan	14	CDK11A	Regulation of cellular component organization	0.0098	9606.ENSP00000384442	Cyclin dependent kinase 11A
MCL	Dark Cyan	14	LMNA	Regulation of cellular component organization	0.0098	9606.ENSP00000357283	Prelamin-A/C; Lamins are components of the nuclear lamina, a fibrous layer on the nucleoplasmic side of the inner nuclear membrane, which is thought to provide a framework for the nuclear envelope and may also interact with chromatin. Lamin A and C are present in equal amounts in the lamina of mammals. Plays an important role in nuclear assembly, chromatin organization, nuclear membrane and telom…
MCL	Dark Cyan	14	TPM2	Regulation of cellular component organization	0.0098	9606.ENSP00000367542	Tropomyosin beta chain; Tropomyosin 2; Belongs to the tropomyosin family
MCL	Dark Cyan	14	YWHAH	Regulation of cellular component organization	0.0098	9606.ENSP00000248975	14-3-3 protein eta; Adapter protein implicated in the regulation of a large spectrum of both general and specialized signaling pathways. Binds to a large number of partners, usually by recognition of a phosphoserine or phosphothreonine motif. Binding generally results in the modulation of the activity of the binding partner. Negatively regulates the kinase activity of PDPK1; 14-3-3 phospho-serine…
MCL	Dark Cyan	14	TPM4	Regulation of cellular component organization	0.0098	9606.ENSP00000345230	Tropomyosin alpha-4 chain; Tropomyosin 4; Tropomyosins
MCL	Dark Cyan	14	YWHAE	Regulation of cellular component organization	0.0098	9606.ENSP00000264335	14-3-3 protein epsilon; Adapter protein implicated in the regulation of a large spectrum of both general and specialized signaling pathways. Binds to a large number of partners, usually by recognition of a phosphoserine or phosphothreonine motif. Binding generally results in the modulation of the activity of the binding partner (By similarity). Positively regulates phosphorylated protein HSF1 nuc…
MCL	Dark Cyan	14	IQGAP1	Regulation of cellular component organization	0.0098	9606.ENSP00000268182	Ras GTPase-activating-like protein IQGAP1; Binds to activated CDC42 but does not stimulate its GTPase activity. It associates with calmodulin. Could serve as an assembly scaffold for the organization of a multimolecular complex that would interface incoming signals to the reorganization of the actin cytoskeleton at the plasma membrane. May promote neurite outgrowth
MCL	Dark Cyan	14	RAP1B	Regulation of cellular component organization	0.0098	9606.ENSP00000250559	Ras-related protein Rap-1b; GTP-binding protein that possesses intrinsic GTPase activity. Contributes to the polarizing activity of KRIT1 and CDH5 in the establishment and maintenance of correct endothelial cell polarity and vascular lumen. Required for the localization of phosphorylated PRKCZ, PARD3 and TIAM1 to the cell junction. Plays a role in the establishment of basal endothelial barrier fu…
MCL	Dark Cyan	14	CDK11B	Regulation of cellular component organization	0.0098	9606.ENSP00000464036	Cyclin-dependent kinase 11B; Plays multiple roles in cell cycle progression, cytokinesis and apoptosis. Involved in pre-mRNA splicing in a kinase activity-dependent manner. Isoform 7 may act as a negative regulator of normal cell cycle progression; Cyclin dependent kinases
MCL	Blue	13	GNB1	Regulation of cellular process	5.4e-05	9606.ENSP00000481878	Guanine nucleotide-binding protein G(I)/G(S)/G(T) subunit beta-1; Guanine nucleotide-binding proteins (G proteins) are involved as a modulator or transducer in various transmembrane signaling systems. The beta and gamma chains are required for the GTPase activity, for replacement of GDP by GTP, and for G protein- effector interaction
MCL	Blue	13	CCT8	Regulation of cellular process	5.4e-05	9606.ENSP00000286788	T-complex protein 1 subunit theta; Molecular chaperone; assists the folding of proteins upon ATP hydrolysis. As part of the BBS/CCT complex may play a role in the assembly of BBSome, a complex involved in ciliogenesis regulating transports vesicles to the cilia. Known to play a role, in vitro, in the folding of actin and tubulin; Belongs to the TCP-1 chaperonin family
MCL	Blue	13	ACLY	Regulation of cellular process	5.4e-05	9606.ENSP00000253792	ATP-citrate synthase; ATP-citrate synthase is the primary enzyme responsible for the synthesis of cytosolic acetyl-CoA in many tissues. Has a central role in de novo lipid synthesis. In nervous tissue it may be involved in the biosynthesis of acetylcholine; In the N-terminal section; belongs to the succinate/malate CoA ligase beta subunit family
MCL	Blue	13	CCT2	Regulation of cellular process	5.4e-05	9606.ENSP00000299300	T-complex protein 1 subunit beta; Molecular chaperone; assists the folding of proteins upon ATP hydrolysis. As part of the BBS/CCT complex may play a role in the assembly of BBSome, a complex involved in ciliogenesis regulating transports vesicles to the cilia. Known to play a role, in vitro, in the folding of actin and tubulin; Chaperonins
MCL	Blue	13	S100A7	Regulation of cellular process	5.4e-05	9606.ENSP00000357712	S100 calcium binding protein A7; EF-hand domain containing
MCL	Blue	13	CCT4	Regulation of cellular process	5.4e-05	9606.ENSP00000377958	T-complex protein 1 subunit delta; Molecular chaperone; assists the folding of proteins upon ATP hydrolysis. As part of the BBS/CCT complex may play a role in the assembly of BBSome, a complex involved in ciliogenesis regulating transports vesicles to the cilia. Known to play a role, in vitro, in the folding of actin and tubulin; Chaperonins
MCL	Blue	13	GNB4	Regulation of cellular process	5.4e-05	9606.ENSP00000232564	Guanine nucleotide-binding protein subunit beta-4; Guanine nucleotide-binding proteins (G proteins) are involved as a modulator or transducer in various transmembrane signaling systems. The beta and gamma chains are required for the GTPase activity, for replacement of GDP by GTP, and for G protein- effector interaction
MCL	Blue	13	GNB2	Regulation of cellular process	5.4e-05	9606.ENSP00000305260	Guanine nucleotide-binding protein G(I)/G(S)/G(T) subunit beta-2; Guanine nucleotide-binding proteins (G proteins) are involved as a modulator or transducer in various transmembrane signaling systems. The beta and gamma chains are required for the GTPase activity, for replacement of GDP by GTP, and for G protein- effector interaction
MCL	Blue	13	PRDX6	Regulation of cellular process	5.4e-05	9606.ENSP00000342026	Peroxiredoxin-6; Thiol-specific peroxidase that catalyzes the reduction of hydrogen peroxide and organic hydroperoxides to water and alcohols, respectively. Can reduce H(2)O(2) and short chain organic, fatty acid, and phospholipid hydroperoxides. Also has phospholipase activity, and can therefore either reduce the oxidized sn-2 fatty acyl grup of phospholipids (peroxidase activity) or hydrolyze t…
MCL	Blue	13	ARG1	Regulation of cellular process	5.4e-05	9606.ENSP00000349446	Arginase-1; Key element of the urea cycle converting L-arginine to urea and L-ornithine, which is further metabolized into metabolites proline and polyamides that drive collagen synthesis and bioenergetic pathways critical for cell proliferation, respectively; the urea cycle takes place primarily in the liver and, to a lesser extent, in the kidneys
MCL	Blue	13	CCT3	Regulation of cellular process	5.4e-05	9606.ENSP00000295688	T-complex protein 1 subunit gamma; Molecular chaperone; assists the folding of proteins upon ATP hydrolysis. As part of the BBS/CCT complex may play a role in the assembly of BBSome, a complex involved in ciliogenesis regulating transports vesicles to the cilia. Known to play a role, in vitro, in the folding of actin and tubulin; Chaperonins
MCL	Blue	13	GNB3	Regulation of cellular process	5.4e-05	9606.ENSP00000229264	Guanine nucleotide-binding protein G(I)/G(S)/G(T) subunit beta-3; Guanine nucleotide-binding proteins (G proteins) are involved as a modulator or transducer in various transmembrane signaling systems. The beta and gamma chains are required for the GTPase activity, for replacement of GDP by GTP, and for G protein- effector interaction
MCL	Blue	13	GSTP1	Regulation of cellular process	5.4e-05	9606.ENSP00000381607	Glutathione S-transferase P; Conjugation of reduced glutathione to a wide number of exogenous and endogenous hydrophobic electrophiles. Regulates negatively CDK5 activity via p25/p35 translocation to prevent neurodegeneration; Soluble glutathione S-transferases
MCL	Orchid	11	LDHA	Organonitrogen compound metabolic process	4.81e-24	9606.ENSP00000445175	Lactate dehydrogenase A; Belongs to the LDH/MDH superfamily. LDH family
MCL	Orchid	11	GLUD1	Organonitrogen compound metabolic process	4.81e-24	9606.ENSP00000277865	Glutamate dehydrogenase 1, mitochondrial; Mitochondrial glutamate dehydrogenase that converts L- glutamate into alpha-ketoglutarate. Plays a key role in glutamine anaplerosis by producing alpha-ketoglutarate, an important intermediate in the tricarboxylic acid cycle. May be involved in learning and memory reactions by increasing the turnover of the excitatory neurotransmitter glutamate (By simila…
MCL	Orchid	11	G6PD	Organonitrogen compound metabolic process	4.81e-24	9606.ENSP00000377192	Glucose-6-phosphate 1-dehydrogenase; Catalyzes the rate-limiting step of the oxidative pentose-phosphate pathway, which represents a route for the dissimilation of carbohydrates besides glycolysis. The main function of this enzyme is to provide reducing power (NADPH) and pentose phosphates for fatty acid and nucleic acid synthesis; Belongs to the glucose-6-phosphate dehydrogenase family
MCL	Orchid	11	CTSD	Organonitrogen compound metabolic process	4.81e-24	9606.ENSP00000236671	Cathepsin D; Acid protease active in intracellular protein breakdown. Plays a role in APP processing following cleavage and activation by ADAM30 which leads to APP degradation. Involved in the pathogenesis of several diseases such as breast cancer and possibly Alzheimer disease; Cathepsins
MCL	Orchid	11	TALDO1	Organonitrogen compound metabolic process	4.81e-24	9606.ENSP00000321259	Transaldolase; Transaldolase is important for the balance of metabolites in the pentose-phosphate pathway
MCL	Orchid	11	GOT1	Organonitrogen compound metabolic process	4.81e-24	9606.ENSP00000359539	Aspartate aminotransferase, cytoplasmic; Biosynthesis of L-glutamate from L-aspartate or L- cysteine. Important regulator of levels of glutamate, the major excitatory neurotransmitter of the vertebrate central nervous system. Acts as a scavenger of glutamate in brain neuroprotection. The aspartate aminotransferase activity is involved in hepatic glucose synthesis during development and in adipocy…
MCL	Orchid	11	PGAM1	Organonitrogen compound metabolic process	4.81e-24	9606.ENSP00000359991	Phosphoglycerate mutase 1; Interconversion of 3- and 2-phosphoglycerate with 2,3- bisphosphoglycerate as the primer of the reaction. Can also catalyze the reaction of EC 5.4.2.4 (synthase), but with a reduced activity
MCL	Orchid	11	MDH2	Organonitrogen compound metabolic process	4.81e-24	9606.ENSP00000327070	Malate dehydrogenase, mitochondrial; Malate dehydrogenase 2
MCL	Orchid	11	ALDOA	Organonitrogen compound metabolic process	4.81e-24	9606.ENSP00000378669	Fructose-bisphosphate aldolase A; Plays a key role in glycolysis and gluconeogenesis. In addition, may also function as scaffolding protein (By similarity); Belongs to the class I fructose-bisphosphate aldolase family
MCL	Orchid	11	GPI	Organonitrogen compound metabolic process	4.81e-24	9606.ENSP00000405573	Glucose-6-phosphate isomerase; Besides it's role as a glycolytic enzyme, mammalian GPI can function as a tumor-secreted cytokine and an angiogenic factor (AMF) that stimulates endothelial cell motility. GPI is also a neurotrophic factor (Neuroleukin) for spinal and sensory neurons
MCL	Orchid	11	TPI1	Organonitrogen compound metabolic process	4.81e-24	9606.ENSP00000229270	Triosephosphate isomerase 1; Belongs to the triosephosphate isomerase family
MCL	Violet	8	ACTBL2	Actin cytoskeleton organization	0.0181	9606.ENSP00000416706	Beta-actin-like protein 2; Actins are highly conserved proteins that are involved in various types of cell motility and are ubiquitously expressed in all eukaryotic cells
MCL	Violet	8	CFL1	Actin cytoskeleton organization	0.0181	9606.ENSP00000432660	Cofilin-1; Binds to F-actin and exhibits pH-sensitive F-actin depolymerizing activity. Regulates actin cytoskeleton dynamics. Important for normal progress through mitosis and normal cytokinesis. Plays a role in the regulation of cell morphology and cytoskeletal organization. Required for the up-regulation of atypical chemokine receptor ACKR2 from endosomal compartment to cell membrane, increasin…
MCL	Violet	8	WDR1	Actin cytoskeleton organization	0.0181	9606.ENSP00000427687	WD repeat-containing protein 1; Induces disassembly of actin filaments in conjunction with ADF/cofilin family proteins. Enhances cofilin-mediated actin severing (By similarity). Involved in cytokinesis. Involved in chemotactic cell migration by restricting lamellipodial membrane protrusions. Involved in myocardium sarcomere organization. Required for cardiomyocyte growth and maintenance (By simil…
MCL	Violet	8	PPIA	Actin cytoskeleton organization	0.0181	9606.ENSP00000419425	Peptidyl-prolyl cis-trans isomerase A; PPIases accelerate the folding of proteins. It catalyzes the cis-trans isomerization of proline imidic peptide bonds in oligopeptides; Belongs to the cyclophilin-type PPIase family. PPIase A subfamily
MCL	Violet	8	TMSB4X	Actin cytoskeleton organization	0.0181	9606.ENSP00000370010	Thymosin beta-4; Plays an important role in the organization of the cytoskeleton (By similarity). Binds to and sequesters actin monomers (G actin) and therefore inhibits actin polymerization
MCL	Violet	8	ACTA1	Actin cytoskeleton organization	0.0181	9606.ENSP00000355645	Actin, alpha skeletal muscle; Actins are highly conserved proteins that are involved in various types of cell motility and are ubiquitously expressed in all eukaryotic cells
MCL	Violet	8	ACTB	Actin cytoskeleton organization	0.0181	9606.ENSP00000349960	Actin, cytoplasmic 1; Actins are highly conserved proteins that are involved in various types of cell motility and are ubiquitously expressed in all eukaryotic cells
MCL	Violet	8	PFN1	Actin cytoskeleton organization	0.0181	9606.ENSP00000225655	Profilin-1; Binds to actin and affects the structure of the cytoskeleton. At high concentrations, profilin prevents the polymerization of actin, whereas it enhances it at low concentrations. By binding to PIP2, it inhibits the formation of IP3 and DG. Inhibits androgen receptor (AR) and HTT aggregation and binding of G-actin is essential for its inhibition of AR
MCL	Purple	6	PDIA6	Regulation of biological quality	8.14e-05	9606.ENSP00000385385	Protein disulfide-isomerase A6; May function as a chaperone that inhibits aggregation of misfolded proteins. Negatively regulates the unfolded protein response (UPR) through binding to UPR sensors such as ERN1, which in turn inactivates ERN1 signaling. May also regulate the UPR via the EIF2AK3 UPR sensor. Plays a role in platelet aggregation and activation by agonists such as convulxin, collagen …
MCL	Purple	6	HSPA9	Regulation of biological quality	8.14e-05	9606.ENSP00000297185	Stress-70 protein, mitochondrial; Chaperone protein which plays an important role in mitochondrial iron-sulfur cluster (ISC) biogenesis. Interacts with and stabilizes ISC cluster assembly proteins FXN, NFU1, NFS1 and ISCU. Regulates erythropoiesis via stabilization of ISC assembly. May play a role in the control of cell proliferation and cellular aging (By similarity); Belongs to the heat shock p…
MCL	Purple	6	HSPA5	Regulation of biological quality	8.14e-05	9606.ENSP00000324173	78 kDa glucose-regulated protein; Plays a role in facilitating the assembly of multimeric protein complexes inside the endoplasmic reticulum. Involved in the correct folding of proteins and degradation of misfolded proteins via its interaction with DNAJC10, probably to facilitate the release of DNAJC10 from its substrate (By similarity); Belongs to the heat shock protein 70 family
MCL	Purple	6	LGALS1	Regulation of biological quality	8.14e-05	9606.ENSP00000215909	Galectin-1; Lectin that binds beta-galactoside and a wide array of complex carbohydrates. Plays a role in regulating apoptosis, cell proliferation and cell differentiation. Inhibits CD45 protein phosphatase activity and therefore the dephosphorylation of Lyn kinase. Strong inducer of T-cell apoptosis; Endogenous ligands
MCL	Purple	6	PPIB	Regulation of biological quality	8.14e-05	9606.ENSP00000300026	Peptidyl-prolyl cis-trans isomerase B; PPIases accelerate the folding of proteins. It catalyzes the cis-trans isomerization of proline imidic peptide bonds in oligopeptides; Cyclophilin peptidylprolyl isomerases
MCL	Purple	6	HSPD1	Regulation of biological quality	8.14e-05	9606.ENSP00000373620	60 kDa heat shock protein, mitochondrial; Chaperonin implicated in mitochondrial protein import and macromolecular assembly. Together with Hsp10, facilitates the correct folding of imported proteins. May also prevent misfolding and promote the refolding and proper assembly of unfolded polypeptides generated under stress conditions in the mitochondrial matrix. The functional units of these chapero…
MCL	Pink	4	COPG1	Protein transport	3.66e-34	9606.ENSP00000325002	Coatomer subunit gamma-1; The coatomer is a cytosolic protein complex that binds to dilysine motifs and reversibly associates with Golgi non- clathrin-coated vesicles, which further mediate biosynthetic protein transport from the ER, via the Golgi up to the trans Golgi network. Coatomer complex is required for budding from Golgi membranes, and is essential for the retrograde Golgi-to-ER transport…
MCL	Pink	4	ARCN1	Protein transport	3.66e-34	9606.ENSP00000264028	Coatomer subunit delta; Component of the coatomer, a cytosolic protein complex that binds to dilysine motifs and reversibly associates with Golgi non-clathrin-coated vesicles, which further mediate biosynthetic protein transport from the ER, via the Golgi up to the trans Golgi network. The coatomer complex is required for budding from Golgi membranes, and is essential for the retrograde Golgi-to-…
MCL	Pink	4	COPB2	Protein transport	3.66e-34	9606.ENSP00000329419	Coatomer subunit beta; The coatomer is a cytosolic protein complex that binds to dilysine motifs and reversibly associates with Golgi non- clathrin-coated vesicles, which further mediate biosynthetic protein transport from the ER, via the Golgi up to the trans Golgi network. Coatomer complex is required for budding from Golgi membranes, and is essential for the retrograde Golgi-to-ER transport of…
MCL	Pink	4	RAB1B	Protein transport	3.66e-34	9606.ENSP00000310226	Ras-related protein Rab-1B; The small GTPases Rab are key regulators of intracellular membrane trafficking, from the formation of transport vesicles to their fusion with membranes. Rabs cycle between an inactive GDP-bound form and an active GTP-bound form that is able to recruit to membranes different set of downstream effectors directly responsible for vesicle formation, movement, tethering and …
MCL	Brown	3	HMGA1	Oncogene-induced cell senescence	0.0047	9606.ENSP00000399888	High mobility group protein HMG-I/HMG-Y; HMG-I/Y bind preferentially to the minor groove of A+T rich regions in double-stranded DNA. It is suggested that these proteins could function in nucleosome phasing and in the 3'-end processing of mRNA transcripts. They are also involved in the transcription regulation of genes containing, or in close proximity to A+T-rich regions; Canonical high mobility …
MCL	Brown	3	HIST1H1B	Oncogene-induced cell senescence	0.0047	9606.ENSP00000330074	Histone H1.5; Histone H1 protein binds to linker DNA between nucleosomes forming the macromolecular structure known as the chromatin fiber. Histones H1 are necessary for the condensation of nucleosome chains into higher-order structured fibers. Acts also as a regulator of individual gene transcription through chromatin remodeling, nucleosome spacing and DNA methylation (By similarity)
MCL	Brown	3	HMGA2	Oncogene-induced cell senescence	0.0047	9606.ENSP00000437621	High mobility group protein HMGI-C; Functions as a transcriptional regulator. Functions in cell cycle regulation through CCNA2. Plays an important role in chromosome condensation during the meiotic G2/M transition of spermatocytes. Plays a role in postnatal myogenesis, is involved in satellite cell activation (By similarity); Belongs to the HMGA family
MCL	Dark Golden Rod	2	HADHA	Fatty-acid beta oxydation	NA	9606.ENSP00000370023	Trifunctional enzyme subunit alpha, mitochondrial; Bifunctional subunit; In the central section; belongs to the 3-hydroxyacyl- CoA dehydrogenase family
MCL	Dark Golden Rod	2	HADHB	Fatty-acid beta oxydation	NA	9606.ENSP00000325136	hydroxyacyl-CoA dehydrogenase trifunctional multienzyme complex subunit beta
MCL	Olive	2	SEPT14	Cell division	NA	9606.ENSP00000373627	Septin-14; Filament-forming cytoskeletal GTPase (By similarity). May play a role in cytokinesis (Potential); Septins
MCL	Olive	2	SEPT7	Cell division	NA	9606.ENSP00000381992	Septin-7; Filament-forming cytoskeletal GTPase. Required for normal organization of the actin cytoskeleton. Required for normal progress through mitosis. Involved in cytokinesis. Required for normal association of CENPE with the kinetochore. Plays a role in ciliogenesis and collective cell movements. Forms a filamentous structure with SEPT12, SEPT6, SEPT2 and probably SEPT4 at the sperm annulus w…
MCL	Yellow	2	C11orf84	NA	NA	9606.ENSP00000294244	SPIN1-docking protein; Negatively regulates the transcriptional activator activity of SPIN1 via inhibition of its histone methyl-binding ability. Represses the expression of a number of SPIN1-regulated genes and the SPIN1-mediated activation of the Wnt signaling pathway. Can also inhibit the histone methyl-binding abilities of SPIN2A, SPIN2B, SPIN3 and SPIN4
MCL	Yellow	2	SPIN1	NA	NA	9606.ENSP00000365019	Spindlin-1; Chromatin reader that specifically recognizes and binds histone H3 both trimethylated at 'Lys-4' and asymmetrically dimethylated at 'Arg-8' (H3K4me3 and H3R8me2a) and acts as an activator of Wnt signaling pathway downstream of PRMT2. In case of cancer, promotes cell cancer proliferation via activation of the Wnt signaling pathway. Overexpression induces metaphase arrest and chromosoma…
MCL	Light Green	2	CSNK2B	Regulation of signal transduction by p53 class mediator	0.00064	9606.ENSP00000365042	Casein kinase II subunit beta; Participates in Wnt signaling (By similarity). Plays a complex role in regulating the basal catalytic activity of the alpha subunit; Belongs to the casein kinase 2 subunit beta family
MCL	Light Green	2	CSNK2A1	Regulation of signal transduction by p53 class mediator	0.00064	9606.ENSP00000217244	Casein kinase II subunit alpha; Catalytic subunit of a constitutively active serine/threonine-protein kinase complex that phosphorylates a large number of substrates containing acidic residues C-terminal to the phosphorylated serine or threonine. Regulates numerous cellular processes, such as cell cycle progression, apoptosis and transcription, as well as viral infection. May act as a regulatory …
