# Supplementary material for: The H3.3K27M oncohistone affects replication stress outcome and provokes genomic instability in pediatric glioma
Source: PLoS Genet. 2021 Nov 9;17(11):e1009868. doi: 10.1371/journal.pgen.1009868 (PMC8604337; doi:10.1371/journal.pgen.1009868)
Supplement: S4 Table — Related to Fig 2C and 2D. (XLSX) [file pgen.1009868.s007.xlsx]

## Sheet: Figure 2C-D_Table S4
Figure 2C-D_Table S4_Network map and clustering of enriched and specific interactors to FLAG-H3.3K27M
#clustering method	cluster color	gene count	protein name	Cluster name	FDR	protein identifier	protein description
MCL	Orange	30	NAP1L1	Chromosome organisation	3.49E-23	9606.ENSP00000477538	Nucleosome assembly protein 1-like 1; May be involved in modulating chromatin formation and contribute to regulation of cell proliferation; Belongs to the nucleosome assembly protein (NAP) family
MCL	Orange	30	H2AFJ	Chromosome organisation	3.49E-23	9606.ENSP00000438553	Histone H2A.J; Core component of nucleosome. Nucleosomes wrap and compact DNA into chromatin, limiting DNA accessibility to the cellular machineries which require DNA as a template. Histones thereby play a central role in transcription regulation, DNA repair, DNA replication and chromosomal stability. DNA accessibility is regulated via a complex set of post-translational modifications of histones…
MCL	Orange	30	HIST1H2AC	Chromosome organisation	3.49E-23	9606.ENSP00000367022	Histone H2A type 1-C; Core component of nucleosome. Nucleosomes wrap and compact DNA into chromatin, limiting DNA accessibility to the cellular machineries which require DNA as a template. Histones thereby play a central role in transcription regulation, DNA repair, DNA replication and chromosomal stability. DNA accessibility is regulated via a complex set of post-translational modifications of h…
MCL	Orange	30	HIST1H2AD	Chromosome organisation	3.49E-23	9606.ENSP00000341094	Histone H2A type 1-D; Core component of nucleosome. Nucleosomes wrap and compact DNA into chromatin, limiting DNA accessibility to the cellular machineries which require DNA as a template. Histones thereby play a central role in transcription regulation, DNA repair, DNA replication and chromosomal stability. DNA accessibility is regulated via a complex set of post-translational modifications of h…
MCL	Orange	30	HIST1H2AI	Chromosome organisation	3.49E-23	9606.ENSP00000351589	Histone cluster 1 H2A family member i; Core component of nucleosome. Nucleosomes wrap and compact DNA into chromatin, limiting DNA accessibility to the cellular machineries which require DNA as a template. Histones thereby play a central role in transcription regulation, DNA repair, DNA replication and chromosomal stability. DNA accessibility is regulated via a complex set of post-translational m…
MCL	Orange	30	HIST2H2BE	Chromosome organisation	3.49E-23	9606.ENSP00000358151	Histone H2B type 2-E; Core component of nucleosome. Nucleosomes wrap and compact DNA into chromatin, limiting DNA accessibility to the cellular machineries which require DNA as a template. Histones thereby play a central role in transcription regulation, DNA repair, DNA replication and chromosomal stability. DNA accessibility is regulated via a complex set of post-translational modifications of h…
MCL	Orange	30	HIST2H2AB	Chromosome organisation	3.49E-23	9606.ENSP00000332790	Histone H2A type 2-B; Core component of nucleosome. Nucleosomes wrap and compact DNA into chromatin, limiting DNA accessibility to the cellular machineries which require DNA as a template. Histones thereby play a central role in transcription regulation, DNA repair, DNA replication and chromosomal stability. DNA accessibility is regulated via a complex set of post-translational modifications of h…
MCL	Orange	30	UBE2N	Chromosome organisation	3.49E-23	9606.ENSP00000316176	Ubiquitin-conjugating enzyme E2 N; The UBE2V1-UBE2N and UBE2V2-UBE2N heterodimers catalyze the synthesis of non-canonical 'Lys-63'-linked polyubiquitin chains. This type of polyubiquitination does not lead to protein degradation by the proteasome. Mediates transcriptional activation of target genes. Plays a role in the control of progress through the cell cycle and differentiation. Plays a role i…
MCL	Orange	30	HIST1H2BJ	Chromosome organisation	3.49E-23	9606.ENSP00000476136	Histone H2B type 1-J; Core component of nucleosome. Nucleosomes wrap and compact DNA into chromatin, limiting DNA accessibility to the cellular machineries which require DNA as a template. Histones thereby play a central role in transcription regulation, DNA repair, DNA replication and chromosomal stability. DNA accessibility is regulated via a complex set of post-translational modifications of h…
MCL	Orange	30	HIST1H2AJ	Chromosome organisation	3.49E-23	9606.ENSP00000328484	Histone H2A type 1-J; Core component of nucleosome. Nucleosomes wrap and compact DNA into chromatin, limiting DNA accessibility to the cellular machineries which require DNA as a template. Histones thereby play a central role in transcription regulation, DNA repair, DNA replication and chromosomal stability. DNA accessibility is regulated via a complex set of post-translational modifications of h…
MCL	Orange	30	HIST1H2AH	Chromosome organisation	3.49E-23	9606.ENSP00000366679	Histone H2A type 1-H; Core component of nucleosome. Nucleosomes wrap and compact DNA into chromatin, limiting DNA accessibility to the cellular machineries which require DNA as a template. Histones thereby play a central role in transcription regulation, DNA repair, DNA replication and chromosomal stability. DNA accessibility is regulated via a complex set of post-translational modifications of h…
MCL	Orange	30	HIST1H2BN	Chromosome organisation	3.49E-23	9606.ENSP00000483903	Histone H2B type 1-N; Core component of nucleosome. Nucleosomes wrap and compact DNA into chromatin, limiting DNA accessibility to the cellular machineries which require DNA as a template. Histones thereby play a central role in transcription regulation, DNA repair, DNA replication and chromosomal stability. DNA accessibility is regulated via a complex set of post-translational modifications of h…
MCL	Orange	30	HIST1H2BM	Chromosome organisation	3.49E-23	9606.ENSP00000477907	Histone H2B type 1-M; Core component of nucleosome. Nucleosomes wrap and compact DNA into chromatin, limiting DNA accessibility to the cellular machineries which require DNA as a template. Histones thereby play a central role in transcription regulation, DNA repair, DNA replication and chromosomal stability. DNA accessibility is regulated via a complex set of post-translational modifications of h…
MCL	Orange	30	NPM1	Chromosome organisation	3.49E-23	9606.ENSP00000296930	Nucleophosmin; Involved in diverse cellular processes such as ribosome biogenesis, centrosome duplication, protein chaperoning, histone assembly, cell proliferation, and regulation of tumor suppressors p53/TP53 and ARF. Binds ribosome presumably to drive ribosome nuclear export. Associated with nucleolar ribonucleoprotein structures and bind single-stranded nucleic acids. Acts as a chaperonin for…
MCL	Orange	30	HIST1H2BH	Chromosome organisation	3.49E-23	9606.ENSP00000479169	Histone H2B type 1-H; Core component of nucleosome. Nucleosomes wrap and compact DNA into chromatin, limiting DNA accessibility to the cellular machineries which require DNA as a template. Histones thereby play a central role in transcription regulation, DNA repair, DNA replication and chromosomal stability. DNA accessibility is regulated via a complex set of post-translational modifications of h…
MCL	Orange	30	HIST1H2BB	Chromosome organisation	3.49E-23	9606.ENSP00000482674	Histone H2B type 1-B; Core component of nucleosome. Nucleosomes wrap and compact DNA into chromatin, limiting DNA accessibility to the cellular machineries which require DNA as a template. Histones thereby play a central role in transcription regulation, DNA repair, DNA replication and chromosomal stability. DNA accessibility is regulated via a complex set of post-translational modifications of h…
MCL	Orange	30	HIST1H2BL	Chromosome organisation	3.49E-23	9606.ENSP00000366618	Histone H2B type 1-L; Core component of nucleosome. Nucleosomes wrap and compact DNA into chromatin, limiting DNA accessibility to the cellular machineries which require DNA as a template. Histones thereby play a central role in transcription regulation, DNA repair, DNA replication and chromosomal stability. DNA accessibility is regulated via a complex set of post-translational modifications of h…
MCL	Orange	30	HIST1H2BD	Chromosome organisation	3.49E-23	9606.ENSP00000289316	Histone H2B type 1-D; Core component of nucleosome. Nucleosomes wrap and compact DNA into chromatin, limiting DNA accessibility to the cellular machineries which require DNA as a template. Histones thereby play a central role in transcription regulation, DNA repair, DNA replication and chromosomal stability. DNA accessibility is regulated via a complex set of post-translational modifications of h…
MCL	Orange	30	HIST2H2AA	Chromosome organisation	3.49E-23	9606.ENSP00000358155	Histone cluster 2 H2A family member a4; Core component of nucleosome. Nucleosomes wrap and compact DNA into chromatin, limiting DNA accessibility to the cellular machineries which require DNA as a template. Histones thereby play a central role in transcription regulation, DNA repair, DNA replication and chromosomal stability. DNA accessibility is regulated via a complex set of post-translational …
MCL	Orange	30	RBBP7	Chromosome organisation	3.49E-23	9606.ENSP00000369424	Histone-binding protein RBBP7; Core histone-binding subunit that may target chromatin remodeling factors, histone acetyltransferases and histone deacetylases to their histone substrates in a manner that is regulated by nucleosomal DNA. Component of several complexes which regulate chromatin metabolism. These include the type B histone acetyltransferase (HAT) complex, which is required for chromat…
MCL	Orange	30	HIST2H2BF	Chromosome organisation	3.49E-23	9606.ENSP00000445831	Histone H2B type 2-F; Core component of nucleosome. Nucleosomes wrap and compact DNA into chromatin, limiting DNA accessibility to the cellular machineries which require DNA as a template. Histones thereby play a central role in transcription regulation, DNA repair, DNA replication and chromosomal stability. DNA accessibility is regulated via a complex set of post-translational modifications of h…
MCL	Orange	30	RBBP4	Chromosome organisation	3.49E-23	9606.ENSP00000362592	Histone-binding protein RBBP4; Core histone-binding subunit that may target chromatin assembly factors, chromatin remodeling factors and histone deacetylases to their histone substrates in a manner that is regulated by nucleosomal DNA. Component of several complexes which regulate chromatin metabolism. These include the chromatin assembly factor 1 (CAF-1) complex, which is required for chromatin …
MCL	Orange	30	RAN	Chromosome organisation	3.49E-23	9606.ENSP00000446215	GTP-binding nuclear protein Ran; GTPase involved in nucleocytoplasmic transport, participating both to the import and the export from the nucleus of proteins and RNAs. Switches between a cytoplasmic GDP- and a nuclear GTP-bound state by nucleotide exchange and GTP hydrolysis. Nuclear import receptors such as importin beta bind their substrates only in the absence of GTP-bound RAN and release them…
MCL	Orange	30	HIST3H2A	Chromosome organisation	3.49E-23	9606.ENSP00000355656	Histone H2A type 3; Core component of nucleosome. Nucleosomes wrap and compact DNA into chromatin, limiting DNA accessibility to the cellular machineries which require DNA as a template. Histones thereby play a central role in transcription regulation, DNA repair, DNA replication and chromosomal stability. DNA accessibility is regulated via a complex set of post-translational modifications of his…
MCL	Orange	30	PRMT5	Chromosome organisation	3.49E-23	9606.ENSP00000319169	Protein arginine N-methyltransferase 5; Arginine methyltransferase that can both catalyze the formation of omega-N monomethylarginine (MMA) and symmetrical dimethylarginine (sDMA), with a preference for the formation of MMA. Specifically mediates the symmetrical dimethylation of arginine residues in the small nuclear ribonucleoproteins Sm D1 (SNRPD1) and Sm D3 (SNRPD3); such methylation being req…
MCL	Orange	30	HIST1H2BO	Chromosome organisation	3.49E-23	9606.ENSP00000477527	Histone H2B type 1-O; Core component of nucleosome. Nucleosomes wrap and compact DNA into chromatin, limiting DNA accessibility to the cellular machineries which require DNA as a template. Histones thereby play a central role in transcription regulation, DNA repair, DNA replication and chromosomal stability. DNA accessibility is regulated via a complex set of post-translational modifications of h…
MCL	Orange	30	HIST1H2AE	Chromosome organisation	3.49E-23	9606.ENSP00000303373	Histone cluster 1 H2A family member e; Core component of nucleosome. Nucleosomes wrap and compact DNA into chromatin, limiting DNA accessibility to the cellular machineries which require DNA as a template. Histones thereby play a central role in transcription regulation, DNA repair, DNA replication and chromosomal stability. DNA accessibility is regulated via a complex set of post-translational m…
MCL	Orange	30	HIST2H2AC	Chromosome organisation	3.49E-23	9606.ENSP00000332194	Histone H2A type 2-C; Core component of nucleosome. Nucleosomes wrap and compact DNA into chromatin, limiting DNA accessibility to the cellular machineries which require DNA as a template. Histones thereby play a central role in transcription regulation, DNA repair, DNA replication and chromosomal stability. DNA accessibility is regulated via a complex set of post-translational modifications of h…
MCL	Orange	30	COPS4	Chromosome organisation	3.49E-23	9606.ENSP00000264389	COP9 signalosome complex subunit 4; Component of the COP9 signalosome complex (CSN), a complex involved in various cellular and developmental processes. The CSN complex is an essential regulator of the ubiquitin (Ubl) conjugation pathway by mediating the deneddylation of the cullin subunits of SCF-type E3 ligase complexes, leading to decrease the Ubl ligase activity of SCF-type complexes such as …
MCL	Orange	30	H2AFY	Chromosome organisation	3.49E-23	9606.ENSP00000423563	Core histone macro-H2A.1; Variant histone H2A which replaces conventional H2A in a subset of nucleosomes where it represses transcription. Nucleosomes wrap and compact DNA into chromatin, limiting DNA accessibility to the cellular machineries which require DNA as a template. Histones thereby play a central role in transcription regulation, DNA repair, DNA replication and chromosomal stability. DN…
MCL	Green	24	HNRNPA3	mRNA splicing, via spliceosome	3.01E-12	9606.ENSP00000376309	Heterogeneous nuclear ribonucleoprotein A3; Plays a role in cytoplasmic trafficking of RNA. Binds to the cis-acting response element, A2RE. May be involved in pre-mRNA splicing; RNA binding motif containing
MCL	Green	24	STRAP	mRNA splicing, via spliceosome	3.01E-12	9606.ENSP00000392270	Serine-threonine kinase receptor-associated protein; The SMN complex plays a catalyst role in the assembly of small nuclear ribonucleoproteins (snRNPs), the building blocks of the spliceosome. Thereby, plays an important role in the splicing of cellular pre-mRNAs. Most spliceosomal snRNPs contain a common set of Sm proteins SNRPB, SNRPD1, SNRPD2, SNRPD3, SNRPE, SNRPF and SNRPG that assemble in a …
MCL	Green	24	SYNCRIP	mRNA splicing, via spliceosome	3.01E-12	9606.ENSP00000358635	Heterogeneous nuclear ribonucleoprotein Q; Heterogenous nuclear ribonucleoprotein (hnRNP) implicated in mRNA processing mechanisms. Component of the CRD- mediated complex that promotes MYC mRNA stability. Isoform 1, isoform 2 and isoform 3 are associated in vitro with pre-mRNA, splicing intermediates and mature mRNA protein complexes. Isoform 1 binds to apoB mRNA AU-rich sequences. Isoform 1 is p…
MCL	Green	24	TAB2	mRNA splicing, via spliceosome	3.01E-12	9606.ENSP00000356426	TGF-beta-activated kinase 1 and MAP3K7-binding protein 2; Adapter linking MAP3K7/TAK1 and TRAF6. Promotes MAP3K7 activation in the IL1 signaling pathway. The binding of 'Lys-63'- linked polyubiquitin chains to TAB2 promotes autophosphorylation of MAP3K7 at 'Thr-187'. Involved in heart development; Zinc fingers RANBP2-type
MCL	Green	24	HNRNPA0	mRNA splicing, via spliceosome	3.01E-12	9606.ENSP00000316042	Heterogeneous nuclear ribonucleoprotein A0; mRNA-binding component of ribonucleosomes. Specifically binds AU-rich element (ARE)-containing mRNAs. Involved in post- transcriptional regulation of cytokines mRNAs
MCL	Green	24	HNRNPD	mRNA splicing, via spliceosome	3.01E-12	9606.ENSP00000313199	Heterogeneous nuclear ribonucleoprotein D0; Binds with high affinity to RNA molecules that contain AU-rich elements (AREs) found within the 3'-UTR of many proto- oncogenes and cytokine mRNAs. Also binds to double- and single- stranded DNA sequences in a specific manner and functions a transcription factor. Each of the RNA-binding domains specifically can bind solely to a single-stranded non-monot…
MCL	Green	24	TAF15	mRNA splicing, via spliceosome	3.01E-12	9606.ENSP00000474096	TATA-binding protein-associated factor 2N; RNA and ssDNA-binding protein that may play specific roles during transcription initiation at distinct promoters. Can enter the preinitiation complex together with the RNA polymerase II (Pol II)
MCL	Green	24	HNRNPL	mRNA splicing, via spliceosome	3.01E-12	9606.ENSP00000221419	Heterogeneous nuclear ribonucleoprotein L; Splicing factor binding to exonic or intronic sites and acting as either an activator or repressor of exon inclusion. Exhibits a binding preference for CA-rich elements. Component of the heterogeneous nuclear ribonucleoprotein (hnRNP) complexes and associated with most nascent transcripts. Associates, together with APEX1, to the negative calcium responsi…
MCL	Green	24	SRSF1	mRNA splicing, via spliceosome	3.01E-12	9606.ENSP00000258962	Serine/arginine-rich splicing factor 1; Plays a role in preventing exon skipping, ensuring the accuracy of splicing and regulating alternative splicing. Interacts with other spliceosomal components, via the RS domains, to form a bridge between the 5'- and 3'-splice site binding components, U1 snRNP and U2AF. Can stimulate binding of U1 snRNP to a 5'-splice site-containing pre-mRNA. Binds to purin…
MCL	Green	24	HNRNPA1	mRNA splicing, via spliceosome	3.01E-12	9606.ENSP00000341826	Heterogeneous nuclear ribonucleoprotein A1; Involved in the packaging of pre-mRNA into hnRNP particles, transport of poly(A) mRNA from the nucleus to the cytoplasm and may modulate splice site selection. May bind to specific miRNA hairpins; RNA binding motif containing
MCL	Green	24	HNRNPA2B1	mRNA splicing, via spliceosome	3.01E-12	9606.ENSP00000346694	Heterogeneous nuclear ribonucleoproteins A2/B1; Heterogeneous nuclear ribonucleoprotein (hnRNP) that associates with nascent pre-mRNAs, packaging them into hnRNP particles. The hnRNP particle arrangement on nascent hnRNA is non- random and sequence-dependent and serves to condense and stabilize the transcripts and minimize tangling and knotting. Packaging plays a role in various processes such as…
MCL	Green	24	HNRNPUL1	mRNA splicing, via spliceosome	3.01E-12	9606.ENSP00000375863	Heterogeneous nuclear ribonucleoprotein U-like protein 1; Acts as a basic transcriptional regulator. Represses basic transcription driven by several virus and cellular promoters. When associated with BRD7, activates transcription of glucocorticoid-responsive promoter in the absence of ligand- stimulation. Plays also a role in mRNA processing and transport. Binds avidly to poly(G) and poly(C) RNA …
MCL	Green	24	SNRPE	mRNA splicing, via spliceosome	3.01E-12	9606.ENSP00000400591	Small nuclear ribonucleoprotein E; Core component of the spliceosomal U1, U2, U4 and U5 small nuclear ribonucleoproteins (snRNPs), the building blocks of the spliceosome. Thereby, plays an important role in the splicing of cellular pre-mRNAs. Most spliceosomal snRNPs contain a common set of Sm proteins SNRPB, SNRPD1, SNRPD2, SNRPD3, SNRPE, SNRPF and SNRPG that assemble in a heptameric protein rin…
MCL	Green	24	DDX5	mRNA splicing, via spliceosome	3.01E-12	9606.ENSP00000225792	Probable ATP-dependent RNA helicase DDX5; Involved in the alternative regulation of pre-mRNA splicing; its RNA helicase activity is necessary for increasing tau exon 10 inclusion and occurs in a RBM4-dependent manner. Binds to the tau pre-mRNA in the stem-loop region downstream of exon 10. The rate of ATP hydrolysis is highly stimulated by single-stranded RNA. Involved in transcriptional regulati…
MCL	Green	24	HNRNPR	mRNA splicing, via spliceosome	3.01E-12	9606.ENSP00000363745	Heterogeneous nuclear ribonucleoprotein R; Component of ribonucleosomes, which are complexes of at least 20 other different heterogenious nuclear ribonucleoproteins (hnRNP). hnRNP play an important role in processing of precursor mRNA in the nucleus; RNA binding motif containing
MCL	Green	24	HNRNPU	mRNA splicing, via spliceosome	3.01E-12	9606.ENSP00000283179	Heterogeneous nuclear ribonucleoprotein U; DNA- and RNA-binding protein involved in several cellular processes such as nuclear chromatin organization, telomere-length regulation, transcription, mRNA alternative splicing and stability, Xist-mediated transcriptional silencing and mitotic cell progression. Plays a role in the regulation of interphase large-scale gene-rich chromatin organization thro…
MCL	Green	24	FUS	mRNA splicing, via spliceosome	3.01E-12	9606.ENSP00000254108	RNA-binding protein FUS; Binds both single-stranded and double-stranded DNA and promotes ATP-independent annealing of complementary single- stranded DNAs and D-loop formation in superhelical double-stranded DNA. May play a role in maintenance of genomic integrity; Belongs to the RRM TET family
MCL	Green	24	PPIL4	mRNA splicing, via spliceosome	3.01E-12	9606.ENSP00000253329	Peptidyl-prolyl cis-trans isomerase-like 4; PPIases accelerate the folding of proteins. It catalyzes the cis-trans isomerization of proline imidic peptide bonds in oligopeptides (By similarity); Belongs to the cyclophilin-type PPIase family. PPIL4 subfamily
MCL	Green	24	SNRPD3	mRNA splicing, via spliceosome	3.01E-12	9606.ENSP00000215829	Small nuclear ribonucleoprotein Sm D3; Core component of the spliceosomal U1, U2, U4 and U5 small nuclear ribonucleoproteins (snRNPs), the building blocks of the spliceosome. Thereby, plays an important role in the splicing of cellular pre-mRNAs. Most spliceosomal snRNPs contain a common set of Sm proteins SNRPB, SNRPD1, SNRPD2, SNRPD3, SNRPE, SNRPF and SNRPG that assemble in a heptameric protein…
MCL	Green	24	HNRNPAB	mRNA splicing, via spliceosome	3.01E-12	9606.ENSP00000351108	Heterogeneous nuclear ribonucleoprotein A/B; Binds single-stranded RNA. Has a high affinity for G- rich and U-rich regions of hnRNA. Also binds to APOB mRNA transcripts around the RNA editing site; RNA binding motif containing
MCL	Green	24	SNRPN	mRNA splicing, via spliceosome	3.01E-12	9606.ENSP00000382972	Small nuclear ribonucleoprotein-associated protein N; May be involved in tissue-specific alternative RNA processing events; Sm spliceosomal proteins
MCL	Green	24	MFAP1	mRNA splicing, via spliceosome	3.01E-12	9606.ENSP00000267812	Microfibrillar-associated protein 1; May be required for pre-mRNA splicing; Spliceosomal B complex
MCL	Green	24	ILF3	mRNA splicing, via spliceosome	3.01E-12	9606.ENSP00000404121	Interleukin enhancer-binding factor 3; RNA-binding protein that plays an essential role in the biogenesis of circular RNAs (circRNAs) which are produced by back- splicing circularization of pre-mRNAs. Within the nucleus, promotes circRNAs processing by stabilizing the regulatory elements residing in the flanking introns of the circularized exons. Plays thereby a role in the back-splicing of a sub…
MCL	Green	24	ALYREF	mRNA splicing, via spliceosome	3.01E-12	9606.ENSP00000421592	THO complex subunit 4; Export adapter involved in nuclear export of spliced and unspliced mRNA. Binds mRNA which is thought to be transferred to the NXF1-NXT1 heterodimer for export (TAP/NFX1 pathway). Component of the TREX complex which is thought to couple mRNA transcription, processing and nuclear export, and specifically associates with spliced mRNA and not with unspliced pre-mRNA. TREX is re…
MCL	Light green	18	RPSA	Translation	8.82E-06	9606.ENSP00000346067	40S ribosomal protein SA; Required for the assembly and/or stability of the 40S ribosomal subunit. Required for the processing of the 20S rRNA- precursor to mature 18S rRNA in a late step of the maturation of 40S ribosomal subunits. Also functions as a cell surface receptor for laminin. Plays a role in cell adhesion to the basement membrane and in the consequent activation of signaling transducti…
MCL	Light green	18	EIF4B	Translation	2.80E-08	9606.ENSP00000388806	Eukaryotic translation initiation factor 4B; Required for the binding of mRNA to ribosomes. Functions in close association with EIF4-F and EIF4-A. Binds near the 5'- terminal cap of mRNA in presence of EIF-4F and ATP. Promotes the ATPase activity and the ATP-dependent RNA unwinding activity of both EIF4-A and EIF4-F
MCL	Light green	18	ABCF1	Translation	2.80E-08	9606.ENSP00000313603	ATP-binding cassette sub-family F member 1; Isoform 2 is required for efficient Cap- and IRES- mediated mRNA translation initiation. Isoform 2 is not involved in the ribosome biogenesis; ATP binding cassette subfamily F
MCL	Light green	18	EIF3L	Translation	2.80E-08	9606.ENSP00000485663	Eukaryotic translation initiation factor 3 subunit L; Component of the eukaryotic translation initiation factor 3 (eIF-3) complex, which is required for several steps in the initiation of protein synthesis. The eIF-3 complex associates with the 40S ribosome and facilitates the recruitment of eIF-1, eIF-1A, eIF-2:GTP:methionyl-tRNAi and eIF-5 to form the 43S pre- initiation complex (43S PIC). The …
MCL	Light green	18	EIF5	Translation	2.80E-08	9606.ENSP00000216554	Eukaryotic translation initiation factor 5; Catalyzes the hydrolysis of GTP bound to the 40S ribosomal initiation complex (40S.mRNA.Met-tRNA[F].eIF-2.GTP) with the subsequent joining of a 60S ribosomal subunit resulting in the release of eIF-2 and the guanine nucleotide. The subsequent joining of a 60S ribosomal subunit results in the formation of a functional 80S initiation complex (80S.mRNA.Met…
MCL	Light green	18	NCL	Translation	2.80E-08	9606.ENSP00000318195	Nucleolin; Nucleolin is the major nucleolar protein of growing eukaryotic cells. It is found associated with intranucleolar chromatin and pre-ribosomal particles. It induces chromatin decondensation by binding to histone H1. It is thought to play a role in pre-rRNA transcription and ribosome assembly. May play a role in the process of transcriptional elongation. Binds RNA oligonucleotides with 5'…
MCL	Light green	18	FBL	Translation	2.80E-08	9606.ENSP00000221801	rRNA 2'-O-methyltransferase fibrillarin; S-adenosyl-L-methionine-dependent methyltransferase that has the ability to methylate both RNAs and proteins. Involved in pre-rRNA processing by catalyzing the site-specific 2'-hydroxyl methylation of ribose moieties in pre-ribosomal RNA. Site specificity is provided by a guide RNA that base pairs with the substrate. Methylation occurs at a characteristic …
MCL	Light green	18	EIF5A	Translation	2.80E-08	9606.ENSP00000336702	Eukaryotic translation initiation factor 5A-1; mRNA-binding protein involved in translation elongation. Has an important function at the level of mRNA turnover, probably acting downstream of decapping. Involved in actin dynamics and cell cycle progression, mRNA decay and probably in a pathway involved in stress response and maintenance of cell wall integrity. With syntenin SDCBP, functions as a r…
MCL	Light green	18	PABPC1	Translation	2.80E-08	9606.ENSP00000313007	Polyadenylate-binding protein 1; Binds the poly(A) tail of mRNA, including that of its own transcript. May be involved in cytoplasmic regulatory processes of mRNA metabolism such as pre-mRNA splicing. Its function in translational initiation regulation can either be enhanced by PAIP1 or repressed by PAIP2. Can probably bind to cytoplasmic RNA sequences other than poly(A) in vivo. Involved in tran…
MCL	Light green	18	EIF2S3	Translation	2.80E-08	9606.ENSP00000253039	Eukaryotic translation initiation factor 2 subunit 3; As a subunit of eukaryotic initiation factor 2 (eIF2), involved in the early steps of protein synthesis. In the presence of GTP, eIF2 forms a ternary complex with initiator tRNA Met-tRNAi and then recruits the 40S ribosomal complex, a step that determines the rate of protein translation. This step is followed by mRNA binding to form the 43S pr…
MCL	Light green	18	EEF1A1	Translation	2.80E-08	9606.ENSP00000339063	Elongation factor 1-alpha 1; This protein promotes the GTP-dependent binding of aminoacyl-tRNA to the A-site of ribosomes during protein biosynthesis. With PARP1 and TXK, forms a complex that acts as a T helper 1 (Th1) cell-specific transcription factor and binds the promoter of IFN-gamma to directly regulate its transcription, and is thus involved importantly in Th1 cytokine production; Belongs …
MCL	Light green	18	BRIX1	Translation	2.80E-08	9606.ENSP00000338862	Ribosome biogenesis protein BRX1 homolog; Required for biogenesis of the 60S ribosomal subunit
MCL	Light green	18	RPS7	Translation	2.80E-08	9606.ENSP00000339095	40S ribosomal protein S7; Required for rRNA maturation; Belongs to the eukaryotic ribosomal protein eS7 family
MCL	Light green	18	RPL10L	Translation	2.80E-08	9606.ENSP00000298283	60S ribosomal protein L10-like; May play a role in compensating for the inactivated X- linked gene during spermatogenesis; L ribosomal proteins
MCL	Light green	18	EEF2	Translation	2.80E-08	9606.ENSP00000307940	Elongation factor 2; Catalyzes the GTP-dependent ribosomal translocation step during translation elongation. During this step, the ribosome changes from the pre-translocational (PRE) to the post- translocational (POST) state as the newly formed A-site-bound peptidyl-tRNA and P-site-bound deacylated tRNA move to the P and E sites, respectively. Catalyzes the coordinated movement of the two tRNA mo…
MCL	Light green	18	S100A11	Translation	2.80E-08	9606.ENSP00000271638	Protein S100-A11; Facilitates the differentiation and the cornification of keratinocytes; Belongs to the S-100 family
MCL	Light green	18	EIF4A2	Translation	2.80E-08	9606.ENSP00000326381	Eukaryotic initiation factor 4A-II; ATP-dependent RNA helicase which is a subunit of the eIF4F complex involved in cap recognition and is required for mRNA binding to ribosome. In the current model of translation initiation, eIF4A unwinds RNA secondary structures in the 5'-UTR of mRNAs which is necessary to allow efficient binding of the small ribosomal subunit, and subsequent scanning for the in…
MCL	Light green	18	GNB2L1	Translation	2.80E-08	9606.ENSP00000426909	Receptor of activated protein C kinase 1; (Microbial infection) Contributes to the cap-independent internal ribosome entry site (IRES)-mediated translation by some RNA viruses; Belongs to the WD repeat G protein beta family. Ribosomal protein RACK1 subfamily
MCL	Dark Green	12	ASF1B	DNA replication / G1-S transition of mitotic cell cycle	1.29E-08	9606.ENSP00000263382	Histone chaperone ASF1B; Histone chaperone that facilitates histone deposition and histone exchange and removal during nucleosome assembly and disassembly. Cooperates with chromatin assembly factor 1 (CAF-1) to promote replication-dependent chromatin assembly. Does not participate in replication-independent nucleosome deposition which is mediated by ASF1A and HIRA. Required for spermatogenesis; B…
MCL	Dark Green	12	PCNA	DNA replication / G1-S transition of mitotic cell cycle	1.29E-08	9606.ENSP00000368458	Proliferating cell nuclear antigen; Auxiliary protein of DNA polymerase delta and is involved in the control of eukaryotic DNA replication by increasing the polymerase's processibility during elongation of the leading strand. Induces a robust stimulatory effect on the 3'- 5' exonuclease and 3'-phosphodiesterase, but not apurinic- apyrimidinic (AP) endonuclease, APEX2 activities. Has to be loaded …
MCL	Dark Green	12	MCM6	DNA replication / G1-S transition of mitotic cell cycle	1.29E-08	9606.ENSP00000264156	DNA replication licensing factor MCM6; Acts as component of the MCM2-7 complex (MCM complex) which is the putative replicative helicase essential for 'once per cell cycle' DNA replication initiation and elongation in eukaryotic cells. The active ATPase sites in the MCM2-7 ring are formed through the interaction surfaces of two neighboring subunits such that a critical structure of a conserved arg…
MCL	Dark Green	12	MCM5	DNA replication / G1-S transition of mitotic cell cycle	1.29E-08	9606.ENSP00000216122	DNA replication licensing factor MCM5; Acts as component of the MCM2-7 complex (MCM complex) which is the putative replicative helicase essential for 'once per cell cycle' DNA replication initiation and elongation in eukaryotic cells. The active ATPase sites in the MCM2-7 ring are formed through the interaction surfaces of two neighboring subunits such that a critical structure of a conserved arg…
MCL	Dark Green	12	SSRP1	DNA replication / G1-S transition of mitotic cell cycle	1.29E-08	9606.ENSP00000278412	FACT complex subunit SSRP1; Component of the FACT complex, a general chromatin factor that acts to reorganize nucleosomes. The FACT complex is involved in multiple processes that require DNA as a template such as mRNA elongation, DNA replication and DNA repair. During transcription elongation the FACT complex acts as a histone chaperone that both destabilizes and restores nucleosomal structure. I…
MCL	Dark Green	12	SUPT16H	DNA replication / G1-S transition of mitotic cell cycle	1.29E-08	9606.ENSP00000216297	FACT complex subunit SPT16; Component of the FACT complex, a general chromatin factor that acts to reorganize nucleosomes. The FACT complex is involved in multiple processes that require DNA as a template such as mRNA elongation, DNA replication and DNA repair. During transcription elongation the FACT complex acts as a histone chaperone that both destabilizes and restores nucleosomal structure. I…
MCL	Dark Green	12	SUPT6H	DNA replication / G1-S transition of mitotic cell cycle	1.29E-08	9606.ENSP00000319104	Transcription elongation factor SPT6; Transcription elongation factor which binds histone H3 and plays a key role in the regulation of transcription elongation and mRNA processing. Enhances the transcription elongation by RNA polymerase II (RNAPII) and is also required for the efficient activation of transcriptional elongation by the HIV-1 nuclear transcriptional activator, Tat. Besides chaperoni…
MCL	Dark Green	12	MCM7	DNA replication / G1-S transition of mitotic cell cycle	1.29E-08	9606.ENSP00000307288	DNA replication licensing factor MCM7; Acts as component of the MCM2-7 complex (MCM complex) which is the putative replicative helicase essential for 'once per cell cycle' DNA replication initiation and elongation in eukaryotic cells. The active ATPase sites in the MCM2-7 ring are formed through the interaction surfaces of two neighboring subunits such that a critical structure of a conserved arg…
MCL	Dark Green	12	NASP	DNA replication / G1-S transition of mitotic cell cycle	1.29E-08	9606.ENSP00000255120	Nuclear autoantigenic sperm protein; Required for DNA replication, normal cell cycle progression and cell proliferation. Forms a cytoplasmic complex with HSP90 and H1 linker histones and stimulates HSP90 ATPase activity. NASP and H1 histone are subsequently released from the complex and translocate to the nucleus where the histone is released for binding to DNA
MCL	Dark Green	12	MCM3	DNA replication / G1-S transition of mitotic cell cycle	1.29E-08	9606.ENSP00000480987	DNA replication licensing factor MCM3; Acts as component of the MCM2-7 complex (MCM complex) which is the putative replicative helicase essential for 'once per cell cycle' DNA replication initiation and elongation in eukaryotic cells. The active ATPase sites in the MCM2-7 ring are formed through the interaction surfaces of two neighboring subunits such that a critical structure of a conserved arg…
MCL	Dark Green	12	MCM2	DNA replication / G1-S transition of mitotic cell cycle	1.29E-08	9606.ENSP00000265056	DNA replication licensing factor MCM2; Acts as component of the MCM2-7 complex (MCM complex) which is the putative replicative helicase essential for 'once per cell cycle' DNA replication initiation and elongation in eukaryotic cells. The active ATPase sites in the MCM2-7 ring are formed through the interaction surfaces of two neighboring subunits such that a critical structure of a conserved arg…
MCL	Dark Green	12	MCM4	DNA replication / G1-S transition of mitotic cell cycle	1.29E-08	9606.ENSP00000262105	DNA replication licensing factor MCM4; Acts as component of the MCM2-7 complex (MCM complex) which is the putative replicative helicase essential for 'once per cell cycle' DNA replication initiation and elongation in eukaryotic cells. The active ATPase sites in the MCM2-7 ring are formed through the interaction surfaces of two neighboring subunits such that a critical structure of a conserved arg…
MCL	Blue	10	ACTR3	Vesicle-mediated transport	0.0013	9606.ENSP00000263238	Actin-related protein 3; Functions as ATP-binding component of the Arp2/3 complex which is involved in regulation of actin polymerization and together with an activating nucleation-promoting factor (NPF) mediates the formation of branched actin networks. Seems to contact the pointed end of the daughter actin filament. Plays a role in ciliogenesis; Belongs to the actin family. ARP3 subfamily
MCL	Blue	10	COG1	Vesicle-mediated transport	0.0013	9606.ENSP00000299886	Conserved oligomeric Golgi complex subunit 1; Required for normal Golgi function; Components of oligomeric golgi complex
MCL	Blue	10	ARF1	Vesicle-mediated transport	0.0013	9606.ENSP00000440005	ADP-ribosylation factor 1; GTP-binding protein that functions as an allosteric activator of the cholera toxin catalytic subunit, an ADP- ribosyltransferase. Involved in protein trafficking among different compartments. Modulates vesicle budding and uncoating within the Golgi complex. Deactivation induces the redistribution of the entire Golgi complex to the endoplasmic reticulum, suggesting a cru…
MCL	Blue	10	ARF5	Vesicle-mediated transport	0.0013	9606.ENSP00000000233	ADP-ribosylation factor 5; GTP-binding protein that functions as an allosteric activator of the cholera toxin catalytic subunit, an ADP- ribosyltransferase. Involved in protein trafficking; may modulate vesicle budding and uncoating within the Golgi apparatus; ARF GTPase family
MCL	Blue	10	KIF5B	Vesicle-mediated transport	0.0013	9606.ENSP00000307078	Kinesin-1 heavy chain; Microtubule-dependent motor required for normal distribution of mitochondria and lysosomes. Can induce formation of neurite-like membrane protrusions in non-neuronal cells in a ZFYVE27-dependent manner (By similarity). Regulates centrosome and nuclear positioning during mitotic entry. During the G2 phase of the cell cycle in a BICD2-dependent manner, antagonizes dynein func…
MCL	Blue	10	TFRC	Vesicle-mediated transport	0.0013	9606.ENSP00000353224	Transferrin receptor protein 1; Cellular uptake of iron occurs via receptor-mediated endocytosis of ligand-occupied transferrin receptor into specialized endosomes. Endosomal acidification leads to iron release. The apotransferrin-receptor complex is then recycled to the cell surface with a return to neutral pH and the concomitant loss of affinity of apotransferrin for its receptor. Transferrin r…
MCL	Blue	10	CAPZB	Vesicle-mediated transport	0.0013	9606.ENSP00000401010	F-actin-capping protein subunit beta; F-actin-capping proteins bind in a Ca(2+)-independent manner to the fast growing ends of actin filaments (barbed end) thereby blocking the exchange of subunits at these ends. Unlike other capping proteins (such as gelsolin and severin), these proteins do not sever actin filaments. Plays a role in the regulation of cell morphology and cytoskeletal organization
MCL	Blue	10	RAB1A	Vesicle-mediated transport	0.0013	9606.ENSP00000387286	Ras-related protein Rab-1A; The small GTPases Rab are key regulators of intracellular membrane trafficking, from the formation of transport vesicles to their fusion with membranes. Rabs cycle between an inactive GDP-bound form and an active GTP-bound form that is able to recruit to membranes different sets of downstream effectors directly responsible for vesicle formation, movement, tethering and…
MCL	Blue	10	ARF3	Vesicle-mediated transport	0.0013	9606.ENSP00000256682	ADP-ribosylation factor 3; GTP-binding protein that functions as an allosteric activator of the cholera toxin catalytic subunit, an ADP- ribosyltransferase. Involved in protein trafficking; may modulate vesicle budding and uncoating within the Golgi apparatus; Belongs to the small GTPase superfamily. Arf family
MCL	Blue	10	COPG2	Vesicle-mediated transport	0.0013	9606.ENSP00000402346	Coatomer subunit gamma-2; The coatomer is a cytosolic protein complex that binds to dilysine motifs and reversibly associates with Golgi non- clathrin-coated vesicles, which further mediate biosynthetic protein transport from the ER, via the Golgi up to the trans Golgi network. Coatomer complex is required for budding from Golgi membranes, and is essential for the retrograde Golgi-to-ER transport…
MCL	Orchid	8	STIP1	Protein folding	0.00041	9606.ENSP00000351646	Stress-induced-phosphoprotein 1; Acts as a co-chaperone for HSP90AA1. Mediates the association of the molecular chaperones HSPA8/HSC70 and HSP90 (By similarity); Tetratricopeptide repeat domain containing
MCL	Orchid	8	HSP90AB1	Protein folding	0.00041	9606.ENSP00000360609	Heat shock protein HSP 90-beta; Molecular chaperone that promotes the maturation, structural maintenance and proper regulation of specific target proteins involved for instance in cell cycle control and signal transduction. Undergoes a functional cycle that is linked to its ATPase activity. This cycle probably induces conformational changes in the client proteins, thereby causing their activation…
MCL	Orchid	8	HSPA1L	Protein folding	0.00041	9606.ENSP00000364805	Heat shock 70 kDa protein 1-like; Molecular chaperone implicated in a wide variety of cellular processes, including protection of the proteome from stress, folding and transport of newly synthesized polypeptides, activation of proteolysis of misfolded proteins and the formation and dissociation of protein complexes. Plays a pivotal role in the protein quality control system, ensuring the correct …
MCL	Orchid	8	HSPH1	Protein folding	0.00041	9606.ENSP00000318687	Heat shock protein 105 kDa; Acts as a nucleotide-exchange factor (NEF) for chaperone proteins HSPA1A and HSPA1B, promoting the release of ADP from HSPA1A/B thereby triggering client/substrate protein release. Prevents the aggregation of denatured proteins in cells under severe stress, on which the ATP levels decrease markedly. Inhibits HSPA8/HSC70 ATPase and chaperone activities (By similarity); …
MCL	Orchid	8	CCT6A	Protein folding	0.00041	9606.ENSP00000275603	T-complex protein 1 subunit zeta; Molecular chaperone; assists the folding of proteins upon ATP hydrolysis. Known to play a role, in vitro, in the folding of actin and tubulin; Belongs to the TCP-1 chaperonin family
MCL	Orchid	8	TUBA1C	Protein folding	0.00041	9606.ENSP00000301072	Tubulin alpha-1C chain; Tubulin is the major constituent of microtubules. It binds two moles of GTP, one at an exchangeable site on the beta chain and one at a non-exchangeable site on the alpha chain; Belongs to the tubulin family
MCL	Orchid	8	TUBA1B	Protein folding	0.00041	9606.ENSP00000336799	Tubulin alpha-1B chain; Tubulin is the major constituent of microtubules. It binds two moles of GTP, one at an exchangeable site on the beta chain and one at a non-exchangeable site on the alpha chain; Tubulins
MCL	Orchid	8	TCP1	Protein folding	0.00041	9606.ENSP00000317334	T-complex protein 1 subunit alpha; Molecular chaperone; assists the folding of proteins upon ATP hydrolysis. As part of the BBS/CCT complex may play a role in the assembly of BBSome, a complex involved in ciliogenesis regulating transports vesicles to the cilia. Known to play a role, in vitro, in the folding of actin and tubulin; Belongs to the TCP-1 chaperonin family
MCL	Violet	8	OLA1	Cytoskeleton organisation	0.0097	9606.ENSP00000284719	Obg-like ATPase 1; Hydrolyzes ATP, and can also hydrolyze GTP with lower efficiency. Has lower affinity for GTP; Belongs to the TRAFAC class OBG-HflX-like GTPase superfamily. OBG GTPase family. YchF/OLA1 subfamily
MCL	Violet	8	CAPNS1	Cytoskeleton organisation	0.0097	9606.ENSP00000246533	Calpain small subunit 1; Regulatory subunit of the calcium-regulated non- lysosomal thiol-protease which catalyzes limited proteolysis of substrates involved in cytoskeletal remodeling and signal transduction; EF-hand domain containing
MCL	Violet	8	ACTN1	Cytoskeleton organisation	0.0097	9606.ENSP00000377941	Alpha-actinin-1; F-actin cross-linking protein which is thought to anchor actin to a variety of intracellular structures. This is a bundling protein; Belongs to the alpha-actinin family
MCL	Violet	8	PFN2	Cytoskeleton organisation	0.0097	9606.ENSP00000239940	Profilin-2; Binds to actin and affects the structure of the cytoskeleton. At high concentrations, profilin prevents the polymerization of actin, whereas it enhances it at low concentrations. By binding to PIP2, it inhibits the formation of IP3 and DG
MCL	Violet	8	EZR	Cytoskeleton organisation	0.0097	9606.ENSP00000356042	Ezrin; Probably involved in connections of major cytoskeletal structures to the plasma membrane. In epithelial cells, required for the formation of microvilli and membrane ruffles on the apical pole. Along with PLEKHG6, required for normal macropinocytosis; A-kinase anchoring proteins
MCL	Violet	8	ACTN4	Cytoskeleton organisation	0.0097	9606.ENSP00000252699	Alpha-actinin-4; F-actin cross-linking protein which is thought to anchor actin to a variety of intracellular structures. This is a bundling protein (Probable). Probably involved in vesicular trafficking via its association with the CART complex. The CART complex is necessary for efficient transferrin receptor recycling but not for EGFR degradation. Involved in tight junction assembly in epitheli…
MCL	Violet	8	MSN	Cytoskeleton organisation	0.0097	9606.ENSP00000353408	Moesin; Probably involved in connections of major cytoskeletal structures to the plasma membrane. May inhibit herpes simplex virus 1 infection at an early stage. Plays a role in regulating the proliferation, migration, and adhesion of human lymphoid cells and participates in immunologic synapse formation; FERM domain containing
MCL	Violet	8	ACTG1	Cytoskeleton organisation	0.0097	9606.ENSP00000458162	Actin, cytoplasmic 2; Actins are highly conserved proteins that are involved in various types of cell motility and are ubiquitously expressed in all eukaryotic cells; Belongs to the actin family
MCL	Purple	5	PRPS1	Organophosphate biosynthetic process	NA	9606.ENSP00000361512	Ribose-phosphate pyrophosphokinase 1; Catalyzes the synthesis of phosphoribosylpyrophosphate (PRPP) that is essential for nucleotide synthesis; Belongs to the ribose-phosphate pyrophosphokinase family
MCL	Purple	5	GAPDH	Organophosphate biosynthetic process	NA	9606.ENSP00000229239	Glyceraldehyde-3-phosphate dehydrogenase; Has both glyceraldehyde-3-phosphate dehydrogenase and nitrosylase activities, thereby playing a role in glycolysis and nuclear functions, respectively. Participates in nuclear events including transcription, RNA transport, DNA replication and apoptosis. Nuclear functions are probably due to the nitrosylase activity that mediates cysteine S-nitrosylation o…
MCL	Purple	5	PKM	Organophosphate biosynthetic process	NA	9606.ENSP00000320171	Pyruvate kinase PKM; Glycolytic enzyme that catalyzes the transfer of a phosphoryl group from phosphoenolpyruvate (PEP) to ADP, generating ATP. Stimulates POU5F1-mediated transcriptional activation. Plays a general role in caspase independent cell death of tumor cells. The ratio between the highly active tetrameric form and nearly inactive dimeric form determines whether glucose carbons are chann…
MCL	Purple	5	ENO1	Organophosphate biosynthetic process	NA	9606.ENSP00000234590	Alpha-enolase; Multifunctional enzyme that, as well as its role in glycolysis, plays a part in various processes such as growth control, hypoxia tolerance and allergic responses. May also function in the intravascular and pericellular fibrinolytic system due to its ability to serve as a receptor and activator of plasminogen on the cell surface of several cell-types such as leukocytes and neurons.…
MCL	Purple	5	TKT	Organophosphate biosynthetic process	NA	9606.ENSP00000391481	Transketolase; Catalyzes the transfer of a two-carbon ketol group from a ketose donor to an aldose acceptor, via a covalent intermediate with the cofactor thiamine pyrophosphate; Belongs to the transketolase family
MCL	Pink	4	HMGB1	Chromatin assembly	3.14e-19	9606.ENSP00000345347	High mobility group protein B1; Multifunctional redox sensitive protein with various roles in different cellular compartments. In the nucleus is one of the major chromatin-associated non-histone proteins and acts as a DNA chaperone involved in replication, transcription, chromatin remodeling, V(D)J recombination, DNA repair and genome stability. Proposed to be an universal biosensor for nucleic a…
MCL	Pink	4	HIST1H1E	Chromatin assembly	3.14e-19	9606.ENSP00000307705	Histone H1.4; Histone H1 protein binds to linker DNA between nucleosomes forming the macromolecular structure known as the chromatin fiber. Histones H1 are necessary for the condensation of nucleosome chains into higher-order structured fibers. Acts also as a regulator of individual gene transcription through chromatin remodeling, nucleosome spacing and DNA methylation (By similarity)
MCL	Pink	4	HIST1H1D	Chromatin assembly	3.14e-19	9606.ENSP00000244534	Histone H1.3; Histone H1 protein binds to linker DNA between nucleosomes forming the macromolecular structure known as the chromatin fiber. Histones H1 are necessary for the condensation of nucleosome chains into higher-order structured fibers. Acts also as a regulator of individual gene transcription through chromatin remodeling, nucleosome spacing and DNA methylation (By similarity)
MCL	Pink	4	ASF1A	Chromatin assembly	3.14e-19	9606.ENSP00000229595	Histone chaperone ASF1A; Histone chaperone that facilitates histone deposition and histone exchange and removal during nucleosome assembly and disassembly. Cooperates with chromatin assembly factor 1 (CAF-1) to promote replication-dependent chromatin assembly and with HIRA to promote replication-independent chromatin assembly. Required for the formation of senescence-associated heterochromatin fo…
MCL	Brown	4	P4HB	Protein metabolic process	0.0047	9606.ENSP00000327801	Protein disulfide-isomerase; This multifunctional protein catalyzes the formation, breakage and rearrangement of disulfide bonds. At the cell surface, seems to act as a reductase that cleaves disulfide bonds of proteins attached to the cell. May therefore cause structural modifications of exofacial proteins. Inside the cell, seems to form/rearrange disulfide bonds of nascent proteins. At high con…
MCL	Brown	4	HSP90B1	Protein metabolic process	0.0047	9606.ENSP00000299767	Endoplasmin; Molecular chaperone that functions in the processing and transport of secreted proteins. When associated with CNPY3, required for proper folding of Toll-like receptors (By similarity). Functions in endoplasmic reticulum associated degradation (ERAD). Has ATPase activity; Belongs to the heat shock protein 90 family
MCL	Brown	4	CALR	Protein metabolic process	0.0047	9606.ENSP00000320866	Calreticulin; Calcium-binding chaperone that promotes folding, oligomeric assembly and quality control in the endoplasmic reticulum (ER) via the calreticulin/calnexin cycle. This lectin interacts transiently with almost all of the monoglucosylated glycoproteins that are synthesized in the ER. Interacts with the DNA-binding domain of NR3C1 and mediates its nuclear export. Involved in maternal gene…
MCL	Brown	4	GANAB	Protein metabolic process	0.0047	9606.ENSP00000340466	Neutral alpha-glucosidase AB; Cleaves sequentially the 2 innermost alpha-1,3-linked glucose residues from the Glc(2)Man(9)GlcNAc(2) oligosaccharide precursor of immature glycoproteins. Required for PKD1/Polycystin-1 and PKD2/Polycystin-2 maturation and localization to the cell surface and cilia; Belongs to the glycosyl hydrolase 31 family
MCL	Dark Golden Rod	3	GDI2	Neutrophil degranulation	0.0451	9606.ENSP00000369538	Rab GDP dissociation inhibitor beta; Regulates the GDP/GTP exchange reaction of most Rab proteins by inhibiting the dissociation of GDP from them, and the subsequent binding of GTP to them
MCL	Dark Golden Rod	3	CAP1	Neutrophil degranulation	0.0451	9606.ENSP00000361883	Adenylyl cyclase-associated protein 1; Directly regulates filament dynamics and has been implicated in a number of complex developmental and morphological processes, including mRNA localization and the establishment of cell polarity; Belongs to the CAP family
MCL	Dark Golden Rod	3	VCP	Neutrophil degranulation	0.0451	9606.ENSP00000351777	Transitional endoplasmic reticulum ATPase; Necessary for the fragmentation of Golgi stacks during mitosis and for their reassembly after mitosis. Involved in the formation of the transitional endoplasmic reticulum (tER). The transfer of membranes from the endoplasmic reticulum to the Golgi apparatus occurs via 50-70 nm transition vesicles which derive from part-rough, part-smooth transitional ele…
MCL	Yellow	3	PSMB3	Post-translational protein modification	0.0312	9606.ENSP00000483688	Proteasome subunit beta type-3; Component of the 20S core proteasome complex involved in the proteolytic degradation of most intracellular proteins. This complex plays numerous essential roles within the cell by associating with different regulatory particles. Associated with two 19S regulatory particles, forms the 26S proteasome and thus participates in the ATP-dependent degradation of ubiquitin…
MCL	Yellow	3	PSMA6	Post-translational protein modification	0.0312	9606.ENSP00000261479	Proteasome subunit alpha type-6; Component of the 20S core proteasome complex involved in the proteolytic degradation of most intracellular proteins. This complex plays numerous essential roles within the cell by associating with different regulatory particles. Associated with two 19S regulatory particles, forms the 26S proteasome and thus participates in the ATP-dependent degradation of ubiquiti…
MCL	Yellow	3	PSMA8	Post-translational protein modification	0.0312	9606.ENSP00000311121	Proteasome subunit alpha type-7-like; Component of the spermatoproteasome, a form of the proteasome specifically found in testis that promotes degradation of histones, thereby participating actively to the exchange of histones during spermatogenesis. The proteasome is a multicatalytic proteinase complex which is characterized by its ability to cleave peptides with Arg, Phe, Tyr, Leu, and Glu adja…
MCL	Light Green	2	CYP2B6	Xenobiotic metabolic process	NA	9606.ENSP00000324648	Cytochrome P450 2B6; Cytochromes P450 are a group of heme-thiolate monooxygenases. In liver microsomes, this enzyme is involved in an NADPH-dependent electron transport pathway. It oxidizes a variety of structurally unrelated compounds, including steroids, fatty acids, and xenobiotics. Acts as a 1,4-cineole 2-exo-monooxygenase
MCL	Light Green	2	EPHX1	Xenobiotic metabolic process	NA	9606.ENSP00000480004	Epoxide hydrolase 1; Biotransformation enzyme that catalyzes the hydrolysis of arene and aliphatic epoxides to less reactive and more water soluble dihydrodiols by the trans addition of water (By similarity). May play a role in the metabolism of endogenous lipids such as epoxide-containing fatty acids
MCL	Olive	2	SEPT9	Cell division	NA	9606.ENSP00000391249	Septin-9; Filament-forming cytoskeletal GTPase (By similarity). May play a role in cytokinesis (Potential). May play a role in the internalization of 2 intracellular microbial pathogens, Listeria monocytogenes and Shigella flexneri; Belongs to the TRAFAC class TrmE-Era-EngA-EngB-Septin- like GTPase superfamily. Septin GTPase family
MCL	Olive	2	SEPT6	Cell division	NA	9606.ENSP00000341524	Septin-6; Filament-forming cytoskeletal GTPase. Required for normal organization of the actin cytoskeleton. Involved in cytokinesis. May play a role in HCV RNA replication. Forms a filamentous structure with SEPT12, SEPT6, SEPT2 and probably SEPT4 at the sperm annulus which is required for the structural integrity and motility of the sperm tail during postmeiotic differentiation; Septins
