# Supplementary material for: The H3.3K27M oncohistone affects replication stress outcome and provokes genomic instability in pediatric glioma
Source: PLoS Genet. 2021 Nov 9;17(11):e1009868. doi: 10.1371/journal.pgen.1009868 (PMC8604337; doi:10.1371/journal.pgen.1009868)
Supplement: S5 Table — Related to Fig 2E and 2F. (XLSX) [file pgen.1009868.s008.xlsx]

## Sheet: Figure 2E-F_Table S5
Figure 2E-F_Table S5_Network map and clustering of enriched and specific interactors to FLAG-H3.3WT
Clustering Method	Cluster Color	Gene Count	Protein Name	Cluster Name	FDR	Protein Identifier	Protein Description
MCL	Red	34	PPP2R1A	Translation	4.49E-11	9606.ENSP00000324804	Serine/threonine-protein phosphatase 2A 65 kDa regulatory subunit A alpha isoform; The PR65 subunit of protein phosphatase 2A serves as a scaffolding molecule to coordinate the assembly of the catalytic subunit and a variable regulatory B subunit. Upon interaction with GNA12 promotes dephosphorylation of microtubule associated protein TAU/MAPT. Required for proper chromosome segregation and for c…
MCL	Red	34	DAD1	Translation	4.49E-11	9606.ENSP00000250498	Dolichyl-diphosphooligosaccharide--protein glycosyltransferase subunit DAD1; Essential subunit of the N-oligosaccharyl transferase (OST) complex which catalyzes the transfer of a high mannose oligosaccharide from a lipid-linked oligosaccharide donor to an asparagine residue within an Asn-X-Ser/Thr consensus motif in nascent polypeptide chains. Required for the assembly of both SST3A- and SS3B-con…
MCL	Red	34	SEC61B	Translation	4.49E-11	9606.ENSP00000223641	Protein transport protein Sec61 subunit beta; Necessary for protein translocation in the endoplasmic reticulum; Belongs to the SEC61-beta family
MCL	Red	34	RPS3A	Translation	4.49E-11	9606.ENSP00000346050	40S ribosomal protein S3a; May play a role during erythropoiesis through regulation of transcription factor DDIT3; Belongs to the eukaryotic ribosomal protein eS1 family
MCL	Red	34	PSMB1	Translation	4.49E-11	9606.ENSP00000262193	Proteasome subunit beta type-1; Component of the 20S core proteasome complex involved in the proteolytic degradation of most intracellular proteins. This complex plays numerous essential roles within the cell by associating with different regulatory particles. Associated with two 19S regulatory particles, forms the 26S proteasome and thus participates in the ATP-dependent degradation of ubiquitin…
MCL	Red	34	RPL21	Translation	4.49E-11	9606.ENSP00000346027	60S ribosomal protein L21; Component of the large ribosomal subunit
MCL	Red	34	RPS25	Translation	4.49E-11	9606.ENSP00000435096	Ribosomal protein S25
MCL	Red	34	PSMA1	Translation	4.49E-11	9606.ENSP00000414359	Proteasome subunit alpha type-1; Component of the 20S core proteasome complex involved in the proteolytic degradation of most intracellular proteins. This complex plays numerous essential roles within the cell by associating with different regulatory particles. Associated with two 19S regulatory particles, forms the 26S proteasome and thus participates in the ATP-dependent degradation of ubiquiti…
MCL	Red	34	EIF2S2	Translation	4.49E-11	9606.ENSP00000364119	Eukaryotic translation initiation factor 2 subunit 2; eIF-2 functions in the early steps of protein synthesis by forming a ternary complex with GTP and initiator tRNA. This complex binds to a 40S ribosomal subunit, followed by mRNA binding to form a 43S preinitiation complex. Junction of the 60S ribosomal subunit to form the 80S initiation complex is preceded by hydrolysis of the GTP bound to eIF…
MCL	Red	34	EIF2S1	Translation	4.49E-11	9606.ENSP00000256383	Eukaryotic translation initiation factor 2 subunit 1; Functions in the early steps of protein synthesis by forming a ternary complex with GTP and initiator tRNA. This complex binds to a 40S ribosomal subunit, followed by mRNA binding to form a 43S pre-initiation complex. Junction of the 60S ribosomal subunit to form the 80S initiation complex is preceded by hydrolysis of the GTP bound to eIF-2 an…
MCL	Red	34	RPL18A	Translation	4.49E-11	9606.ENSP00000222247	Ribosomal protein L18a
MCL	Red	34	RPS16	Translation	4.49E-11	9606.ENSP00000251453	Ribosomal protein S16
MCL	Red	34	RPL10A	Translation	4.49E-11	9606.ENSP00000363018	60S ribosomal protein L10a; Component of the large ribosomal subunit
MCL	Red	34	GSPT2	Translation	4.49E-11	9606.ENSP00000341247	Eukaryotic peptide chain release factor GTP-binding subunit ERF3B; Involved in translation termination in response to the termination codons UAA, UAG and UGA. May play a role as a potent stimulator of the release factor activity of ETF1. Exhibits GTPase activity, which is ribosome- and ETF1-dependent. May play a role in cell cycle progression. Component of the transient SURF complex which recruit…
MCL	Red	34	RPL36A	Translation	4.49E-11	9606.ENSP00000404375	Ribosomal protein L36a
MCL	Red	34	RPL35A	Translation	4.49E-11	9606.ENSP00000419117	60S ribosomal protein L35a; Required for the proliferation and viability of hematopoietic cells. Plays a role in 60S ribosomal subunit formation. The protein was found to bind to both initiator and elongator tRNAs and consequently was assigned to the P site or P and A site
MCL	Red	34	ERCC6L	Translation	4.49E-11	9606.ENSP00000334675	DNA excision repair protein ERCC-6-like; DNA helicase that acts as an essential component of the spindle assembly checkpoint. Contributes to the mitotic checkpoint by recruiting MAD2 to kinetochores and monitoring tension on centromeric chromatin. Acts as a tension sensor that associates with catenated DNA which is stretched under tension until it is resolved during anaphase. Functions as ATP-dep…
MCL	Red	34	RPLP1	Translation	4.49E-11	9606.ENSP00000346037	60S acidic ribosomal protein P1; Plays an important role in the elongation step of protein synthesis; Belongs to the eukaryotic ribosomal protein P1/P2 family
MCL	Red	34	DDOST	Translation	4.49E-11	9606.ENSP00000399457	Dolichyl-diphosphooligosaccharide--protein glycosyltransferase 48 kDa subunit; Essential subunit of the N-oligosaccharyl transferase (OST) complex which catalyzes the transfer of a high mannose oligosaccharide from a lipid-linked oligosaccharide donor to an asparagine residue within an Asn-X-Ser/Thr consensus motif in nascent polypeptide chains. Required for the assembly of both SST3A- and SS3B-c…
MCL	Red	34	RPS18	Translation	4.49E-11	9606.ENSP00000393241	40S ribosomal protein S18; Located at the top of the head of the 40S subunit, it contacts several helices of the 18S rRNA; S ribosomal proteins
MCL	Red	34	PSMB5	Translation	4.49E-11	9606.ENSP00000355325	Proteasome subunit beta type-5; Component of the 20S core proteasome complex involved in the proteolytic degradation of most intracellular proteins. This complex plays numerous essential roles within the cell by associating with different regulatory particles. Associated with two 19S regulatory particles, forms the 26S proteasome and thus participates in the ATP-dependent degradation of ubiquitin…
MCL	Red	34	RPL22L1	Translation	4.49E-11	9606.ENSP00000346080	Ribosomal protein L22 like 1; Belongs to the eukaryotic ribosomal protein eL22 family
MCL	Red	34	PSMB6	Translation	4.49E-11	9606.ENSP00000270586	Proteasome subunit beta type-6; Component of the 20S core proteasome complex involved in the proteolytic degradation of most intracellular proteins. This complex plays numerous essential roles within the cell by associating with different regulatory particles. Associated with two 19S regulatory particles, forms the 26S proteasome and thus participates in the ATP-dependent degradation of ubiquitin…
MCL	Red	34	PPP2CB	Translation	4.49E-11	9606.ENSP00000221138	Serine/threonine-protein phosphatase 2A catalytic subunit beta isoform; PP2A can modulate the activity of phosphorylase B kinase casein kinase 2, mitogen-stimulated S6 kinase, and MAP-2 kinase; Protein phosphatase catalytic subunits
MCL	Red	34	RPL36AL	Translation	4.49E-11	9606.ENSP00000346012	Ribosomal protein L36a like
MCL	Red	34	RPN1	Translation	4.49E-11	9606.ENSP00000296255	Dolichyl-diphosphooligosaccharide--protein glycosyltransferase subunit 1; Essential subunit of the N-oligosaccharyl transferase (OST) complex which catalyzes the transfer of a high mannose oligosaccharide from a lipid-linked oligosaccharide donor to an asparagine residue within an Asn-X-Ser/Thr consensus motif in nascent polypeptide chains; Belongs to the OST1 family
MCL	Red	34	RPL37A	Translation	4.49E-11	9606.ENSP00000418082	Ribosomal protein L37a
MCL	Red	34	RPL7	Translation	4.49E-11	9606.ENSP00000339795	60S ribosomal protein L7; Component of the large ribosomal subunit. Binds to G-rich structures in 28S rRNA and in mRNAs. Plays a regulatory role in the translation apparatus; inhibits cell-free translation of mRNAs
MCL	Red	34	CANX	Translation	4.49E-11	9606.ENSP00000247461	Calnexin; Calcium-binding protein that interacts with newly synthesized glycoproteins in the endoplasmic reticulum. It may act in assisting protein assembly and/or in the retention within the ER of unassembled protein subunits. It seems to play a major role in the quality control apparatus of the ER by the retention of incorrectly folded proteins. Associated with partial T-cell antigen receptor c…
MCL	Red	34	SEC61A1	Translation	4.49E-11	9606.ENSP00000243253	Protein transport protein Sec61 subunit alpha isoform 1; Plays a crucial role in the insertion of secretory and membrane polypeptides into the ER. Required for assembly of membrane and secretory proteins. Tightly associated with membrane- bound ribosomes, either directly or through adapter proteins. Plays a role in pronephric kidney tubule development (By similarity); Belongs to the SecY/SEC61-al…
MCL	Red	34	RPS23	Translation	4.49E-11	9606.ENSP00000296674	40S ribosomal protein S23; Component of the ribosome, a large ribonucleoprotein complex responsible for the synthesis of proteins in the cell. The small ribosomal subunit (SSU) binds messenger RNAs (mRNAs) and translates the encoded message by selecting cognate aminoacyl-transfer RNA (tRNA) molecules. The large subunit (LSU) contains the ribosomal catalytic site termed the peptidyl transferase ce…
MCL	Red	34	PPP2R5E	Translation	4.49E-11	9606.ENSP00000337641	Serine/threonine-protein phosphatase 2A 56 kDa regulatory subunit epsilon isoform; The B regulatory subunit might modulate substrate selectivity and catalytic activity, and also might direct the localization of the catalytic enzyme to a particular subcellular compartment; Belongs to the phosphatase 2A regulatory subunit B56 family
MCL	Red	34	FAU	Translation	4.49E-11	9606.ENSP00000435370	Ubiquitin-like protein FUBI; FAU, ubiquitin like and ribosomal protein S30 fusion
MCL	Red	34	RPN2	Translation	4.49E-11	9606.ENSP00000237530	Dolichyl-diphosphooligosaccharide--protein glycosyltransferase subunit 2; Essential subunit of the N-oligosaccharyl transferase (OST) complex which catalyzes the transfer of a high mannose oligosaccharide from a lipid-linked oligosaccharide donor to an asparagine residue within an Asn-X-Ser/Thr consensus motif in nascent polypeptide chains; Belongs to the SWP1 family
MCL	Light Green	32	DSG1	Secretion by cell	3.16E-19	9606.ENSP00000257192	Desmoglein-1; Component of intercellular desmosome junctions. Involved in the interaction of plaque proteins and intermediate filaments mediating cell-cell adhesion; Desmosomal cadherins
MCL	Light Green	32	CASP14	Secretion by cell	3.16E-19	9606.ENSP00000393417	Caspase-14; Non-apoptotic caspase involved in epidermal differentiation. Is the predominant caspase in epidermal stratum corneum. Seems to play a role in keratinocyte differentiation and is required for cornification. Regulates maturation of the epidermis by proteolytically processing filaggrin (By similarity). In vitro has a preference for the substrate [WY]-X-X-D motif and is active on the synt…
MCL	Light Green	32	HP	Secretion by cell	3.16E-19	9606.ENSP00000348170	Haptoglobin; As a result of hemolysis, hemoglobin is found to accumulate in the kidney and is secreted in the urine. Haptoglobin captures, and combines with free plasma hemoglobin to allow hepatic recycling of heme iron and to prevent kidney damage. Haptoglobin also acts as an Antimicrobial; Antioxidant, has antibacterial activity and plays a role in modulating many aspects of the acute phase res…
MCL	Light Green	32	HRNR	Secretion by cell	3.16E-19	9606.ENSP00000357791	Hornerin; Component of the epidermal cornified cell envelopes; Belongs to the S100-fused protein family
MCL	Light Green	32	HBB	Secretion by cell	3.16E-19	9606.ENSP00000333994	Hemoglobin subunit beta; Involved in oxygen transport from the lung to the various peripheral tissues; Belongs to the globin family
MCL	Light Green	32	FLG	Secretion by cell	3.16E-19	9606.ENSP00000357789	Filaggrin; Aggregates keratin intermediate filaments and promotes disulfide-bond formation among the intermediate filaments during terminal differentiation of mammalian epidermis; EF-hand domain containing
MCL	Light Green	32	KPNB1	Secretion by cell	3.16E-19	9606.ENSP00000290158	Importin subunit beta-1; Functions in nuclear protein import, either in association with an adapter protein, like an importin-alpha subunit, which binds to nuclear localization signals (NLS) in cargo substrates, or by acting as autonomous nuclear transport receptor. Acting autonomously, serves itself as NLS receptor. Docking of the importin/substrate complex to the nuclear pore complex (NPC) is m…
MCL	Light Green	32	MPO	Secretion by cell	3.16E-19	9606.ENSP00000225275	Myeloperoxidase; Part of the host defense system of polymorphonuclear leukocytes. It is responsible for microbicidal activity against a wide range of organisms. In the stimulated PMN, MPO catalyzes the production of hypohalous acids, primarily hypochlorous acid in physiologic situations, and other toxic intermediates that greatly enhance PMN microbicidal activity; Belongs to the peroxidase family…
MCL	Light Green	32	CLU	Secretion by cell	3.16E-19	9606.ENSP00000315130	Clusterin; Isoform 1 functions as extracellular chaperone that prevents aggregation of nonnative proteins. Prevents stress- induced aggregation of blood plasma proteins. Inhibits formation of amyloid fibrils by APP, APOC2, B2M, CALCA, CSN3, SNCA and aggregation-prone LYZ variants (in vitro). Does not require ATP. Maintains partially unfolded proteins in a state appropriate for subsequent refoldin…
MCL	Light Green	32	PSMD1	Secretion by cell	3.16E-19	9606.ENSP00000309474	26S proteasome non-ATPase regulatory subunit 1; Component of the 26S proteasome, a multiprotein complex involved in the ATP-dependent degradation of ubiquitinated proteins. This complex plays a key role in the maintenance of protein homeostasis by removing misfolded or damaged proteins, which could impair cellular functions, and by removing proteins whose functions are no longer required. Therefo…
MCL	Light Green	32	APOA2	Secretion by cell	3.16E-19	9606.ENSP00000356969	Apolipoprotein A-II; May stabilize HDL (high density lipoprotein) structure by its association with lipids, and affect the HDL metabolism; Apolipoproteins
MCL	Light Green	32	FABP5	Secretion by cell	3.16E-19	9606.ENSP00000297258	Fatty acid-binding protein, epidermal; High specificity for fatty acids. Highest affinity for C18 chain length. Decreasing the chain length or introducing double bonds reduces the affinity. May be involved in keratinocyte differentiation; Belongs to the calycin superfamily. Fatty-acid binding protein (FABP) family
MCL	Light Green	32	C3	Secretion by cell	3.16E-19	9606.ENSP00000245907	Complement C3; C3 plays a central role in the activation of the complement system. Its processing by C3 convertase is the central reaction in both classical and alternative complement pathways. After activation C3b can bind covalently, via its reactive thioester, to cell surface carbohydrates or immune aggregates; C3 and PZP like, alpha-2-macroglobulin domain containing
MCL	Light Green	32	TF	Secretion by cell	3.16E-19	9606.ENSP00000385834	Serotransferrin; Transferrins are iron binding transport proteins which can bind two Fe(3+) ions in association with the binding of an anion, usually bicarbonate. It is responsible for the transport of iron from sites of absorption and heme degradation to those of storage and utilization. Serum transferrin may also have a further role in stimulating cell proliferation
MCL	Light Green	32	FLG2	Secretion by cell	3.16E-19	9606.ENSP00000373370	Filaggrin-2; S100 fused type protein family; In the N-terminal section; belongs to the S-100 family
MCL	Light Green	32	ANXA1	Secretion by cell	3.16E-19	9606.ENSP00000366109	Annexin A1; Plays important roles in the innate immune response as effector of glucocorticoid-mediated responses and regulator of the inflammatory process. Has anti-inflammatory activity. Plays a role in glucocorticoid-mediated down- regulation of the early phase of the inflammatory response (By similarity). Promotes resolution of inflammation and wound healing. Functions at least in part by acti…
MCL	Light Green	32	DSC1	Secretion by cell	3.16E-19	9606.ENSP00000257198	Desmocollin-1; Component of intercellular desmosome junctions. Involved in the interaction of plaque proteins and intermediate filaments mediating cell-cell adhesion. May contribute to epidermal cell positioning (stratification) by mediating differential adhesiveness between cells that express different isoforms. Linked to the keratinization of epithelial tissues; Desmosomal cadherins
MCL	Light Green	32	CALU	Secretion by cell	3.16E-19	9606.ENSP00000438248	Calumenin; Involved in regulation of vitamin K-dependent carboxylation of multiple N-terminal glutamate residues. Seems to inhibit gamma-carboxylase GGCX. Binds 7 calcium ions with a low affinity (By similarity); Belongs to the CREC family
MCL	Light Green	32	SERPINB3	Secretion by cell	3.16E-19	9606.ENSP00000283752	Serpin B3; May act as a papain-like cysteine protease inhibitor to modulate the host immune response against tumor cells. Also functions as an inhibitor of UV-induced apoptosis via suppression of the activity of c-Jun NH(2)-terminal kinase (JNK1); Serpin peptidase inhibitors
MCL	Light Green	32	HBD	Secretion by cell	3.16E-19	9606.ENSP00000369654	Hemoglobin subunit delta; Involved in oxygen transport from the lung to the various peripheral tissues; Belongs to the globin family
MCL	Light Green	32	ALB	Secretion by cell	3.16E-19	9606.ENSP00000295897	Serum albumin; Serum albumin, the main protein of plasma, has a good binding capacity for water, Ca(2+), Na(+), K(+), fatty acids, hormones, bilirubin and drugs. Its main function is the regulation of the colloidal osmotic pressure of blood. Major zinc transporter in plasma, typically binds about 80% of all plasma zinc; Belongs to the ALB/AFP/VDB family
MCL	Light Green	32	JUP	Secretion by cell	3.16E-19	9606.ENSP00000377508	Junction plakoglobin; Common junctional plaque protein. The membrane- associated plaques are architectural elements in an important strategic position to influence the arrangement and function of both the cytoskeleton and the cells within the tissue. The presence of plakoglobin in both the desmosomes and in the intermediate junctions suggests that it plays a central role in the structure and func…
MCL	Light Green	32	BPIFB2	Secretion by cell	3.16E-19	9606.ENSP00000170150	BPI fold containing family B member 2; Belongs to the BPI/LBP/Plunc superfamily. BPI/LBP family
MCL	Light Green	32	CYB5R3	Secretion by cell	3.16E-19	9606.ENSP00000354468	NADH-cytochrome b5 reductase 3; Desaturation and elongation of fatty acids, cholesterol biosynthesis, drug metabolism, and, in erythrocyte, methemoglobin reduction
MCL	Light Green	32	SERPINB4	Secretion by cell	3.16E-19	9606.ENSP00000343445	Serpin B4; May act as a protease inhibitor to modulate the host immune response against tumor cells; Serpin peptidase inhibitors
MCL	Light Green	32	B2M	Secretion by cell	3.16E-19	9606.ENSP00000452780	Beta-2-microglobulin; Component of the class I major histocompatibility complex (MHC). Involved in the presentation of peptide antigens to the immune system. Exogenously applied M.tuberculosis EsxA or EsxA-EsxB (or EsxA expressed in host) binds B2M and decreases its export to the cell surface (total protein levels do not change), probably leading to defects in class I antigen presentation; Belong…
MCL	Light Green	32	ANXA2	Secretion by cell	3.16E-19	9606.ENSP00000346032	Annexin A2; Calcium-regulated membrane-binding protein whose affinity for calcium is greatly enhanced by anionic phospholipids. It binds two calcium ions with high affinity. May be involved in heat-stress response. Inhibits PCSK9-enhanced LDLR degradation, probably reduces PCSK9 protein levels via a translational mechanism but also competes with LDLR for binding with PCSK9; Belongs to the annexin…
MCL	Light Green	32	DSP	Secretion by cell	3.16E-19	9606.ENSP00000369129	Desmoplakin; Major high molecular weight protein of desmosomes. Involved in the organization of the desmosomal cadherin- plakoglobin complexes into discrete plasma membrane domains and in the anchoring of intermediate filaments to the desmosomes; Belongs to the plakin or cytolinker family
MCL	Light Green	32	LYZ	Secretion by cell	3.16E-19	9606.ENSP00000261267	Lysozyme C; Lysozymes have primarily a bacteriolytic function; those in tissues and body fluids are associated with the monocyte- macrophage system and enhance the activity of immunoagents; Lysozymes, c-type
MCL	Light Green	32	LCN2	Secretion by cell	3.16E-19	9606.ENSP00000362108	Neutrophil gelatinase-associated lipocalin; Iron-trafficking protein involved in multiple processes such as apoptosis, innate immunity and renal development. Binds iron through association with 2,5-dihydroxybenzoic acid (2,5- DHBA), a siderophore that shares structural similarities with bacterial enterobactin, and delivers or removes iron from the cell, depending on the context. Iron-bound form (…
MCL	Light Green	32	LTF	Secretion by cell	3.16E-19	9606.ENSP00000231751	Lactotransferrin; Lactoferroxins A, B and C have opioid antagonist activity. Lactoferroxin A shows preference for mu-receptors, while lactoferroxin B and C have somewhat higher degrees of preference for kappa-receptors than for mu-receptors; Transferrins
MCL	Light Green	32	CRISP3	Secretion by cell	3.16E-19	9606.ENSP00000389026	Cysteine rich secretory protein family; Belongs to the CRISP family
MCL	Medium Sea Green	16	ACTN3	Cellular component organization	0.00016	9606.ENSP00000422007	Alpha-actinin-3; F-actin cross-linking protein which is thought to anchor actin to a variety of intracellular structures. This is a bundling protein; Actinins
MCL	Medium Sea Green	16	FLNA	Cellular component organization	0.00016	9606.ENSP00000358866	Filamin-A; Promotes orthogonal branching of actin filaments and links actin filaments to membrane glycoproteins. Anchors various transmembrane proteins to the actin cytoskeleton and serves as a scaffold for a wide range of cytoplasmic signaling proteins. Interaction with FLNA may allow neuroblast migration from the ventricular zone into the cortical plate. Tethers cell surface- localized furin, m…
MCL	Medium Sea Green	16	FLNB	Cellular component organization	0.00016	9606.ENSP00000420213	Filamin-B; Connects cell membrane constituents to the actin cytoskeleton. May promote orthogonal branching of actin filaments and links actin filaments to membrane glycoproteins. Anchors various transmembrane proteins to the actin cytoskeleton. Interaction with FLNA may allow neuroblast migration from the ventricular zone into the cortical plate. Various interactions and localizations of isoforms…
MCL	Medium Sea Green	16	YWHAZ	Cellular component organization	0.00016	9606.ENSP00000379287	14-3-3 protein zeta/delta; Adapter protein implicated in the regulation of a large spectrum of both general and specialized signaling pathways. Binds to a large number of partners, usually by recognition of a phosphoserine or phosphothreonine motif. Binding generally results in the modulation of the activity of the binding partner; Belongs to the 14-3-3 family
MCL	Medium Sea Green	16	FLNC	Cellular component organization	0.00016	9606.ENSP00000327145	Filamin-C; Muscle-specific filamin, which plays a central role in muscle cells, probably by functioning as a large actin-cross- linking protein. May be involved in reorganizing the actin cytoskeleton in response to signaling events, and may also display structural functions at the Z lines in muscle cells. Critical for normal myogenesis and for maintaining the structural integrity of the muscle fi…
MCL	Medium Sea Green	16	VIM	Cellular component organization	0.00016	9606.ENSP00000446007	Vimentin; Vimentins are class-III intermediate filaments found in various non-epithelial cells, especially mesenchymal cells. Vimentin is attached to the nucleus, endoplasmic reticulum, and mitochondria, either laterally or terminally
MCL	Medium Sea Green	16	NEB	Cellular component organization	0.00016	9606.ENSP00000484342	Nebulin
MCL	Medium Sea Green	16	COL1A1	Cellular component organization	0.00016	9606.ENSP00000225964	Collagen alpha-1(I) chain; Type I collagen is a member of group I collagen (fibrillar forming collagen); Collagens
MCL	Medium Sea Green	16	CD44	Cellular component organization	0.00016	9606.ENSP00000398632	CD44 antigen; Receptor for hyaluronic acid (HA). Mediates cell-cell and cell-matrix interactions through its affinity for HA, and possibly also through its affinity for other ligands such as osteopontin, collagens, and matrix metalloproteinases (MMPs). Adhesion with HA plays an important role in cell migration, tumor growth and progression. In cancer cells, may play an important role in invadopod…
MCL	Medium Sea Green	16	VCL	Cellular component organization	0.00016	9606.ENSP00000211998	Vinculin; Actin filament (F-actin)-binding protein involved in cell-matrix adhesion and cell-cell adhesion. Regulates cell- surface E-cadherin expression and potentiates mechanosensing by the E-cadherin complex. May also play important roles in cell morphology and locomotion; Belongs to the vinculin/alpha-catenin family
MCL	Medium Sea Green	16	CASP8	Cellular component organization	0.00016	9606.ENSP00000351273	Caspase-8; Most upstream protease of the activation cascade of caspases responsible for the TNFRSF6/FAS mediated and TNFRSF1A induced cell death. Binding to the adapter molecule FADD recruits it to either receptor. The resulting aggregate called death- inducing signaling complex (DISC) performs CASP8 proteolytic activation. The active dimeric enzyme is then liberated from the DISC and free to act…
MCL	Medium Sea Green	16	BSG	Cellular component organization	0.00016	9606.ENSP00000333769	Basigin; Plays an important role in targeting the monocarboxylate transporters SLC16A1, SLC16A3, SLC16A8 and SLC16A11 to the plasma membrane. Plays pivotal roles in spermatogenesis, embryo implantation, neural network formation and tumor progression. Stimulates adjacent fibroblasts to produce matrix metalloproteinases (MMPS). Seems to be a receptor for oligomannosidic glycans. In vitro, promotes …
MCL	Medium Sea Green	16	CAPN2	Cellular component organization	0.00016	9606.ENSP00000295006	Calpain-2 catalytic subunit; Calcium-regulated non-lysosomal thiol-protease which catalyzes limited proteolysis of substrates involved in cytoskeletal remodeling and signal transduction. Proteolytically cleaves MYOC at 'Arg-226'. Proteolytically cleaves CPEB3 following neuronal stimulation which abolishes CPEB3 translational repressor activity, leading to translation of CPEB3 target mRNAs (By sim…
MCL	Medium Sea Green	16	TLN2	Cellular component organization	0.00016	9606.ENSP00000453508	Talin-2; As a major component of focal adhesion plaques that links integrin to the actin cytoskeleton, may play an important role in cell adhesion. Recruits PIP5K1C to focal adhesion plaques and strongly activates its kinase activity (By similarity); FERM domain containing
MCL	Medium Sea Green	16	BCAP31	Cellular component organization	0.00016	9606.ENSP00000392330	B-cell receptor-associated protein 31; Functions as a chaperone protein. Is one of the most abundant endoplasmic reticulum (ER) proteins. Plays a role in the export of secreted proteins in the ER, the recognition of abnormally folded protein and their targeting to the ER associated-degradation (ERAD). Also serves as a cargo receptor for the export of transmembrane proteins. May be involved in CAS…
MCL	Medium Sea Green	16	ITGB1	Cellular component organization	0.00016	9606.ENSP00000379350	Integrin beta-1; Integrins alpha-1/beta-1, alpha-2/beta-1, alpha-10/beta- 1 and alpha-11/beta-1 are receptors for collagen. Integrins alpha- 1/beta-1 and alpha-2/beta-2 recognize the proline-hydroxylated sequence G-F-P-G-E-R in collagen. Integrins alpha-2/beta-1, alpha- 3/beta-1, alpha-4/beta-1, alpha-5/beta-1, alpha-8/beta-1, alpha- 10/beta-1, alpha-11/beta-1 and alpha-V/beta-1 are receptors for…
MCL	Cyan	14	SCARB2	Localization	1.04E-21	9606.ENSP00000264896	Lysosome membrane protein 2; Acts as a lysosomal receptor for glucosylceramidase (GBA) targeting; Belongs to the CD36 family
MCL	Cyan	14	RAB5C	Localization	1.04E-21	9606.ENSP00000447053	Ras-related protein Rab-5C; Protein transport. Probably involved in vesicular traffic (By similarity); RAB, member RAS oncogene GTPases
MCL	Cyan	14	RAB2B	Localization	1.04E-21	9606.ENSP00000380869	Ras-related protein Rab-2B; Required for protein transport from the endoplasmic reticulum to the Golgi complex; RAB, member RAS oncogene GTPases
MCL	Cyan	14	RAB11B	Localization	1.04E-21	9606.ENSP00000333547	Ras-related protein Rab-11B; The small GTPases Rab are key regulators of intracellular membrane trafficking, from the formation of transport vesicles to their fusion with membranes. Rabs cycle between an inactive GDP-bound form and an active GTP-bound form that is able to recruit to membranes different set of downstream effectors directly responsible for vesicle formation, movement, tethering and…
MCL	Cyan	14	RALA	Localization	1.04E-21	9606.ENSP00000005257	Ras-related protein Ral-A; Multifunctional GTPase involved in a variety of cellular processes including gene expression, cell migration, cell proliferation, oncogenic transformation and membrane trafficking. Accomplishes its multiple functions by interacting with distinct downstream effectors. Acts as a GTP sensor for GTP-dependent exocytosis of dense core vesicles. The RALA-exocyst complex regul…
MCL	Cyan	14	RAB18	Localization	1.04E-21	9606.ENSP00000478479	Ras-related protein Rab-18; RAB18, member RAS oncogene family
MCL	Cyan	14	SURF4	Localization	1.04E-21	9606.ENSP00000361057	Surfeit locus protein 4; May play a role in the maintenance of the architecture of the endoplasmic reticulum-Golgi intermediate compartment and of the Golgi; Belongs to the SURF4 family
MCL	Cyan	14	TMED10	Localization	1.04E-21	9606.ENSP00000303145	Transmembrane emp24 domain-containing protein 10; Involved in vesicular protein trafficking. Mainly functions in the early secretory pathway. Thought to act as cargo receptor at the lumenal side for incorporation of secretory cargo molecules into transport vesicles and to be involved in vesicle coat formation at the cytoplasmic side. In COPII vesicle-mediated anterograde transport involved in the…
MCL	Cyan	14	MYH9	Localization	1.04E-21	9606.ENSP00000216181	Myosin-9; Cellular myosin that appears to play a role in cytokinesis, cell shape, and specialized functions such as secretion and capping. During cell spreading, plays an important role in cytoskeleton reorganization, focal contacts formation (in the margins but not the central part of spreading cells), and lamellipodial retraction; this function is mechanically antagonized by MYH10; Deafness ass…
MCL	Cyan	14	ARL8B	Localization	1.04E-21	9606.ENSP00000256496	ADP-ribosylation factor-like protein 8B; May play a role in lysosome motility. May play a role in chromosome segregation; ARF GTPase family
MCL	Cyan	14	RAB11A	Localization	1.04E-21	9606.ENSP00000261890	Ras-related protein Rab-11A; The small GTPases Rab are key regulators of intracellular membrane trafficking, from the formation of transport vesicles to their fusion with membranes. Rabs cycle between an inactive GDP-bound form and an active GTP-bound form that is able to recruit to membranes different set of downstream effectors directly responsible for vesicle formation, movement, tethering and…
MCL	Cyan	14	RAB2A	Localization	1.04E-21	9606.ENSP00000262646	Ras-related protein Rab-2A; Required for protein transport from the endoplasmic reticulum to the Golgi complex; RAB, member RAS oncogene GTPases
MCL	Cyan	14	PIGR	Localization	1.04E-21	9606.ENSP00000348888	Polymeric immunoglobulin receptor; This receptor binds polymeric IgA and IgM at the basolateral surface of epithelial cells. The complex is then transported across the cell to be secreted at the apical surface. During this process a cleavage occurs that separates the extracellular (known as the secretory component) from the transmembrane segment; V-set domain containing
MCL	Cyan	14	ARPC4	Localization	1.04E-21	9606.ENSP00000388169	Actin-related protein 2/3 complex subunit 4; Functions as actin-binding component of the Arp2/3 complex which is involved in regulation of actin polymerization and together with an activating nucleation-promoting factor (NPF) mediates the formation of branched actin networks. Seems to contact the mother actin filament
MCL	Medium Purple	9	PCBP2	RNA processing	0.0309	9606.ENSP00000352438	Poly(rC)-binding protein 2; Single-stranded nucleic acid binding protein that binds preferentially to oligo dC. Major cellular poly(rC)-binding protein. Binds also poly(rU). Negatively regulates cellular antiviral responses mediated by MAVS signaling. It acts as an adapter between MAVS and the E3 ubiquitin ligase ITCH, therefore triggering MAVS ubiquitination and degradation
MCL	Medium Purple	9	DDX56	RNA processing	0.0309	9606.ENSP00000258772	Probable ATP-dependent RNA helicase DDX56; May play a role in later stages of the processing of the pre-ribosomal particles leading to mature 60S ribosomal subunits. Has intrinsic ATPase activity; Belongs to the DEAD box helicase family. DDX56/DBP9 subfamily
MCL	Medium Purple	9	PCBP1	RNA processing	0.0309	9606.ENSP00000305556	Poly(rC)-binding protein 1; Single-stranded nucleic acid binding protein that binds preferentially to oligo dC. In case of infection by poliovirus, plays a role in initiation of viral RNA replication in concert with the viral protein 3CD
MCL	Medium Purple	9	RSL1D1	RNA processing	0.0309	9606.ENSP00000460871	Ribosomal L1 domain-containing protein 1; Regulates cellular senescence through inhibition of PTEN translation. Acts as a pro-apoptotic regulator in response to DNA damage; Belongs to the universal ribosomal protein uL1 family. Highly divergent
MCL	Medium Purple	9	YBX1	RNA processing	0.0309	9606.ENSP00000361626	Nuclease-sensitive element-binding protein 1; Mediates pre-mRNA alternative splicing regulation. Binds to splice sites in pre-mRNA and regulates splice site selection. Binds and stabilizes cytoplasmic mRNA. Contributes to the regulation of translation by modulating the interaction between the mRNA and eukaryotic initiation factors (By similarity). Regulates the transcription of numerous genes. It…
MCL	Medium Purple	9	H1FX	RNA processing	0.0309	9606.ENSP00000329662	Histone H1x; Histones H1 are necessary for the condensation of nucleosome chains into higher-order structures
MCL	Medium Purple	9	DHX15	RNA processing	0.0309	9606.ENSP00000336741	Pre-mRNA-splicing factor ATP-dependent RNA helicase DHX15; Pre-mRNA processing factor involved in disassembly of spliceosomes after the release of mature mRNA. In cooperation with TFIP11 seem to be involved in the transition of the U2, U5 and U6 snRNP-containing IL complex to the snRNP-free IS complex leading to efficient debranching and turnover of excised introns; Belongs to the DEAD box helica…
MCL	Medium Purple	9	DDX46	RNA processing	0.0309	9606.ENSP00000416534	Probable ATP-dependent RNA helicase DDX46; Plays an essential role in splicing, either prior to, or during splicing A complex formation; Belongs to the DEAD box helicase family. DDX46/PRP5 subfamily
MCL	Medium Purple	9	PRPF31	RNA processing	0.0309	9606.ENSP00000324122	U4/U6 small nuclear ribonucleoprotein Prp31; Involved in pre-mRNA splicing. Required for the assembly of the U4/U5/U6 tri-snRNP complex, one of the building blocks of the spliceosome; U4/U6 small nucleolar ribonucleoprotein
MCL	Orchid	7	YWHAQ	Transport	2.64e-22	9606.ENSP00000371267	14-3-3 protein theta; Adapter protein implicated in the regulation of a large spectrum of both general and specialized signaling pathways. Binds to a large number of partners, usually by recognition of a phosphoserine or phosphothreonine motif. Binding generally results in the modulation of the activity of the binding partner. Negatively regulates the kinase activity of PDPK1; Belongs to the 14-3…
MCL	Orchid	7	SFN	Transport	2.64e-22	9606.ENSP00000340989	14-3-3 protein sigma; Adapter protein implicated in the regulation of a large spectrum of both general and specialized signaling pathways. Binds to a large number of partners, usually by recognition of a phosphoserine or phosphothreonine motif. Binding generally results in the modulation of the activity of the binding partner. When bound to KRT17, regulates protein synthesis and epithelial cell g…
MCL	Orchid	7	HSPA4	Transport	2.64e-22	9606.ENSP00000302961	Heat shock protein family A member 4; Belongs to the heat shock protein 70 family
MCL	Orchid	7	HSPB1	Transport	2.64e-22	9606.ENSP00000248553	Heat shock protein beta-1; Small heat shock protein which functions as a molecular chaperone probably maintaining denatured proteins in a folding- competent state. Plays a role in stress resistance and actin organization. Through its molecular chaperone activity may regulate numerous biological processes including the phosphorylation and the axonal transport of neurofilament proteins
MCL	Orchid	7	DNAJA1	Transport	2.64e-22	9606.ENSP00000369127	DnaJ homolog subfamily A member 1; Co-chaperone for HSPA8/Hsc70. Stimulates ATP hydrolysis, but not the folding of unfolded proteins mediated by HSPA1A (in vitro). Plays a role in protein transport into mitochondria via its role as co- chaperone. Functions as co-chaperone for HSPA1B and negatively regulates the translocation of BAX from the cytosol to mitochondria in response to cellular stress, …
MCL	Orchid	7	HSP90AA1	Transport	2.64e-22	9606.ENSP00000335153	Heat shock protein HSP 90-alpha; Molecular chaperone that promotes the maturation, structural maintenance and proper regulation of specific target proteins involved for instance in cell cycle control and signal transduction. Undergoes a functional cycle that is linked to its ATPase activity which is essential for its chaperone activity. This cycle probably induces conformational changes in the cl…
MCL	Orchid	7	YWHAG	Transport	2.64e-22	9606.ENSP00000306330	14-3-3 protein gamma; Adapter protein implicated in the regulation of a large spectrum of both general and specialized signaling pathways. Binds to a large number of partners, usually by recognition of a phosphoserine or phosphothreonine motif. Binding generally results in the modulation of the activity of the binding partner; Belongs to the 14-3-3 family
MCL	Purple	6	ENSG00000258947	Positive regulation of organelle organisation	0.0043	9606.ENSP00000320295	Tubulin beta-3 chain; Tubulin is the major constituent of microtubules. It binds two moles of GTP, one at an exchangeable site on the beta chain and one at a non-exchangeable site on the alpha chain. TUBB3 plays a critical role in proper axon guidance and mantainance; Belongs to the tubulin family
MCL	Purple	6	CCT5	Positive regulation of organelle organisation	0.0043	9606.ENSP00000280326	T-complex protein 1 subunit epsilon; Molecular chaperone; assists the folding of proteins upon ATP hydrolysis. As part of the BBS/CCT complex may play a role in the assembly of BBSome, a complex involved in ciliogenesis regulating transports vesicles to the cilia. Known to play a role, in vitro, in the folding of actin and tubulin; Chaperonins
MCL	Purple	6	GAPDHS	Positive regulation of organelle organisation	0.0043	9606.ENSP00000222286	Glyceraldehyde-3-phosphate dehydrogenase, testis-specific; May play an important role in regulating the switch between different pathways for energy production during spermiogenesis and in the spermatozoon. Required for sperm motility and male fertility (By similarity)
MCL	Purple	6	CCT7	Positive regulation of organelle organisation	0.0043	9606.ENSP00000258091	T-complex protein 1 subunit eta; Molecular chaperone; assists the folding of proteins upon ATP hydrolysis. Known to play a role, in vitro, in the folding of actin and tubulin (By similarity); Chaperonins
MCL	Purple	6	GBA	Positive regulation of organelle organisation	0.0043	9606.ENSP00000314508	Glucosylceramidase beta
MCL	Purple	6	TUBA1A	Positive regulation of organelle organisation	0.0043	9606.ENSP00000301071	Tubulin alpha-1A chain; Tubulin is the major constituent of microtubules. It binds two moles of GTP, one at an exchangeable site on the beta chain and one at a non-exchangeable site on the alpha chain; Tubulins
MCL	Dark Golden Rod	4	ATP5B	organonitrogen compound biosynthetic process	6.23e-08	9606.ENSP00000262030	ATP synthase subunit beta, mitochondrial; Mitochondrial membrane ATP synthase (F(1)F(0) ATP synthase or Complex V) produces ATP from ADP in the presence of a proton gradient across the membrane which is generated by electron transport complexes of the respiratory chain. F-type ATPases consist of two structural domains, F(1) - containing the extramembraneous catalytic core, and F(0) - containing t…
MCL	Dark Golden Rod	4	MRPL33	organonitrogen compound biosynthetic process	6.23e-08	9606.ENSP00000296102	Mitochondrial ribosomal protein L33
MCL	Dark Golden Rod	4	MT-ATP6	organonitrogen compound biosynthetic process	6.23e-08	9606.ENSP00000354632	ATP synthase subunit a; Mitochondrial membrane ATP synthase (F(1)F(0) ATP synthase or Complex V) produces ATP from ADP in the presence of a proton gradient across the membrane which is generated by electron transport complexes of the respiratory chain. F-type ATPases consist of two structural domains, F(1) - containing the extramembraneous catalytic core and F(0) - containing the membrane proton …
MCL	Dark Golden Rod	4	TUFM	organonitrogen compound biosynthetic process	6.23e-08	9606.ENSP00000322439	Elongation factor Tu, mitochondrial; This protein promotes the GTP-dependent binding of aminoacyl-tRNA to the A-site of ribosomes during protein biosynthesis; Belongs to the TRAFAC class translation factor GTPase superfamily. Classic translation factor GTPase family. EF-Tu/EF-1A subfamily
MCL	Pale Violet Red	4	PRDX1	Cellular oxidant detoxification	1.55e-05	9606.ENSP00000262746	Peroxiredoxin-1; Thiol-specific peroxidase that catalyzes the reduction of hydrogen peroxide and organic hydroperoxides to water and alcohols, respectively. Plays a role in cell protection against oxidative stress by detoxifying peroxides and as sensor of hydrogen peroxide-mediated signaling events. Might participate in the signaling cascades of growth factors and tumor necrosis factor-alpha by r…
MCL	Pale Violet Red	4	PRDX2	Cellular oxidant detoxification	1.55e-05	9606.ENSP00000301522	Peroxiredoxin-2; Thiol-specific peroxidase that catalyzes the reduction of hydrogen peroxide and organic hydroperoxides to water and alcohols, respectively. Plays a role in cell protection against oxidative stress by detoxifying peroxides and as sensor of hydrogen peroxide-mediated signaling events. Might participate in the signaling cascades of growth factors and tumor necrosis factor-alpha by r…
MCL	Pale Violet Red	4	CAT	Cellular oxidant detoxification	1.55e-05	9606.ENSP00000241052	Catalase; Occurs in almost all aerobically respiring organisms and serves to protect cells from the toxic effects of hydrogen peroxide. Promotes growth of cells including T-cells, B-cells, myeloid leukemia cells, melanoma cells, mastocytoma cells and normal and transformed fibroblast cells; Belongs to the catalase family
MCL	Pale Violet Red	4	TXN	Cellular oxidant detoxification	1.55e-05	9606.ENSP00000363641	Thioredoxin; Participates in various redox reactions through the reversible oxidation of its active center dithiol to a disulfide and catalyzes dithiol-disulfide exchange reactions. Plays a role in the reversible S-nitrosylation of cysteine residues in target proteins, and thereby contributes to the response to intracellular nitric oxide. Nitrosylates the active site Cys of CASP3 in response to n…
MCL	Pink	4	CKAP2	DNA topological change	0.0016	9606.ENSP00000367276	Cytoskeleton-associated protein 2; Possesses microtubule stabilizing properties. Involved in regulating aneuploidy, cell cycling, and cell death in a p53/TP53-dependent manner (By similarity)
MCL	Pink	4	TOP2B	DNA topological change	0.0016	9606.ENSP00000396704	DNA topoisomerase 2-beta; Control of topological states of DNA by transient breakage and subsequent rejoining of DNA strands. Topoisomerase II makes double-strand breaks; Belongs to the type II topoisomerase family
MCL	Pink	4	TOP2A	DNA topological change	0.0016	9606.ENSP00000411532	DNA topoisomerase 2-alpha; Control of topological states of DNA by transient breakage and subsequent rejoining of DNA strands. Topoisomerase II makes double-strand breaks. Essential during mitosis and meiosis for proper segregation of daughter chromosomes. May play a role in regulating the period length of ARNTL/BMAL1 transcriptional oscillation (By similarity); Topoisomerases
MCL	Pink	4	TOP1	DNA topological change	0.0016	9606.ENSP00000354522	DNA topoisomerase 1; Releases the supercoiling and torsional tension of DNA introduced during the DNA replication and transcription by transiently cleaving and rejoining one strand of the DNA duplex. Introduces a single-strand break via transesterification at a target site in duplex DNA. The scissile phosphodiester is attacked by the catalytic tyrosine of the enzyme, resulting in the formation of…
MCL	Brown	4	MOB1B	Intracellular signal transduction	0.0073	9606.ENSP00000379366	MOB kinase activator 1B; Activator of LATS1/2 in the Hippo signaling pathway which plays a pivotal role in organ size control and tumor suppression by restricting proliferation and promoting apoptosis. The core of this pathway is composed of a kinase cascade wherein STK3/MST2 and STK4/MST1, in complex with its regulatory protein SAV1, phosphorylates and activates LATS1/2 in complex with its regul…
MCL	Brown	4	MOB1A	Intracellular signal transduction	0.0073	9606.ENSP00000379364	MOB kinase activator 1A; Activator of LATS1/2 in the Hippo signaling pathway which plays a pivotal role in organ size control and tumor suppression by restricting proliferation and promoting apoptosis. The core of this pathway is composed of a kinase cascade wherein STK3/MST2 and STK4/MST1, in complex with its regulatory protein SAV1, phosphorylates and activates LATS1/2 in complex with its regul…
MCL	Brown	4	STK38L	Intracellular signal transduction	0.0073	9606.ENSP00000373684	Serine/threonine-protein kinase 38-like; Involved in the regulation of structural processes in differentiating and mature neuronal cells
MCL	Brown	4	STK38	Intracellular signal transduction	0.0073	9606.ENSP00000229812	Serine/threonine-protein kinase 38; Negative regulator of MAP3K1/2 signaling. Converts MAP3K2 from its phosphorylated form to its non-phosphorylated form and inhibits autophosphorylation of MAP3K2; Belongs to the protein kinase superfamily. AGC Ser/Thr protein kinase family
MCL	Yellow	3	H3F3C	Nucleosome assembly	NA	9606.ENSP00000339835	Histone H3.3C; Core component of nucleosome. Nucleosomes wrap and compact DNA into chromatin, limiting DNA accessibility to the cellular machineries which require DNA as a template. Histones thereby play a central role in transcription regulation, DNA repair, DNA replication and chromosomal stability. DNA accessibility is regulated via a complex set of post-translational modifications of histones…
MCL	Yellow	3	HIST1H3J	Nucleosome assembly	NA	9606.ENSP00000352252	Histone cluster 1 H3 family member j; Core component of nucleosome. Nucleosomes wrap and compact DNA into chromatin, limiting DNA accessibility to the cellular machineries which require DNA as a template. Histones thereby play a central role in transcription regulation, DNA repair, DNA replication and chromosomal stability. DNA accessibility is regulated via a complex set of post-translational mo…
MCL	Yellow	3	HIST2H3D	Nucleosome assembly	NA	9606.ENSP00000333277	Histone cluster 2 H3 family member d; Core component of nucleosome. Nucleosomes wrap and compact DNA into chromatin, limiting DNA accessibility to the cellular machineries which require DNA as a template. Histones thereby play a central role in transcription regulation, DNA repair, DNA replication and chromosomal stability. DNA accessibility is regulated via a complex set of post-translational mo…
MCL	Olive	3	NME1-NME2	Regulation of apoptotic process	5.37e-05	9606.ENSP00000376886	Nucleoside diphosphate kinase B; Major role in the synthesis of nucleoside triphosphates other than ATP. Negatively regulates Rho activity by interacting with AKAP13/LBC. Acts as a transcriptional activator of the MYC gene; binds DNA non-specifically. Exhibits histidine protein kinase activity
MCL	Olive	3	ANP32A	Regulation of apoptotic process	5.37e-05	9606.ENSP00000417864	Acidic leucine-rich nuclear phosphoprotein 32 family member A; Implicated in a number of cellular processes, including proliferation, differentiation, caspase-dependent and caspase- independent apoptosis, suppression of transformation (tumor suppressor), inhibition of protein phosphatase 2A, regulation of mRNA trafficking and stability in association with ELAVL1, and inhibition of acetyltransfera…
MCL	Olive	3	NME1	Regulation of apoptotic process	5.37e-05	9606.ENSP00000337060	Nucleoside diphosphate kinase A; Major role in the synthesis of nucleoside triphosphates other than ATP. The ATP gamma phosphate is transferred to the NDP beta phosphate via a ping-pong mechanism, using a phosphorylated active-site intermediate. Possesses nucleoside-diphosphate kinase, serine/threonine-specific protein kinase, geranyl and farnesyl pyrophosphate kinase, histidine protein kinase an…
MCL	Green	2	DEFA3	Defence response to fungus	NA	9606.ENSP00000328359	Neutrophil defensin 3; Defensin 2 and defensin 3 have antibiotic, fungicide and antiviral activities. Has antimicrobial activity against Gram- negative and Gram-positive bacteria. Defensins are thought to kill microbes by permeabilizing their plasma membrane; Defensins, alpha
MCL	Green	2	DEFA1B	Defence response to fungus	NA	9606.ENSP00000372136	Defensin, alpha 1B; Defensin 1 and defensin 2 have antibacterial, fungicide and antiviral activities. Has antimicrobial activity against Gram- negative and Gram-positive bacteria. Defensins are thought to kill microbes by permeabilizing their plasma membrane; Defensins, alpha
MCL	Green Yellow	2	PIP	detection of chemical stimulus involved in sensory perception of bitter taste	0.0278	9606.ENSP00000291009	Prolactin induced protein; Belongs to the PIP family
MCL	Green Yellow	2	AZGP1	detection of chemical stimulus involved in sensory perception of bitter taste	0.0278	9606.ENSP00000292401	Zinc-alpha-2-glycoprotein; Stimulates lipid degradation in adipocytes and causes the extensive fat losses associated with some advanced cancers. May bind polyunsaturated fatty acids; Belongs to the MHC class I family
